# Supplementary material for: SARS-CoV-2 evolution on a dynamic immune landscape
Source: Nature. 2025 Jan 29;639(8053):196–204. doi: 10.1038/s41586-024-08477-8 (PMC11882442; doi:10.1038/s41586-024-08477-8)
Supplement: Supplementary file 3 — Source Data Fig. 2 [file 41586_2024_8477_MOESM3_ESM.xlsx]

## Sheet: Data_2a
	A	B	C	D1	D2	E1	E3	F1	F2	F3	NTD
14	1	1	1	1	1	1	1	1	1	1	10
15	1	1	1	1	1	1	1	1	1	1	10
16	1	1	1	1	1	1	1	1	1	1	10
17	1	1	1	1	1	1	1	1	1	1	10
18	1	1	1	1	1	1	1	1	1	1	10
19	1	1	1	1	1	1	1	1	1	1	10
20	1	1	1	1	1	1	1	1	1	1	10
140	1	1	1	1	1	1	1	1	1	1	10
141	1	1	1	1	1	1	1	1	1	1	10
142	1	1	1	1	1	1	1	1	1	1	10
143	1	1	1	1	1	1	1	1	1	1	10
144	1	1	1	1	1	1	1	1	1	1	10
145	1	1	1	1	1	1	1	1	1	1	10
146	1	1	1	1	1	1	1	1	1	1	10
147	1	1	1	1	1	1	1	1	1	1	10
148	1	1	1	1	1	1	1	1	1	1	10
149	1	1	1	1	1	1	1	1	1	1	10
150	1	1	1	1	1	1	1	1	1	1	10
151	1	1	1	1	1	1	1	1	1	1	10
152	1	1	1	1	1	1	1	1	1	1	10
153	1	1	1	1	1	1	1	1	1	1	10
154	1	1	1	1	1	1	1	1	1	1	10
155	1	1	1	1	1	1	1	1	1	1	10
156	1	1	1	1	1	1	1	1	1	1	10
157	1	1	1	1	1	1	1	1	1	1	10
158	1	1	1	1	1	1	1	1	1	1	10
245	1	1	1	1	1	1	1	1	1	1	10
246	1	1	1	1	1	1	1	1	1	1	10
247	1	1	1	1	1	1	1	1	1	1	10
248	1	1	1	1	1	1	1	1	1	1	10
249	1	1	1	1	1	1	1	1	1	1	10
250	1	1	1	1	1	1	1	1	1	1	10
251	1	1	1	1	1	1	1	1	1	1	10
252	1	1	1	1	1	1	1	1	1	1	10
253	1	1	1	1	1	1	1	1	1	1	10
254	1	1	1	1	1	1	1	1	1	1	10
255	1	1	1	1	1	1	1	1	1	1	10
256	1	1	1	1	1	1	1	1	1	1	10
257	1	1	1	1	1	1	1	1	1	1	10
258	1	1	1	1	1	1	1	1	1	1	10
259	1	1	1	1	1	1	1	1	1	1	10
260	1	1	1	1	1	1	1	1	1	1	10
261	1	1	1	1	1	1	1	1	1	1	10
262	1	1	1	1	1	1	1	1	1	1	10
263	1	1	1	1	1	1	1	1	1	1	10
264	1	1	1	1	1	1	1	1	1	1	10
331	1	1.47469	5.73838	1.59427	17.6509	16.671	1	1	1	1	1
332	1	1.13242	1	1.08165	2.81337	2.2967	1.20121	1	1	1	1
333	1	1.53359	13.7781	1	94.2216	5.90055	1.34701	1	1	1	1
334	2.88831	1.9174	14.7725	4.50359	21.6562	2.75111	1.21948	1	1.00153	1.42497	1
335	3.21916	3.38376	1.56748	1	1	45.3175	1.3837	5.05017	1	1.04586	1
336	1	1.32049	6.90382	12.4812	24.0344	53.6934	1	1	1.67489	1.82563	1
337	1.94265	10.0738	1.9066	1.56735	49.7283	6.61503	1.43085	1	1	1	1
338	1.17405	1	1.46296	12.9301	5.95596	8.20032	1	1	1	1	1
339	1	1.13944	2.0881	2.59496	11.1929	12.2594	1.09835	1	1.18513	1	1
340	2.40814	1.54469	5.60056	1	9.26497	9.08497	1.12333	1	1	1.39452	1
341	1	11.2436	1	1	1	14.0374	1	1	1	1	1
342	1.1295	1	21.622	2.11842	7.18699	6.63494	1	1	1	1	1
344	1.01429	3.23274	1.7441	1	17.6023	15.1651	1	1	1	1	1
345	1	52.2193	1	4.91364	1	94.6102	1	1	1.7322	1.09016	1
346	10.9712	38.7029	729.051	18.2846	37.0172	28.4303	1.06959	1	1.37541	1.28281	1
347	7.21238	54.6066	23.2496	24.6212	18.691	29.7603	1.313	2.7327	24.52	13.1968	1
348	1.30671	37.8159	14.6502	1	42.1046	4.89645	1.01414	1	1	1	1
349	1.41764	1	1	1.69235	31.0968	4.87395	1	1	1	1	1
351	1	1	1.19816	2.99986	1	1.07662	1	1	1	1	1
352	2.1665	2.29575	16.1394	1	42.0429	2.01385	1	1.137	1.03055	1.32908	1
353	1	30.4786	1	1	1	1	1	1	1	1	1
354	4.16558	17.6604	27.4217	1.05291	1187.63	2.89131	1.79902	1	1.00451	1.4159	1
356	2.65379	5.54932	5.20154	5.52493	11.2287	2.64074	1.04554	1	1	1	1
357	1.86944	17.6865	2.85378	2.54276	8642.77	4.30119	1.02622	1	1.00076	1.02713	1
358	13.5759	1	1	1	131.486	32.2077	1.4519	1	3.44816	1	1
359	2.27053	17.1502	22.1321	5.09037	4.45034	2.04431	1.03195	1	4.39762	2.29294	1
360	2.64327	8.5404	18.6586	4.22024	13.7437	4.14389	1.80315	5.30808	1.06532	1	1
361	3.43156	15.1902	928.362	7.38574	5525.26	31.3307	1.00883	2.36424	1.51965	2.12021	1
362	5.77633	2.79477	14.7467	12.6379	16.6244	4.77547	1.21813	1.01197	1.10816	1	1
363	1.33968	3.73089	1	1	8.4331	7.11005	1.0745	1	1.49318	1	1
365	1.56055	17.1399	6.28842	1.24104	27.3586	10.2105	1	1	1.02729	1.498	1
366	5.63627	5.56317	7.04884	1.32086	38.1495	5.25306	1	1	1.02036	1.59264	1
367	1.49374	1	1	1	56.3943	30.4607	1	1	1	1	1
368	1.00845	1	1	1	33.8157	5.60237	1	1	1	16.785	1
369	9.35516	7.82638	2.99878	9.00217	8.69025	38.0253	1	1	1.18081	3.08773	1
370	2.05903	3.56123	3.67567	2.29215	39.6696	6.34738	1	1	1.00843	1	1
371	1.55856	10.4763	2.74758	1.7425	76.9978	14.1717	1.00779	1	1.36392	1.99494	1
372	1	1.50362	1.96237	1	1	1	1	1	1.08074	1	1
373	1	8.45708	1.25718	7.57064	20.0369	8.7187	1.45944	1	1.0125	2.11059	1
374	1.50719	7.68907	25.3048	1	45.5684	6.9796	1	1	1.76112	1.96496	1
375	1.12919	1	2.73027	1	391.362	15.3344	1	1	1.76832	3.17963	1
376	1.39871	1	22.5914	1.78098	48.21	4.31491	1.07214	1	2.79504	1.62562	1
377	7.09613	1	125.072	1	43.0602	3.66833	1	1	1.00067	1.10177	1
378	1.64222	75.6225	6.49953	1.06305	78.204	6.07412	1.04265	1.00291	2.50431	1.16429	1
380	1.69766	1	4.8286	1	1	1	1	1	1	1	1
381	1.04795	1	2.87427	1	40.5897	1	1	1.03912	1.06429	1	1
382	1.89	82.8793	1	1	42.8462	1	1	1	1	1	1
383	1	14.5593	1	22.8902	1	1	1	1.30156	1.25964	1	1
384	3.75875	1	2.72176	1	37.5951	12.7519	1	1.11811	1.08141	6.21809	1
385	2.1116	1.51674	1.64519	1	1	10.8791	1	1.09146	1.08932	1	1
386	1.00625	1	8.0796	1	33.8204	3.51461	1.00093	1.06953	1.04245	1.74973	1
387	1.0354	24.653	3.64732	1	5360.26	24.1455	1	1	1	1	1
388	1.64059	1	1	1.67088	11860.1	7.57324	1	5.15831	1.13792	1.41786	1
389	1.55109	32.4195	9.65429	1	1	139.111	1	1.12053	1.03085	1	1
390	1.94585	40.0539	25.1583	8.9667	7.07742	8.79515	1	1	1.16277	1.15469	1
391	1.5113	1	1	1.01514	2.10466	4.67624	1	1	1.0296	1.10929	1
392	2.0353	42.006	2.49394	1	15.0804	13.8972	1	1	1	1	1
393	1	13.7689	91.3694	9.98467	70.982	3.3544	1.07151	1.06387	1	1.16652	1
394	4.56959	1	3.89746	4.56215	37.9238	1.53482	1.00353	1.00182	1.14567	1	1
395	1	1	1	1	141.048	8.28777	1.24736	1	1	1	1
396	3.82029	4.71966	4.40317	1.4621	575.904	10.0599	1.06158	1	1.01706	1.23829	1
397	1.27108	1	1.6901	1.97005	11.2452	7.02389	1	1	1	13.9002	1
399	1.54224	50.089	7.12102	3.05125	1	27.9336	1	3.58948	1.20687	1	1
401	1	39.4048	22.5385	1	1	6.71737	1	1	1	1	1
402	1.11696	3.84427	5.64436	3.12739	77.7553	5325.25	1	1	7.81407	1	1
403	12.3806	1	1	1	1	1	1	1	1.23336	5.8333	1
404	1.05545	1	1.72062	1	1	1	1	1	3.83165	8.4427	1
405	2.1733	4.71453	3.06716	38.4189	16.9285	17.2001	1	5.8169	1	3.00575	1
406	13.0375	1	5.85975	8.82183	42.2256	180.729	1	1	1	1	1
407	1	1	1	1	1	1	1	1	1	1	1
408	4.89624	9.86751	3.39336	2.05689	23.6622	1	1.01356	1	1.75078	3.44101	1
409	17.3589	162.069	11.7224	567.523	1	2.95731	1	1	1	6.93693	1
410	1.0824	1	1	1	1	1	1	1	1	1	1
411	4.67702	5.01521	1.67313	1	1	1	1	1	2.2507	1	1
413	4.90438	4.79321	1	1	26.0439	5.89446	1.22523	1	1.43241	1.14939	1
414	1.13665	70.5574	1	1	1	1	1	1	1.98044	4.94535	1
415	3.60452	1	1	2.16906	80.8681	4.75587	1	1	2.84924	1	1
417	17.3364	7.95903	30.6426	1	1	1	1	1	3.64445	3.59558	1
418	2.02039	17.4276	1	1	1	1	1	1	1.30023	1	1
419	1.72098	9.91485	1	1	1	1	1	1	1	1	1
420	8.96482	1	26.9071	1	1	1	1	1	1	1	1
421	5.40797	1	1	1	1	1	1	1	1	1	1
424	1.01181	5.41315	1	1	1	2.84439	1	1	1	1	1
425	1	1	1	1	6.33888	1	1	1	1	1	1
426	1	1	1	1	1	1	1	1	1	1	1
427	1.79267	11.3696	13.9739	1	31.5027	1	1.07983	1	1.17742	1	1
428	2.03785	1	1	1	94.1667	6.03379	1.01435	1	1	1.6417	1
429	1.55667	9.68623	2.00543	1	16.989	1	1.15223	1	1	1	1
430	2.4987	8.16389	7.46514	1	8.8676	1	1	1	1	1	1
433	1.01742	1	1	1	1	1	1	1	1	1	1
434	1.88828	1	1	1	25.6755	1	1	1	1.23723	1	1
435	1.00013	1	1	1	22.4999	5.1941	1	1	1	1	1
437	1.84886	3.80002	1.83275	2.87124	3.999	4.07207	1	1	1	7.99807	1
438	2.74343	1	2.68016	1	1	1	1	1	1	1.41753	1
439	5.39181	6.1376	87.549	1	51.9931	11.1783	1	1.82854	1.83904	4.88855	1
440	2.11509	12.3475	89.1026	1	50.1365	323.918	1	1	1.66754	4.37988	1
441	7.17358	6.921	9.26492	4.14276	334.879	230.629	1	1	1.59276	5.18735	1
443	1.48709	1	1.5488	8.07756	1280.89	6.89961	1	3.95687	1	2.2505	1
444	2.9074	10.9902	11.906	39.9212	55.1202	9.1929	1.23259	1	1.22812	1.9843	1
445	9.51911	9.14308	11.6021	13.4444	155.023	3.8192	1	1.33021	1.71179	1	1
446	8.96899	4.23299	6.93007	16.8411	128.896	12.5545	1	1	1	1.24953	1
447	524.469	3.61309	8.28176	15.2753	69.6778	9.70725	1.01983	1	2.04729	1.54865	1
448	10.9127	49.7348	12.8198	15.9574	31.6277	6.71796	1	1	1.05785	2.12114	1
449	3.40373	1	14.0483	14.8016	50.4524	6.01279	7.40079	1	1.64198	1	1
450	3.08243	1.68575	8.98576	26.3805	37.2301	8.55499	1	1	1	1.30058	1
451	1	1	1	1	1	7.96872	1	1	1	1	1
452	1	15.7953	10.536	11.8847	57.1162	5.32256	1	1	1.07937	1.12135	1
453	6.46878	1	5.21527	2.02878	15.6312	1	1	1.51776	1	1	1
455	8.67405	17.701	15.5814	2.57921	1	3.35547	1	1	1.30984	1	1
456	8.95566	22.6487	14.4481	8.50258	10.6822	13.5303	1.12394	2.96827	72.5578	3.56787	1
458	1.69765	3.2375	3.08208	1	23.7011	626.06	1.0148	1.18914	1.33905	1.00054	1
459	3.58757	1	2.86274	1	25.2633	3.96231	1	1	1	1.31192	1
460	5.65971	12.032	1.31575	1.29427	29.4648	28.2938	1	1.18482	1.44243	5.42222	1
461	1.01493	1	1	1	5.18911	1	1	1	1	1	1
462	1	6.16034	3.01945	2.91239	163.284	21.5437	1.0314	1	1.00323	1.38163	1
463	9.90985	15.9208	56.742	29.4398	3911.16	85.229	1.29488	1	1.58428	18.9763	1
464	1.47612	7.70989	3.17298	1.02613	48.4951	4.25539	1.02318	1	1	2.33814	1
465	1.12195	1	1.44276	1	28.4061	4.11614	1	1	1	2.33825	1
466	1.04309	2.7911	4.24188	17.7506	95.0469	1.79287	1.33503	1	1	1	1
468	2.47589	13.4222	7.56312	1.0622	32.2845	2.85314	1.05576	1.00577	1	1.50713	1
469	1.67939	1	1.47708	1	4.61077	1.89567	1	6.72547	1	1	1
470	1.08151	1	7.03514	3.96921	10.789	2.86458	1	1.20521	2.54673	1	1
471	1.31051	1	6.97507	1.09132	34.2289	2.17958	1	1	1	1.84375	1
472	3.15527	11.3221	19.0074	5.48687	7.99906	3.17755	1.03224	1.02756	1	3.49961	1
473	5.44597	11.6594	11.4788	4.0554	9.29839	2.63747	1	1	1.22348	1.58121	1
474	1.91344	1	4.18052	1	7.54464	1	1	1	1	1.00774	1
475	10.2118	25.6543	15.9692	4.96321	4.67172	7.55759	1	1	1	3.88846	1
476	3.64819	40.4002	1	2.72295	6.91338	1	1	1	1.01124	1	1
477	1	6.04865	2.45817	7.52052	1	14.8563	1	1	5.04206	1.02101	1
478	2.16295	5.79178	2.83552	6.6977	16.3981	1	1	1	1	1	1
479	1.01921	14.0026	1.81907	1	34.0225	4.06204	1	1	1	1	1
480	4.71441	1	41.7225	1	1	1	1	1	1	1	1
481	2.03002	4.41097	6.34525	1.85624	1	3.48118	1	1	1.33589	1	1
482	1.3142	12.783	16.5004	1	3.87449	1.74942	1	1	1.38541	1.16297	1
483	3.11857	9.37309	28.9141	8.45732	1	6.39061	1	1	2.69829	1.48311	1
484	4.74445	57.5779	82.7567	9.28796	32.2297	2.4459	1	1	1.46447	1.93218	1
485	2.20244	110.064	35.6456	7.10578	6.59184	2.21042	1.08872	1	1	1.20827	1
486	3.75516	154.859	45.503	1.38306	1	7.21175	1	1	22.3672	9.08572	1
487	5.70884	57.3151	3.59605	1	1	8.39	1	1	1.09651	1.41328	1
488	7.95162	45.9593	13.0978	1	1	1	1	1	1	1	1
489	3.71991	40.5929	13.8106	1	6.6249	15.7315	1	1	1.34452	1.41985	1
490	4.49248	12379.6	38.9077	7.94674	33.0482	1.70897	1	1	1	1	1
491	8.87543	1	11.8225	1	1	1	1	1	1	1	1
492	1	1	1.5816	2.58569	7.26335	1	1	1	1	1	1
493	6.35011	10.2827	19.3928	3.9079	58.5673	8.70009	1	1.03684	1	1.49652	1
494	3.62926	1.27401	16.9705	8.72981	53.3583	8.18252	1.62027	1	1.02156	1.52125	1
496	3.37594	2.88184	14.6526	15.5626	12.9927	3.84543	1	1	1	1.26982	1
498	12.4176	4.40117	4.96089	1.18209	32.955	2.44092	1	1	14.1275	2.42025	1
499	2.45162	3.55246	2.45612	6.56191	122.922	10.4879	1.55261	1.68031	1.17179	2.35296	1
500	15.6682	6.64732	1	1	77.6223	1.26679	1	1	1.09265	1.51594	1
501	4.58783	3.67579	1.24657	2.50501	214.21	3.40272	1	1	1.92411	25.7313	1
502	1	1	1.79333	1	1	1	1	1	1	1	1
503	27.7626	1	1	1	20.1738	7.90029	1	1	1.27066	4.74017	1
504	4.24036	30.8038	3.03497	1	36.6639	1	1	1	1.22773	10.8728	1
505	21.1226	1	173.847	1	176.166	1	1	1	1.44538	4.33392	1
506	7.56937	41.0341	3.70353	4.02013	725.678	1.597	1	1	1	2.4244	1
507	1.03062	1	4.2878	3.00493	121.092	2.25484	1	1	1	1	1
508	6.5863	1.96508	8.07168	1.10388	37.0884	1	1	1	1.17223	4.43135	1
510	1	32.611	3.15395	1	42.7545	17.1105	1	1.08279	1	6.72574	1
512	1.74617	1.77303	3.20138	1	1	1	1	1	1	1	1
513	1	1	1	1	1	1	1	1	1	1	1
514	3.06445	4.19721	8.52725	3.38978	9.18832	1.87432	1.09003	1	1	1.11926	1
515	4.23124	1	1	1	1	1	1	1	1	1	1
516	2.75913	145.176	17.7255	1	6002.97	13.1787	1.28853	1	1.35736	3.34545	1
517	1641.54	35.1638	11.4091	1.14125	1.6833	26.1701	1.3179	1	5.48586	1	1
518	2.08706	44.3975	13.5397	6.10938	1	2.2221	1.09272	1.97479	1	1.20372	1
519	2.74189	1	1	1	92.8983	1.56999	1	10.9799	1	1	1
520	5.84196	3.05773	1.62089	1	476.219	21.8456	1.20053	1	1	1	1
521	9.91382	187.306	31.4595	1	1	1.43496	1	1	1.35199	1	1
522	1.4424	22.7267	2.82549	1.00865	1	9.43127	1	1	1	1.28995	1
523	1	20.4494	1	1	1	1	1	1	102.31	3.51441	1
524	1	7.45038	1.03114	2.27212	16.7376	1	1	1	1	1	1
525	7.54837	3.38788	1	1	9.13573	299.327	1	1.22782	1	1	1
526	11.44	12.9609	4.33093	2.19885	1	3.78402	1.02295	5.15831	1.90256	1.59804	1
527	14.6458	9.90003	10.0588	1	1	1	1	1	1.60688	1.42592	1
528	1.23816	21.0488	1.84676	1	2.10016	2.50798	1	1	1.03764	2.16425	1
529	1.47269	174.076	1	7.57085	1	8.25603	1.12316	1	1.53303	1	1
530	2.23403	2.72026	37.6325	1	14.8911	4.75419	1	1.88889	2.76957	1.54054	1
531	1	1	2.39726	1	3.58602	1	1	1	1	1	1

## Sheet: Data_2b
group	x-position	relative IC50
A	0.922324	0.0274439
A	1.15088	0.216207
A	1.08927	0.0312386
A	1.05925	0.134769
A	0.863968	0.00634208
A	1.03445	0.0843209
A	0.85592	0.0211883
A	0.956367	0.053187
A	0.986283	0.0390615
A	1.05622	0.0461892
A	1.19067	0.268674
A	1.06064	0.00389173
A	1.09293	0.0766389
A	0.812066	0.0161435
A	1.12418	0.0236963
A	0.907389	0.00360346
A	0.838262	0.141688
A	0.87017	0.018738
A	0.995667	0.00900361
A	1.16095	0.00498426
A	1.15958	0.0286835
A	1.07742	0.0384849
A	1.08265	3.16513
A	1.12549	0.00720691
A	1.09026	0.00249414
A	1.00551	0.307014
A	1.18132	0.134769
A	1.0597	0.0475656
A	1.05009	0.114446
A	0.920443	0.00668071
A	0.823808	0.182911
A	1.08494	0.0943859
A	0.859225	0.0726457
A	1.01552	0.0309897
A	1.09076	0.0149904
A	0.958469	0.00807174
A	1.19929	0.0139814
A	0.879159	0.110842
A	1.19183	0.494394
A	0.992536	0.0772581
A	1.09354	0.010112
A	1.11647	0.413677
A	1.06425	0.0155669
A	1.04665	0.117617
A	0.97801	0.0560698
A	1.03537	0.0161435
A	1.18488	0.0131166
A	1.06799	0.00497989
A	1.09852	0.00864829
A	1.01941	0.0180893
A	0.926303	0.0049007
A	1.13827	0.0373318
A	1.1171	0.0410794
A	0.99245	0.0902305
A	1.15522	0.00720691
A	1.18019	0.0432415
A	0.85858	0.00458241
A	1.14462	0.0814381
A	1.13208	7.08772
A	1.14412	0.683936
A	1.08624	0.184065
A	0.869321	0.0123541
A	1.18593	0.0449563
A	1.03153	0.00230621
A	0.918753	0.104644
A	0.850799	0.0752402
A	1.17152	0.0158585
A	1.1161	0.0142409
A	1.14804	0.10868
A	1.00011	0.122085
A	1.19645	0.0621236
A	1.05546	0.11139
A	0.824486	0.567905
A	0.836667	0.172966
A	1.07436	0.00323713
A	0.971014	1.44138
A	0.977407	0.0249359
A	1.11338	0.0105439
A	1.17796	0.0240956
A	1.0566	0.676008
A	1.04484	0.0102915
A	1.15748	0.063637
A	0.941825	0.00763933
A	0.986801	0.0430973
A	1.16347	0.00965726
A	1.18984	0.00345932
A	1.09413	0.242887
A	1.07374	0.835858
A	0.830034	0.0631326
A	0.816422	0.0236387
A	1.06724	0.0224856
A	1.09166	0.00864829
A	0.801686	0.105552
A	0.879266	0.00331518
A	0.948084	0.109098
A	0.82231	0.0163126
A	1.19383	0.00243594
A	0.858286	0.0115311
A	1.17348	0.00533312
A	1.15847	0.950592
A	1.18575	0.320758
A	1.05945	0.0219756
A	0.914476	0.0867712
A	1.0888	0.968753
A	0.850466	0.0887892
A	1.02194	0.121076
A	0.953851	0.0501601
A	1.03736	0.392056
A	0.844635	0.0143604
A	1.01114	4.5417
A	1.03843	0.00432415
A	1.08594	0.110914
A	0.848808	0.00537692
A	0.901491	0.0735105
A	0.849518	3.58192
A	1.07886	0.0100897
A	0.927882	0.105034
B	2.15785	0.00187524
B	1.88767	0.00226413
B	1.8368	0.0245035
B	2.02837	0.0247918
B	2.16643	0.665919
B	2.11847	0.793301
B	1.83436	0.198046
B	2.00201	0.000576553
B	2.06249	0.0562139
B	2.01671	0.402146
B	1.80333	0.000994857
B	2.01706	0.00590967
B	2.16747	0.00131882
B	1.93349	0.00342201
B	1.93779	0.00814175
B	1.94524	0.00790097
B	2.18567	0.00144138
B	2.13908	0.00245035
B	2.10043	0.0113869
B	2.18172	0.0201794
B	2.19458	0.0026435
B	1.84489	0.0381966
B	2.08558	0.00432415
B	2.17303	0.00288276
B	2.06631	0.000720691
B	1.94153	0.089654
B	2.13181	0.000922485
B	2.15624	0.000850416
B	2.04539	0.0637091
B	2.07011	0.645739
B	1.81662	0.018738
B	2.0195	0.00201794
B	2.03679	0.0219681
B	1.8135	0.00518295
B	1.81541	0.0011408
B	1.97112	0.00547725
B	1.96668	0.0303699
B	2.06072	0.000535373
B	2.04082	2.05498
B	1.95153	0.163164
B	1.95798	0.0129724
B	2.04707	0.00504618
B	2.18412	0.00475656
B	1.8073	0.0576553
B	1.88465	0.0123284
B	1.98824	0.00319965
B	1.94571	0.00720691
B	2.09479	0.00115311
C	3.09666	2.78028
C	2.81788	0.00392326
C	3.17488	0.072872
C	3.13197	0.360346
C	2.85919	0.0265214
C	2.87994	0.107815
C	2.82205	0.00720691
C	2.80441	0.304852
C	3.10215	0.0279628
C	2.85195	0.710602
C	3.05811	0.0413533
C	2.94186	0.0100897
C	3.17764	0.360057
C	3.1189	0.29606
C	3.12947	0.00807174
C	2.92207	0.0210442
C	3.10741	0.0129724
C	2.90211	0.00778347
C	2.9447	0.0152787
C	2.85793	0.0245035
C	3.16354	0.00245035
C	3.11034	0.0136931
C	3.03386	0.981234
C	2.82314	4.38198
C	3.0312	0.46672
C	2.85972	0.00361246
C	2.94748	0.0794058
C	3.00072	0.0433856
C	3.0834	3.74759
C	2.85952	0.000576553
C	3.05814	0.0020414
C	3.01393	1.67849
C	2.87533	0.0174407
C	2.95733	7.60625
C	3.13591	0.0358904
C	3.07117	4.26606
C	2.99913	0.00968664
C	3.0296	0.0831678
C	2.99503	0.00418001
C	3.10502	0.998895
C	2.93898	0.0259449
C	3.03246	0.000516966
C	3.01946	0.0217649
C	2.80313	0.0262332
C	3.12536	0.0162414
C	2.82109	0.00199735
C	3.08926	0.0106518
C	3.13831	0.58794
C	3.12989	0.0216483
C	3.06263	1.06446
C	3.11223	0.0154627
C	2.9653	0.00248425
C	2.91656	0.00268935
C	3.03798	0.000748741
C	2.8419	0.0944106
C	3.16852	0.0308456
C	3.08197	0.149904
C	3.0362	0.191127
C	3.1514	0.0132607
C	2.87401	0.00252548
C	3.12649	0.550896
C	2.85458	0.0123959
C	2.92257	0.01254
C	2.86395	0.00190267
C	3.07968	0.0292745
C	3.01952	0.00666664
C	2.99014	0.00383408
C	3.13162	0.0515438
C	3.00662	0.00518898
C	2.93946	0.109113
C	2.91858	0.0367697
C	2.98481	0.268818
C	3.061	0.00118265
C	2.89179	0.00446829
C	2.84684	0.000288276
C	3.19076	0.00231414
C	3.09769	0.0136065
C	3.00735	0.00245035
C	2.83907	10.3888
C	3.19359	0.00154593
C	3.10059	0.0687358
C	2.93019	0.00245035
C	2.8014	0.0655829
C	2.8275	0.00576553
C	3.08172	0.0562139
C	2.82639	0.00720691
C	2.96479	0.00144138
C	2.80178	0.342617
D1	3.90875	1.4976
D1	4.13293	0.00360061
D1	3.95123	2.58891
D1	3.89986	0.00720691
D1	3.80103	0.0230621
D1	3.90408	0.108104
D1	4.07454	0.119202
D1	4.1768	0.00309897
D1	4.19118	0.00281786
D1	4.01961	0.0522934
D1	3.96048	0.0244603
D1	4.01074	0.480116
D1	3.86419	0.0449711
D1	3.86453	3.16009
D1	4.11691	0.0049007
D1	4.12571	0.850127
D1	3.81532	0.0030269
D1	3.9161	6.16919
D1	3.94217	0.24265
D1	3.80911	0.847533
D1	4.114	0.0172966
D1	4.11957	2.20488
D1	4.06406	0.00897981
D1	3.9038	1.54275
D1	4.12254	0.00677627
D1	3.86991	0.209577
D1	3.93558	0.0389173
D1	3.88051	0.00936899
D1	4.18168	0.0199224
D1	4.18874	0.0418001
D1	4.0389	0.00265971
D1	4.19053	0.00348175
D1	3.8349	0.192799
D1	4.0972	0.0387732
D1	4.14753	0.193988
D1	3.93555	0.0221715
D2	5.05954	0.00378276
D2	5.07496	0.678603
D2	5.17208	2.23414
D2	5.14769	0.00288276
D2	5.04809	0.00189432
D2	4.86195	0.00281741
D2	5.08473	0.00448381
D2	4.80835	0.0419875
D2	5.0034	0.771428
D2	4.92228	0.00266068
D2	5.08721	0.0016598
D2	5.06478	0.734096
D2	5.16767	0.00684624
D2	4.87543	0.00825525
D2	5.06625	0.00836002
D2	4.90356	0.00460376
D2	4.94982	0.00107695
D2	5.01088	0.000911109
D2	4.88746	0.0294309
D2	5.18827	0.00273243
D2	5.15773	0.134236
D2	4.91003	0.00297777
D2	5.06044	0.00532806
D2	4.82478	0.00240929
D2	5.09974	0.00345932
D2	5.06808	0.00664453
D2	5.15621	0.000656842
D2	4.88789	0.00162024
D2	5.18486	0.00216207
D2	5.07637	0.0018738
D2	4.81178	0.462906
D2	5.11569	0.00350622
D2	4.93913	0.0068184
E1	5.89226	0.691864
E1	6.02544	0.374478
E1	6.09037	1.27706
E1	6.05227	0.429745
E1	6.16972	6.02498
E1	6.13846	0.0647482
E1	6.0947	0.15221
E1	5.85327	0.0172966
E1	6.13906	0.0366399
E1	6.11385	0.10789
E1	6.10738	0.0114194
E1	6.00562	0.53043
E1	6.11196	0.115311
E1	6.00091	0.022645
E1	5.93996	0.884144
E1	5.83521	3.37207
E1	6.1679	0.912633
E1	5.99335	0.435792
E1	5.80998	2.04936
E1	6.0985	0.360346
E1	5.80777	0.676008
E1	5.94098	0.0753839
E1	6.18411	0.360922
E1	6.18893	0.0561403
E1	5.98813	0.156557
E1	5.86502	0.452594
E1	6.12815	0.0361924
E1	6.19772	1.60426
E1	6.05135	0.472773
E1	6.05512	0.354285
E1	5.98797	1.33472
E1	6.10857	0.135158
E1	6.19884	0.00446829
E1	6.09865	0.614029
E1	5.98701	0.106662
E1	5.9985	0.000898731
E1	5.89662	0.00288276
E1	6.16152	0.0027098
E1	6.05392	0.030971
E1	6.15637	0.905188
E1	6.14675	1.21444
E1	5.96283	0.00288276
E1	6.12837	0.0893657
E1	6.16753	10.2304
E1	6.17193	0.740747
E1	6.06025	0.0317104
E1	6.14177	0.0197152
E1	5.84488	0.193354
E1	5.93091	0.368994
E1	6.08715	1.95336
E1	5.86178	1.78559
E1	6.12586	0.27098
E1	5.95003	0.0908071
E1	5.81122	0.419442
E1	6.04259	0.942664
E1	5.90936	3.09998
E1	5.82934	0.441207
E1	5.99994	1.02338
E1	6.15894	3.98441
E1	5.86775	0.0582319
E1	6.15339	0.145091
E1	6.09388	0.0245178
E1	5.98802	0.233971
E1	6.02176	0.162876
E1	5.89369	2.05978
E1	6.10755	0.149904
E1	5.81602	1.25331
E1	5.89376	0.110501
E1	6.17189	0.181255
E1	5.82628	0.0632334
E1	5.99379	0.0944106
E1	6.08177	0.00778347
E1	6.12072	2.15934
E1	5.88097	0.90864
E1	6.05601	0.262764
E1	5.99225	3.63237
E3	7.03752	7.95464
E3	6.90761	0.826938
E3	7.07706	2.58025
E3	6.98868	1.48937
E3	6.99218	1.96201
E3	7.15677	3.28111
E3	7.00559	1.61435
E3	6.9764	0.106856
E3	6.81648	0.374759
E3	7.18463	8.02291
E3	7.12221	0.655829
E3	6.92303	13.7369
E3	6.98363	3.60967
E3	6.86913	2.42455
E3	6.89315	0.568352
E3	6.92647	5.64924
E3	6.89768	1.64883
E3	6.89702	0.949488
E3	7.12484	1.50144
E3	7.0272	2.14688
E3	7.19035	2.42667
E3	7.07644	0.364814
E3	7.07552	1.37508
E3	7.02849	1.62876
F1	8.11282	1.42846
F1	7.93271	1.05436
F1	7.84067	1.21871
F1	8.13335	8.97461
F1	7.89699	0.678844
F1	8.09839	6.3378
F1	8.00152	6.20548
F1	7.92503	0.609097
F1	8.00329	1.16392
F1	7.99681	0.681774
F1	8.10397	0.706264
F1	7.98713	2.47755
F1	7.81206	14.3707
F1	7.83044	4.1242
F1	8.13956	0.637767
F1	8.16263	5.53491
F1	8.18342	1.97772
F1	7.83181	8.99279
F1	7.92554	10.585
F1	7.95433	0.674567
F1	8.14219	2.12406
F1	7.93436	0.656462
F1	8.14455	2.811
F2	9.11742	0.221108
F2	9.06501	0.364895
F2	9.13949	0.0664603
F2	9.08112	0.953901
F2	9.13744	0.611146
F2	8.95667	0.049653
F2	8.80854	0.35458
F2	9.14506	0.148462
F2	8.88863	0.210568
F2	9.18906	1.45512
F2	9.08082	0.440053
F2	8.8792	0.655816
F2	8.80868	0.234096
F2	8.9395	0.0437288
F2	9.15337	0.176778
F2	9.01892	0.489737
F2	9.10982	2.05547
F2	9.03595	1.3927
F2	8.90894	0.841623
F2	9.12419	1.03125
F2	9.04597	1.92365
F2	9.10362	0.70206
F2	9.07685	0.521319
F2	9.17881	0.33193
F2	9.1646	0.923083
F2	8.95721	0.793913
F2	8.89994	2.18946
F2	9.00025	2.44026
F2	9.14906	0.83513
F2	9.04285	1.51057
F2	8.87561	0.00660375
F2	9.1428	5.76507
F2	8.88011	0.522517
F2	8.91111	0.0749519
F2	8.99227	0.125301
F2	9.02603	3.58904
F2	8.82491	0.533081
F2	9.17318	0.318546
F2	8.96107	0.50972
F2	9.11667	0.981581
F2	8.91031	0.373471
F2	8.8372	0.0976296
F2	9.10841	2.77378
F2	9.18087	2.26538
F2	8.89783	0.0533672
F2	9.15478	3.0687
F2	9.13264	0.432271
F2	8.91617	0.686098
F2	9.12528	0.135727
F2	8.81321	0.274608
F2	9.03258	0.105417
F3	9.86873	0.359048
F3	9.82034	0.00891802
F3	9.8082	0.0343666
F3	10.0612	0.0091581
F3	10.092	0.084883
F3	9.83947	0.0908071
F3	9.83738	0.350256
F3	9.9026	0.0411778
F3	10.0074	0.704428

## Sheet: Data_2c
Epitope class A (log10 FR)										Epitope class B (log10 FR)									Epitope class C (log10 FR)
	Wuhan-Hu-1*	BA.2*	BA.4*/BE.1.1*	BA.5*	BQ.1.1*	CH.1.1*	EG.1*/XBB.1.5*	EG.5	JN.1	Wuhan-Hu-1*	BA.2*	BA.4*/BE.1.1*	BA.5*	BQ.1.1*	CH.1.1*	EG.1*/XBB.1.5*	EG.5	JN.1	Wuhan-Hu-1*	BA.2*	BA.4*/BE.1.1*	BA.5*	BQ.1.1*	CH.1.1*	EG.1*/XBB.1.5*	EG.5	JN.1
Wuhan-Hu-1*	0	1.5509	1.48987	1.494	1.57967	1.34398	1.39616	1.7766	1.86828	0	1.66197	2.32393	2.32955	2.39138	2.37443	3.65589	3.67099	2.38136	0	2.01546	2.10953	2.15088	2.68592	2.68298	2.74281	2.76514	2.21667
BA.2*		0	0.845102	0.840117	1.08543	1.47845	1.50609	1.3471	1.41836		0	2.18963	2.18745	2.25012	2.26156	3.45485	3.46755	2.33144		0	1.58217	1.71295	2.56341	2.56564	2.57222	2.58559	2.23009
BA.4*/BE.1.1*			0	0.32533	0.990591	1.41146	1.43981	1.29385	1.34705			0	1.09158	1.50153	2.25293	3.45442	3.46713	2.3247			0	1.94989	2.76792	2.60697	2.56286	2.57622	2.16807
BA.5*				0	0.975358	1.40585	1.43453	1.2876	1.34164				0	1.50202	2.24697	3.45405	3.46678	2.3194				0	2.7812	2.60005	2.54892	2.56179	2.12565
BQ.1.1*					0	1.29144	1.33205	1.09386	1.35792					0	2.18252	3.32665	3.33948	2.37206					0	1.58703	1.86633	1.92512	2.6799
CH.1.1*						0	0.815168	1.43279	1.63224						0	3.32517	3.3409	2.39998						0	1.85456	1.93094	2.68149
EG.1*/XBB.1.5*							0	1.38815	1.62183							0	1.41828	3.44297							0	1.20153	2.71261
EG.5								0	1.46933								0	3.45332								0	2.72678
JN.1									0									0									0

## Sheet: Data_2d_area
Day	(Wuhan ->Delta) Prob. Neut. Min	(Wuhan ->Delta) Prob. Neut Max	(Wuhan -> Omicron) Prob. Neut. Min	(Wuhan -> Delta) Prob. Neut. Max
1	0.312561	0.597446	0.0486129	0.310061
2	0.504929	0.785097	0.0911359	0.473344
3	0.629374	0.862865	0.128467	0.568788
4	0.713265	0.901221	0.161341	0.628632
5	0.771808	0.922463	0.190367	0.667996
6	0.813881	0.935193	0.216049	0.69473
7	0.844886	0.943239	0.23881	0.713244
8	0.868235	0.948496	0.259008	0.726174
9	0.88615	0.951984	0.276944	0.735181
10	0.900119	0.954295	0.292876	0.741355
11	0.911164	0.955788	0.307024	0.745438
12	0.920001	0.956692	0.319579	0.747949
13	0.927143	0.95716	0.330705	0.749262
14	0.932963	0.957298	0.340546	0.749651
15	0.937736	0.957181	0.349226	0.749321
16	0.94167	0.957068	0.356854	0.749003
17	0.944923	0.957274	0.363527	0.749584
18	0.947616	0.957276	0.36933	0.749588
19	0.949842	0.957106	0.374338	0.749111
20	0.951196	0.957223	0.377486	0.749439
21	0.949229	0.957298	0.37294	0.749651
22	0.947031	0.95723	0.368047	0.749458
23	0.944609	0.957161	0.362867	0.749265
24	0.941968	0.957284	0.35745	0.74961
25	0.939111	0.957284	0.351839	0.749612
26	0.93604	0.957176	0.346074	0.749308
27	0.932758	0.95725	0.340187	0.749514
28	0.929266	0.957298	0.334208	0.749651
29	0.925564	0.957253	0.328161	0.749523
30	0.921653	0.957121	0.322068	0.749153
31	0.917535	0.956911	0.31595	0.748564
32	0.913209	0.956629	0.309822	0.747773
33	0.908677	0.956279	0.3037	0.746799
34	0.90394	0.955867	0.297596	0.745657
35	0.898998	0.955396	0.291522	0.744359
36	0.893854	0.95487	0.285487	0.742919
37	0.888508	0.954292	0.2795	0.741347
38	0.882964	0.953665	0.273568	0.739653
39	0.877222	0.95299	0.267697	0.737846
40	0.871286	0.95227	0.261893	0.735935
41	0.865158	0.951507	0.256161	0.733928
42	0.858841	0.950703	0.250504	0.73183
43	0.852339	0.949858	0.244926	0.729648
44	0.845655	0.948974	0.239429	0.727389
45	0.838794	0.948053	0.234016	0.725056
46	0.83176	0.947095	0.228689	0.722656
47	0.824557	0.946101	0.22345	0.720193
48	0.817189	0.945072	0.218298	0.71767
49	0.809663	0.944009	0.213237	0.715092
50	0.801984	0.942912	0.208265	0.712462
51	0.794156	0.941782	0.203383	0.709784
52	0.786186	0.940621	0.198592	0.70706
53	0.778079	0.939427	0.193892	0.704294
54	0.769843	0.938202	0.189281	0.701488
55	0.761482	0.936946	0.184761	0.698645
56	0.753004	0.93566	0.18033	0.695766
57	0.744415	0.934344	0.175988	0.692855
58	0.735722	0.932997	0.171734	0.689913
59	0.726931	0.931622	0.167568	0.686941
60	0.71805	0.930217	0.163488	0.683943
61	0.709085	0.928783	0.159494	0.680919
62	0.700043	0.927321	0.155584	0.677871
63	0.690931	0.92583	0.151759	0.674801
64	0.681757	0.924311	0.148016	0.67171
65	0.672527	0.922764	0.144354	0.668598
66	0.663248	0.92119	0.140772	0.665469
67	0.653927	0.919587	0.13727	0.662322
68	0.644571	0.917957	0.133846	0.659159
69	0.635187	0.9163	0.130498	0.655981
70	0.625781	0.914616	0.127226	0.652789
71	0.61636	0.912905	0.124029	0.649583
72	0.60693	0.911167	0.120904	0.646365
73	0.597499	0.909402	0.117851	0.643136
74	0.588072	0.907611	0.114868	0.639896
75	0.578655	0.905794	0.111955	0.636647
76	0.569254	0.90395	0.10911	0.633388
77	0.559875	0.90208	0.106331	0.630121
78	0.550524	0.900184	0.103618	0.626846
79	0.541206	0.898262	0.100969	0.623564
80	0.531926	0.896314	0.0983824	0.620276
81	0.52269	0.894341	0.095858	0.616982
82	0.513502	0.892342	0.093394	0.613683
83	0.504368	0.890318	0.0909892	0.610379
84	0.495291	0.888269	0.0886426	0.607071
85	0.486276	0.886194	0.0863527	0.603759
86	0.477327	0.884095	0.0841186	0.600444
87	0.468449	0.881971	0.0819389	0.597126
88	0.459644	0.879822	0.0798126	0.593806
89	0.450917	0.877648	0.0777385	0.590485
90	0.442271	0.87545	0.0757154	0.587162
91	0.433709	0.873228	0.0737424	0.583838
92	0.425233	0.870981	0.0718182	0.580514
93	0.416848	0.868711	0.0699419	0.577189
94	0.408554	0.866416	0.0681123	0.573865
95	0.400356	0.864098	0.0663283	0.570542
96	0.392254	0.861756	0.0645891	0.567219
97	0.384251	0.859391	0.0628935	0.563898
98	0.376349	0.857003	0.0612406	0.560579
99	0.36855	0.854592	0.0596294	0.557261
100	0.360854	0.852158	0.058059	0.553946
101	0.353264	0.849701	0.0565283	0.550634
102	0.34578	0.847221	0.0550365	0.547324
103	0.338405	0.84472	0.0535826	0.544018
104	0.331137	0.842196	0.0521659	0.540715
105	0.323979	0.83965	0.0507853	0.537417
106	0.316931	0.837082	0.04944	0.534122
107	0.309993	0.834493	0.0481293	0.530832
108	0.303166	0.831882	0.0468522	0.527547
109	0.29645	0.829251	0.045608	0.524266
110	0.289845	0.826598	0.0443959	0.520991
111	0.283351	0.823924	0.0432151	0.517721
112	0.276968	0.82123	0.0420648	0.514457
113	0.270696	0.818516	0.0409443	0.511199
114	0.264535	0.815782	0.0398528	0.507947
115	0.258484	0.813028	0.0387897	0.504701
116	0.252542	0.810254	0.0377543	0.501463
117	0.246709	0.807461	0.0367459	0.498231
118	0.240985	0.804649	0.0357637	0.495006
119	0.235369	0.801818	0.0348073	0.491788
120	0.22986	0.798968	0.0338758	0.488578
121	0.224456	0.796101	0.0329687	0.485376
122	0.219158	0.793214	0.0320854	0.482182
123	0.213965	0.790311	0.0312253	0.478996
124	0.208874	0.787389	0.0303878	0.475818
125	0.203886	0.78445	0.0295723	0.472648
126	0.198999	0.781495	0.0287784	0.469488
127	0.194212	0.778522	0.0280053	0.466336
128	0.189524	0.775533	0.0272526	0.463193
129	0.184934	0.772528	0.0265198	0.46006
130	0.180439	0.769507	0.0258064	0.456936
131	0.17604	0.766471	0.0251119	0.453822
132	0.171735	0.763419	0.0244358	0.450717
133	0.167522	0.760352	0.0237776	0.447622
134	0.163401	0.75727	0.0231369	0.444537
135	0.159369	0.754174	0.0225131	0.441463
136	0.155425	0.751063	0.021906	0.438399
137	0.151569	0.747939	0.021315	0.435345
138	0.147798	0.744801	0.0207398	0.432302
139	0.144112	0.741651	0.0201798	0.42927
140	0.140509	0.738487	0.0196348	0.426248
141	0.136987	0.73531	0.0191043	0.423238
142	0.133545	0.732121	0.018588	0.420239
143	0.130182	0.728921	0.0180855	0.417251
144	0.126896	0.725708	0.0175964	0.414275
145	0.123687	0.722484	0.0171204	0.41131
146	0.120551	0.71925	0.0166572	0.408357
147	0.117489	0.716004	0.0162063	0.405416
148	0.114499	0.712748	0.0157676	0.402486
149	0.111579	0.709482	0.0153405	0.399569
150	0.108728	0.706206	0.014925	0.396664
151	0.105945	0.702921	0.0145206	0.393771
152	0.103228	0.699627	0.014127	0.39089
153	0.100576	0.696324	0.0137441	0.388022
154	0.0979881	0.693012	0.0133714	0.385166
155	0.0954624	0.689692	0.0130087	0.382323
156	0.0929978	0.686365	0.0126558	0.379492
157	0.0905931	0.683029	0.0123124	0.376674
158	0.088247	0.679687	0.0119783	0.373869
159	0.0859583	0.676338	0.0116531	0.371077
160	0.0837257	0.672982	0.0113367	0.368298
161	0.081548	0.66962	0.0110289	0.365532
162	0.079424	0.666252	0.0107293	0.362779
163	0.0773527	0.662879	0.0104379	0.360039
164	0.0753327	0.6595	0.0101543	0.357313
165	0.073363	0.656117	0.0098783	0.3546
166	0.0714425	0.652729	0.00960981	0.3519
167	0.06957	0.649336	0.00934857	0.349214
168	0.0677444	0.64594	0.00909439	0.346541
169	0.0659648	0.64254	0.00884708	0.343882
170	0.06423	0.639136	0.00860646	0.341237
171	0.0625391	0.63573	0.00837236	0.338605
172	0.0608909	0.63232	0.00814458	0.335987
173	0.0592846	0.628909	0.00792297	0.333382
174	0.0577191	0.625495	0.00770737	0.330792
175	0.0561935	0.62208	0.0074976	0.328215
176	0.0547069	0.618663	0.00729352	0.325652
177	0.0532582	0.615244	0.00709496	0.323103
178	0.0518467	0.611825	0.00690179	0.320568
179	0.0504714	0.608406	0.00671385	0.318046
180	0.0491315	0.604986	0.00653101	0.315539
181	0.0478261	0.601566	0.00635313	0.313046
182	0.0465544	0.598146	0.00618008	0.310567
183	0.0453156	0.594727	0.00601172	0.308101
184	0.0441088	0.591309	0.00584793	0.30565
185	0.0429333	0.587892	0.00568859	0.303213
186	0.0417883	0.584476	0.00553358	0.30079
187	0.0406732	0.581062	0.00538277	0.298381
188	0.039587	0.577651	0.00523606	0.295987
189	0.0385292	0.574241	0.00509334	0.293606
190	0.0374989	0.570834	0.00495449	0.29124
191	0.0364957	0.56743	0.00481942	0.288887
192	0.0355186	0.564029	0.00468802	0.286549
193	0.0345672	0.560632	0.00456019	0.284225
194	0.0336408	0.557238	0.00443584	0.281915
195	0.0327386	0.553848	0.00431487	0.279619
196	0.0318602	0.550462	0.00419719	0.277338
197	0.031005	0.54708	0.00408271	0.27507
198	0.0301722	0.543704	0.00397135	0.272817
199	0.0293615	0.540332	0.00386301	0.270577
200	0.0285721	0.536965	0.00375763	0.268352
201	0.0278036	0.533604	0.00365511	0.266141
202	0.0270554	0.530248	0.00355538	0.263944
203	0.0263271	0.526898	0.00345837	0.261761
204	0.0256181	0.523555	0.003364	0.259592
205	0.0249278	0.520217	0.0032722	0.257437
206	0.0242559	0.516887	0.0031829	0.255296
207	0.0236018	0.513563	0.00309603	0.253169
208	0.0229652	0.510246	0.00301153	0.251056
209	0.0223455	0.506936	0.00292933	0.248957
210	0.0217422	0.503634	0.00284937	0.246871
211	0.0211551	0.500339	0.00277159	0.2448
212	0.0205836	0.497053	0.00269593	0.242742
213	0.0200274	0.493774	0.00262233	0.240699
214	0.019486	0.490504	0.00255074	0.238669
215	0.0189591	0.487242	0.0024811	0.236653
216	0.0184463	0.483988	0.00241335	0.23465
217	0.0179472	0.480744	0.00234746	0.232662
218	0.0174615	0.477509	0.00228336	0.230687
219	0.0169888	0.474282	0.00222101	0.228725
220	0.0165287	0.471066	0.00216035	0.226777
221	0.016081	0.467859	0.00210136	0.224843
222	0.0156453	0.464661	0.00204397	0.222922
223	0.0152213	0.461474	0.00198815	0.221015
224	0.0148087	0.458296	0.00193385	0.219121
225	0.0144072	0.455129	0.00188103	0.217241
226	0.0140165	0.451973	0.00182965	0.215373
227	0.0136363	0.448826	0.00177967	0.21352
228	0.0132663	0.445691	0.00173106	0.211679
229	0.0129063	0.442567	0.00168377	0.209852
230	0.012556	0.439453	0.00163778	0.208037
231	0.0122151	0.436351	0.00159304	0.206236
232	0.0118834	0.43326	0.00154952	0.204448
233	0.0115607	0.43018	0.00150719	0.202673
234	0.0112466	0.427112	0.00146601	0.200911
235	0.010941	0.424056	0.00142596	0.199162
236	0.0106437	0.421012	0.001387	0.197426
237	0.0103544	0.417979	0.0013491	0.195702
238	0.010073	0.414959	0.00131224	0.193992
239	0.00979912	0.411951	0.00127639	0.192294
240	0.00953266	0.408955	0.00124151	0.190608
241	0.00927341	0.405971	0.00120759	0.188936
242	0.00902117	0.403	0.00117459	0.187275
243	0.00877575	0.400042	0.0011425	0.185628
244	0.00853698	0.397097	0.00111128	0.183992
245	0.00830467	0.394164	0.00108091	0.18237
246	0.00807866	0.391244	0.00105137	0.180759
247	0.00785877	0.388337	0.00102264	0.179161
248	0.00764483	0.385444	0.000994692	0.177575
249	0.00743669	0.382563	0.000967508	0.176001
250	0.0072342	0.379696	0.000941067	0.174439
251	0.0070372	0.376843	0.000915349	0.17289
252	0.00684554	0.374002	0.000890332	0.171352
253	0.00665908	0.371176	0.000865999	0.169826
254	0.00647768	0.368362	0.000842331	0.168312
255	0.0063012	0.365563	0.000819309	0.16681
256	0.00612951	0.362777	0.000796916	0.165319
257	0.00596248	0.360005	0.000775135	0.163841
258	0.00579999	0.357247	0.000753949	0.162374
259	0.00564192	0.354503	0.000733342	0.160918
260	0.00548814	0.351773	0.000713298	0.159474
261	0.00533853	0.349056	0.000693801	0.158041
262	0.00519299	0.346354	0.000674837	0.15662
263	0.00505141	0.343666	0.000656391	0.15521
264	0.00491368	0.340993	0.000638449	0.153811
265	0.00477969	0.338333	0.000620997	0.152424
266	0.00464934	0.335688	0.000604023	0.151048
267	0.00452254	0.333056	0.000587512	0.149682
268	0.00439919	0.33044	0.000571452	0.148328
269	0.0042792	0.327837	0.000555831	0.146984
270	0.00416247	0.325249	0.000540637	0.145652
271	0.00404892	0.322676	0.000525858	0.14433
272	0.00393846	0.320117	0.000511483	0.143019
273	0.003831	0.317572	0.000497501	0.141719
274	0.00372647	0.315042	0.000483901	0.140429
275	0.00362479	0.312526	0.000470672	0.13915
276	0.00352587	0.310025	0.000457805	0.137881
277	0.00342965	0.307538	0.00044529	0.136623
278	0.00333605	0.305066	0.000433117	0.135375
279	0.003245	0.302609	0.000421277	0.134138
280	0.00315643	0.300166	0.00040976	0.13291
281	0.00307027	0.297738	0.000398558	0.131693
282	0.00298646	0.295324	0.000387662	0.130486
283	0.00290493	0.292925	0.000377064	0.129289
284	0.00282563	0.29054	0.000366755	0.128102
285	0.00274849	0.28817	0.000356728	0.126925
286	0.00267345	0.285815	0.000346976	0.125758
287	0.00260045	0.283474	0.00033749	0.1246
288	0.00252945	0.281148	0.000328263	0.123452
289	0.00246038	0.278836	0.000319288	0.122314
290	0.0023932	0.276539	0.000310559	0.121186
291	0.00232784	0.274257	0.000302068	0.120066
292	0.00226427	0.271989	0.00029381	0.118957
293	0.00220244	0.269735	0.000285777	0.117857
294	0.00214229	0.267496	0.000277964	0.116766
295	0.00208378	0.265272	0.000270364	0.115684
296	0.00202686	0.263062	0.000262972	0.114612
297	0.0019715	0.260866	0.000255782	0.113549
298	0.00191765	0.258685	0.000248789	0.112495
299	0.00186527	0.256518	0.000241987	0.111449
300	0.00181432	0.254366	0.000235371	0.110413
301	0.00176476	0.252228	0.000228936	0.109386
302	0.00171655	0.250104	0.000222676	0.108368
303	0.00166966	0.247995	0.000216588	0.107358
304	0.00162404	0.245899	0.000210666	0.106357
305	0.00157967	0.243818	0.000204906	0.105365
306	0.00153652	0.241752	0.000199304	0.104381
307	0.00149454	0.239699	0.000193854	0.103406
308	0.0014537	0.237661	0.000188554	0.102439
309	0.00141398	0.235636	0.000183399	0.101481
310	0.00137535	0.233626	0.000178384	0.100531
311	0.00133777	0.23163	0.000173507	0.0995892
312	0.00130122	0.229647	0.000168763	0.0986557
313	0.00126566	0.227679	0.000164148	0.0977304
314	0.00123108	0.225724	0.00015966	0.0968132
315	0.00119744	0.223784	0.000155295	0.095904
316	0.00116472	0.221857	0.000151048	0.0950028
317	0.00113289	0.219944	0.000146918	0.0941095
318	0.00110193	0.218044	0.000142901	0.0932241
319	0.00107181	0.216159	0.000138994	0.0923465
320	0.00104252	0.214287	0.000135194	0.0914767
321	0.00101403	0.212428	0.000131497	0.0906145
322	0.00098632	0.210583	0.000127901	0.0897599
323	0.000959364	0.208751	0.000124404	0.088913
324	0.000933145	0.206933	0.000121003	0.0880735
325	0.000907641	0.205128	0.000117694	0.0872415
326	0.000882835	0.203337	0.000114476	0.0864169
327	0.000858706	0.201559	0.000111346	0.0855996
328	0.000835236	0.199794	0.000108301	0.0847896
329	0.000812407	0.198042	0.00010534	0.0839868
330	0.000790202	0.196303	0.00010246	0.0831913
331	0.000768604	0.194578	9.9658e-05	0.0824028
332	0.000747595	0.192865	9.69331e-05	0.0816214
333	0.000727161	0.191165	9.42826e-05	0.080847
334	0.000707285	0.189478	9.17046e-05	0.0800795
335	0.000687952	0.187804	8.9197e-05	0.0793189
336	0.000669147	0.186143	8.67581e-05	0.0785652
337	0.000650856	0.184494	8.43858e-05	0.0778183
338	0.000633065	0.182858	8.20784e-05	0.0770781
339	0.00061576	0.181234	7.9834e-05	0.0763446
340	0.000598928	0.179623	7.76511e-05	0.0756177
341	0.000582556	0.178025	7.55278e-05	0.0748974
342	0.000566631	0.176439	7.34626e-05	0.0741836
343	0.000551142	0.174865	7.14538e-05	0.0734762
344	0.000536076	0.173304	6.95e-05	0.0727753
345	0.000521421	0.171754	6.75996e-05	0.0720808
346	0.000507167	0.170217	6.57512e-05	0.0713925
347	0.000493302	0.168692	6.39533e-05	0.0707105
348	0.000479817	0.167179	6.22045e-05	0.0700348
349	0.0004667	0.165678	6.05036e-05	0.0693651
350	0.000453941	0.164189	5.88492e-05	0.0687016
351	0.000441531	0.162711	5.724e-05	0.0680442
352	0.000429461	0.161246	5.56749e-05	0.0673928
353	0.00041772	0.159792	5.41525e-05	0.0667473
354	0.0004063	0.15835	5.26717e-05	0.0661077
355	0.000395192	0.156919	5.12315e-05	0.065474
356	0.000384388	0.1555	4.98306e-05	0.0648462
357	0.000373879	0.154092	4.8468e-05	0.064224
358	0.000363658	0.152695	4.71427e-05	0.0636076
359	0.000353716	0.15131	4.58536e-05	0.0629969
360	0.000344045	0.149936	4.45998e-05	0.0623918
361	0.000334639	0.148574	4.33802e-05	0.0617922
362	0.00032549	0.147222	4.2194e-05	0.0611982
363	0.000316591	0.145881	4.10402e-05	0.0606097
364	0.000307936	0.144552	3.9918e-05	0.0600266
365	0.000299517	0.143233	3.88265e-05	0.0594489
366	0.000291328	0.141925	3.77648e-05	0.0588766
367	0.000283363	0.140628	3.67321e-05	0.0583095
368	0.000275615	0.139342	3.57277e-05	0.0577477
369	0.00026808	0.138066	3.47508e-05	0.0571911
370	0.00026075	0.136801	3.38005e-05	0.0566397
371	0.000253621	0.135546	3.28763e-05	0.0560934
372	0.000246687	0.134302	3.19773e-05	0.0555521
373	0.000239942	0.133068	3.11029e-05	0.0550159
374	0.000233382	0.131845	3.02524e-05	0.0544847
375	0.000227001	0.130632	2.94251e-05	0.0539585
376	0.000220794	0.129428	2.86205e-05	0.0534371
377	0.000214757	0.128235	2.78379e-05	0.0529206
378	0.000208886	0.127052	2.70767e-05	0.052409
379	0.000203174	0.125879	2.63363e-05	0.0519021
380	0.000197619	0.124716	2.56161e-05	0.0513999
381	0.000192216	0.123563	2.49157e-05	0.0509025
382	0.00018696	0.12242	2.42344e-05	0.0504097
383	0.000181848	0.121286	2.35717e-05	0.0499215
384	0.000176876	0.120162	2.29271e-05	0.0494379
385	0.00017204	0.119047	2.23002e-05	0.0489588
386	0.000167336	0.117942	2.16904e-05	0.0484842
387	0.000162761	0.116847	2.10973e-05	0.0480141
388	0.00015831	0.115761	2.05204e-05	0.0475484
389	0.000153982	0.114684	1.99593e-05	0.0470871
390	0.000149771	0.113616	1.94135e-05	0.0466301
391	0.000145676	0.112558	1.88826e-05	0.0461774
392	0.000141693	0.111508	1.83663e-05	0.045729
393	0.000137819	0.110468	1.78641e-05	0.0452848
394	0.00013405	0.109437	1.73756e-05	0.0448448
395	0.000130385	0.108415	1.69004e-05	0.044409
396	0.00012682	0.107401	1.64383e-05	0.0439772
397	0.000123352	0.106397	1.59888e-05	0.0435496
398	0.000119979	0.105401	1.55516e-05	0.043126
399	0.000116699	0.104414	1.51263e-05	0.0427064
400	0.000113508	0.103435	1.47127e-05	0.0422907
401	0.000110404	0.102465	1.43104e-05	0.0418791
402	0.000107385	0.101503	1.39191e-05	0.0414713
403	0.000104449	0.10055	1.35385e-05	0.0410673
404	0.000101593	0.0996054	1.31683e-05	0.0406672
405	9.88153e-05	0.0986689	1.28082e-05	0.0402709
406	9.61133e-05	0.0977406	1.24579e-05	0.0398784
407	9.34852e-05	0.0968206	1.21173e-05	0.0394896
408	9.0929e-05	0.0959086	1.17859e-05	0.0391045
409	8.84427e-05	0.0950047	1.14636e-05	0.038723
410	8.60243e-05	0.0941088	1.11502e-05	0.0383452
411	8.36721e-05	0.0932208	1.08453e-05	0.037971
412	8.13842e-05	0.0923407	1.05487e-05	0.0376003
413	7.91588e-05	0.0914684	1.02603e-05	0.0372332
414	7.69943e-05	0.0906039	9.97969e-06	0.0368695
415	7.4889e-05	0.0897471	9.7068e-06	0.0365094
416	7.28413e-05	0.0888979	9.44137e-06	0.0361526
417	7.08495e-05	0.0880562	9.18319e-06	0.0357993
418	6.89122e-05	0.0872221	8.93208e-06	0.0354494
419	6.70278e-05	0.0863955	8.68783e-06	0.0351028
420	6.5195e-05	0.0855762	8.45027e-06	0.0347595
421	6.34123e-05	0.0847643	8.21919e-06	0.0344195
422	6.16784e-05	0.0839597	7.99444e-06	0.0340827
423	5.99919e-05	0.0831623	7.77583e-06	0.0337492
424	5.83514e-05	0.082372	7.5632e-06	0.0334189
425	5.67559e-05	0.0815889	7.35639e-06	0.0330917
426	5.52039e-05	0.0808129	7.15523e-06	0.0327676
427	5.36944e-05	0.0800438	6.95957e-06	0.0324467
428	5.22262e-05	0.0792817	6.76926e-06	0.0321289
429	5.07981e-05	0.0785265	6.58416e-06	0.0318141
430	4.94091e-05	0.0777781	6.40411e-06	0.0315023
431	4.8058e-05	0.0770365	6.22899e-06	0.0311935
432	4.67439e-05	0.0763016	6.05866e-06	0.0308877
433	4.54657e-05	0.0755734	5.89299e-06	0.0305848
434	4.42225e-05	0.0748518	5.73184e-06	0.0302849
435	4.30132e-05	0.0741368	5.57511e-06	0.0299878
436	4.18371e-05	0.0734282	5.42266e-06	0.0296936
437	4.06931e-05	0.0727262	5.27437e-06	0.0294022
438	3.95803e-05	0.0720305	5.13015e-06	0.0291136
439	3.8498e-05	0.0713412	4.98986e-06	0.0288278
440	3.74453e-05	0.0706582	4.85341e-06	0.0285448
441	3.64214e-05	0.0699815	4.7207e-06	0.0282645
442	3.54255e-05	0.0693109	4.59161e-06	0.0279869
443	3.44568e-05	0.0686465	4.46605e-06	0.0277119
444	3.35146e-05	0.0679882	4.34393e-06	0.0274396
445	3.25981e-05	0.0673359	4.22514e-06	0.02717
446	3.17068e-05	0.0666896	4.10961e-06	0.0269029
447	3.08398e-05	0.0660492	3.99723e-06	0.0266385
448	2.99965e-05	0.0654148	3.88793e-06	0.0263766
449	2.91762e-05	0.0647862	3.78161e-06	0.0261172
450	2.83784e-05	0.0641634	3.6782e-06	0.0258603
451	2.76024e-05	0.0635463	3.57762e-06	0.025606
452	2.68476e-05	0.062935	3.47979e-06	0.025354
453	2.61135e-05	0.0623293	3.38464e-06	0.0251046
454	2.53994e-05	0.0617292	3.29208e-06	0.0248575
455	2.47049e-05	0.0611346	3.20206e-06	0.0246128
456	2.40293e-05	0.0605456	3.1145e-06	0.0243705
457	2.33723e-05	0.059962	3.02934e-06	0.0241306
458	2.27332e-05	0.0593838	2.9465e-06	0.023893
459	2.21115e-05	0.058811	2.86593e-06	0.0236576
460	2.15069e-05	0.0582436	2.78756e-06	0.0234246
461	2.09188e-05	0.0576814	2.71133e-06	0.0231938
462	2.03468e-05	0.0571244	2.63719e-06	0.0229653
463	1.97904e-05	0.0565726	2.56508e-06	0.022739
464	1.92492e-05	0.056026	2.49493e-06	0.0225149
465	1.87229e-05	0.0554845	2.42671e-06	0.0222929
466	1.82109e-05	0.054948	2.36035e-06	0.0220731
467	1.77129e-05	0.0544165	2.29581e-06	0.0218555
468	1.72286e-05	0.05389	2.23303e-06	0.02164
469	1.67575e-05	0.0533685	2.17197e-06	0.0214265
470	1.62992e-05	0.0528518	2.11257e-06	0.0212152
471	1.58535e-05	0.0523399	2.05481e-06	0.0210059
472	1.542e-05	0.0518329	1.99862e-06	0.0207986
473	1.49984e-05	0.0513306	1.94397e-06	0.0205934
474	1.45882e-05	0.050833	1.89081e-06	0.0203902
475	1.41893e-05	0.0503401	1.8391e-06	0.0201889
476	1.38013e-05	0.0498518	1.78881e-06	0.0199896
477	1.34239e-05	0.0493681	1.7399e-06	0.0197923
478	1.30568e-05	0.0488889	1.69232e-06	0.0195968
479	1.26998e-05	0.0484143	1.64604e-06	0.0194033
480	1.23525e-05	0.0479442	1.60103e-06	0.0192117
481	1.20148e-05	0.0474784	1.55725e-06	0.0190219
482	1.16862e-05	0.0470171	1.51467e-06	0.018834
483	1.13667e-05	0.0465601	1.47325e-06	0.0186479
484	1.10558e-05	0.0461075	1.43296e-06	0.0184636
485	1.07535e-05	0.0456591	1.39378e-06	0.0182812
486	1.04595e-05	0.0452149	1.35567e-06	0.0181005
487	1.01734e-05	0.044775	1.3186e-06	0.0179216
488	9.89526e-06	0.0443392	1.28254e-06	0.0177444
489	9.62467e-06	0.0439075	1.24747e-06	0.017569
490	9.36148e-06	0.04348	1.21336e-06	0.0173953
491	9.1055e-06	0.0430564	1.18018e-06	0.0172232
492	8.85651e-06	0.0426369	1.14791e-06	0.0170529
493	8.61433e-06	0.0422214	1.11652e-06	0.0168842
494	8.37877e-06	0.0418099	1.08598e-06	0.0167172
495	8.14965e-06	0.0414022	1.05629e-06	0.0165518
496	7.9268e-06	0.0409984	1.0274e-06	0.0163881
497	7.71004e-06	0.0405985	9.99309e-07	0.0162259
498	7.49921e-06	0.0402023	9.71983e-07	0.0160653
499	7.29415e-06	0.03981	9.45404e-07	0.0159063
500	7.09469e-06	0.0394213	9.19552e-07	0.0157489
501	6.90068e-06	0.0390364	8.94407e-07	0.015593
502	6.71199e-06	0.0386551	8.6995e-07	0.0154386
503	6.52845e-06	0.0382775	8.46161e-07	0.0152858
504	6.34993e-06	0.0379035	8.23022e-07	0.0151344
505	6.17629e-06	0.037533	8.00517e-07	0.0149845
506	6.0074e-06	0.0371661	7.78627e-07	0.0148361
507	5.84313e-06	0.0368027	7.57335e-07	0.0146892
508	5.68335e-06	0.0364428	7.36626e-07	0.0145437
509	5.52793e-06	0.0360863	7.16483e-07	0.0143996
510	5.37677e-06	0.0357332	6.9689e-07	0.014257
511	5.22975e-06	0.0353835	6.77834e-07	0.0141157
512	5.08674e-06	0.0350372	6.59299e-07	0.0139758
513	4.94764e-06	0.0346942	6.4127e-07	0.0138373
514	4.81235e-06	0.0343544	6.23734e-07	0.0137002
515	4.68076e-06	0.0340179	6.06678e-07	0.0135644
516	4.55276e-06	0.0336847	5.90089e-07	0.0134299
517	4.42826e-06	0.0333546	5.73953e-07	0.0132968
518	4.30717e-06	0.0330277	5.58258e-07	0.013165
519	4.18939e-06	0.032704	5.42992e-07	0.0130345
520	4.07484e-06	0.0323834	5.28144e-07	0.0129052
521	3.96341e-06	0.0320658	5.13702e-07	0.0127772
522	3.85503e-06	0.0317513	4.99655e-07	0.0126505
523	3.74961e-06	0.0314398	4.85992e-07	0.0125251
524	3.64708e-06	0.0311314	4.72702e-07	0.0124008
525	3.54735e-06	0.0308258	4.59776e-07	0.0122778
526	3.45035e-06	0.0305233	4.47204e-07	0.012156
527	3.356e-06	0.0302236	4.34975e-07	0.0120354
528	3.26423e-06	0.0299269	4.2308e-07	0.011916
529	3.17497e-06	0.029633	4.11511e-07	0.0117978
530	3.08815e-06	0.0293419	4.00259e-07	0.0116807
531	3.0037e-06	0.0290537	3.89313e-07	0.0115648
532	2.92157e-06	0.0287682	3.78668e-07	0.01145
533	2.84168e-06	0.0284855	3.68313e-07	0.0113364
534	2.76397e-06	0.0282055	3.58241e-07	0.0112238
535	2.68839e-06	0.0279282	3.48445e-07	0.0111124
536	2.61488e-06	0.0276536	3.38917e-07	0.0110021
537	2.54337e-06	0.0273817	3.29649e-07	0.0108929
538	2.47382e-06	0.0271123	3.20635e-07	0.0107847
539	2.40618e-06	0.0268456	3.11867e-07	0.0106776
540	2.34038e-06	0.0265815	3.03339e-07	0.0105716
541	2.27638e-06	0.0263199	2.95044e-07	0.0104666
542	2.21414e-06	0.0260609	2.86976e-07	0.0103627
543	2.15359e-06	0.0258044	2.79129e-07	0.0102597
544	2.0947e-06	0.0255503	2.71496e-07	0.0101578
545	2.03742e-06	0.0252988	2.64072e-07	0.0100569
546	1.98171e-06	0.0250496	2.56851e-07	0.00995703
547	1.92752e-06	0.0248029	2.49827e-07	0.00985811
548	1.87481e-06	0.0245586	2.42996e-07	0.00976017
549	1.82354e-06	0.0243166	2.36351e-07	0.0096632
550	1.77368e-06	0.024077	2.29888e-07	0.00956718
551	1.72518e-06	0.0238398	2.23602e-07	0.00947211
552	1.678e-06	0.0236048	2.17487e-07	0.00937798
553	1.63212e-06	0.0233721	2.1154e-07	0.00928479
554	1.58749e-06	0.0231417	2.05756e-07	0.00919251
555	1.54408e-06	0.0229135	2.00129e-07	0.00910114
556	1.50185e-06	0.0226875	1.94657e-07	0.00901068
557	1.46079e-06	0.0224637	1.89334e-07	0.00892111
558	1.42084e-06	0.0222421	1.84156e-07	0.00883243
559	1.38199e-06	0.0220227	1.79121e-07	0.00874462
560	1.3442e-06	0.0218054	1.74223e-07	0.00865768
561	1.30744e-06	0.0215902	1.69459e-07	0.0085716
562	1.27169e-06	0.0213771	1.64825e-07	0.00848638
563	1.23691e-06	0.0211661	1.60318e-07	0.00840199
564	1.20309e-06	0.0209572	1.55934e-07	0.00831844
565	1.17019e-06	0.0207503	1.5167e-07	0.00823572
566	1.13819e-06	0.0205454	1.47522e-07	0.00815382
567	1.10707e-06	0.0203425	1.43488e-07	0.00807272
568	1.0768e-06	0.0201416	1.39565e-07	0.00799243
569	1.04735e-06	0.0199426	1.35748e-07	0.00791293
570	1.01871e-06	0.0197456	1.32036e-07	0.00783422
571	9.90854e-07	0.0195505	1.28426e-07	0.00775629
572	9.63759e-07	0.0193573	1.24914e-07	0.00767913
573	9.37405e-07	0.019166	1.21498e-07	0.00760274
574	9.11772e-07	0.0189766	1.18176e-07	0.0075271
575	8.86839e-07	0.018789	1.14944e-07	0.00745221
576	8.62589e-07	0.0186032	1.11801e-07	0.00737806
577	8.39001e-07	0.0184193	1.08744e-07	0.00730465
578	8.16059e-07	0.0182372	1.0577e-07	0.00723196
579	7.93743e-07	0.0180568	1.02878e-07	0.00715999
580	7.72038e-07	0.0178782	1.00065e-07	0.00708874
581	7.50927e-07	0.0177014	9.73284e-08	0.00701819
582	7.30393e-07	0.0175263	9.46669e-08	0.00694835
583	7.1042e-07	0.0173529	9.20783e-08	0.00687919
584	6.90994e-07	0.0171812	8.95604e-08	0.00681072
585	6.72099e-07	0.0170112	8.71113e-08	0.00674293
586	6.5372e-07	0.0168428	8.47293e-08	0.00667581
587	6.35844e-07	0.0166761	8.24123e-08	0.00660935
588	6.18457e-07	0.0165111	8.01588e-08	0.00654356
589	6.01545e-07	0.0163476	7.79668e-08	0.00647841
590	5.85096e-07	0.0161858	7.58348e-08	0.00641391
591	5.69096e-07	0.0160255	7.37611e-08	0.00635006
592	5.53534e-07	0.0158668	7.17441e-08	0.00628683
593	5.38398e-07	0.0157097	6.97823e-08	0.00622423
594	5.23675e-07	0.0155541	6.78741e-08	0.00616226
595	5.09356e-07	0.0154001	6.6018e-08	0.0061009
596	4.95427e-07	0.0152475	6.42128e-08	0.00604014
597	4.8188e-07	0.0150965	6.24569e-08	0.00597999
598	4.68703e-07	0.0149469	6.0749e-08	0.00592044
599	4.55886e-07	0.0147988	5.90878e-08	0.00586148
600	4.4342e-07	0.0146521	5.7472e-08	0.0058031
601	4.31294e-07	0.0145069	5.59005e-08	0.0057453
602	4.19501e-07	0.0143632	5.43719e-08	0.00568807
603	4.08029e-07	0.0142208	5.28851e-08	0.00563142
604	3.96872e-07	0.0140798	5.14389e-08	0.00557532
605	3.86019e-07	0.0139403	5.00323e-08	0.00551979
606	3.75464e-07	0.013802	4.86642e-08	0.0054648
607	3.65197e-07	0.0136652	4.73335e-08	0.00541036
608	3.5521e-07	0.0135297	4.60391e-08	0.00535646
609	3.45497e-07	0.0133955	4.47802e-08	0.0053031
610	3.36049e-07	0.0132627	4.35557e-08	0.00525026
611	3.2686e-07	0.0131311	4.23646e-08	0.00519795
612	3.17922e-07	0.0130009	4.12062e-08	0.00514616
613	3.09228e-07	0.0128719	4.00794e-08	0.00509489
614	3.00773e-07	0.0127442	3.89834e-08	0.00504412
615	2.92548e-07	0.0126178	3.79174e-08	0.00499386
616	2.84548e-07	0.0124926	3.68806e-08	0.00494409
617	2.76767e-07	0.0123686	3.58721e-08	0.00489482
618	2.69199e-07	0.0122459	3.48911e-08	0.00484605
619	2.61838e-07	0.0121244	3.3937e-08	0.00479775
620	2.54678e-07	0.012004	3.3009e-08	0.00474994
621	2.47714e-07	0.0118849	3.21064e-08	0.0047026
622	2.4094e-07	0.0117669	3.12284e-08	0.00465573
623	2.34351e-07	0.0116501	3.03745e-08	0.00460932
624	2.27943e-07	0.0115344	2.95439e-08	0.00456338
625	2.2171e-07	0.0114199	2.8736e-08	0.0045179
626	2.15647e-07	0.0113065	2.79502e-08	0.00447286
627	2.0975e-07	0.0111943	2.71859e-08	0.00442828
628	2.04015e-07	0.0110831	2.64425e-08	0.00438414
629	1.98436e-07	0.010973	2.57195e-08	0.00434043
630	1.9301e-07	0.0108641	2.50162e-08	0.00429716
631	1.87732e-07	0.0107562	2.43321e-08	0.00425432
632	1.82598e-07	0.0106493	2.36667e-08	0.00421191
633	1.77605e-07	0.0105435	2.30196e-08	0.00416992
634	1.72749e-07	0.0104388	2.23901e-08	0.00412835
635	1.68025e-07	0.0103351	2.17778e-08	0.00408719
636	1.6343e-07	0.0102324	2.11823e-08	0.00404644
637	1.58961e-07	0.0101307	2.06031e-08	0.00400609
638	1.54614e-07	0.0100301	2.00397e-08	0.00396615
639	1.50386e-07	0.0099304	1.94917e-08	0.0039266
640	1.46274e-07	0.00983172	1.89587e-08	0.00388745
641	1.42274e-07	0.00973401	1.84403e-08	0.00384868
642	1.38384e-07	0.00963726	1.7936e-08	0.0038103
643	1.346e-07	0.00954148	1.74456e-08	0.00377231
644	1.30919e-07	0.00944663	1.69685e-08	0.00373469
645	1.27339e-07	0.00935273	1.65045e-08	0.00369744
646	1.23857e-07	0.00925975	1.60532e-08	0.00366057
647	1.2047e-07	0.0091677	1.56142e-08	0.00362406
648	1.17176e-07	0.00907655	1.51872e-08	0.00358792
649	1.13972e-07	0.00898631	1.4772e-08	0.00355214
650	1.10855e-07	0.00889695	1.4368e-08	0.00351671
651	1.07824e-07	0.00880849	1.39751e-08	0.00348163
652	1.04875e-07	0.00872089	1.3593e-08	0.00344691
653	1.02007e-07	0.00863417	1.32213e-08	0.00341253
654	9.9218e-08	0.0085483	1.28597e-08	0.00337849
655	9.65048e-08	0.00846328	1.25081e-08	0.00334479
