# Supplementary material for: SARS-CoV-2 evolution on a dynamic immune landscape
Source: Nature. 2025 Jan 29;639(8053):196–204. doi: 10.1038/s41586-024-08477-8 (PMC11882442; doi:10.1038/s41586-024-08477-8)
Supplement: Supplementary file 4 — Source Data Fig. 3 [file 41586_2024_8477_MOESM4_ESM.xlsx]

## Sheet: Data_3a
date	BA.2.all_proportion	BA.2.all_proportion lower 95%CI	BA.2.all_proportion upper 95%CI	BA.4.all+BA.5.all+BE.1.1_proportion	BA.4.all+BA.5.all+BE.1.1_proportion lower 95%CI	BA.4.all+BA.5.all+BE.1.1_proportion upper 95%CI	BF.7.all_proportion	BF.7.all_proportion lower 95%CI	BF.7.all_proportion upper 95%CI	BQ.1.1.all_proportion	BQ.1.1.all_proportion lower 95%CI	BQ.1.1.all_proportion upper 95%CI	XBB.1.9.all_proportion	XBB.1.9.all_proportion lower 95%CI	XBB.1.9.all_proportion upper 95%CI	XBB.1.5.all+EG.1.all_proportion	XBB.1.5.all+EG.1.all_proportion lower 95%CI	XBB.1.5.all+EG.1.all_proportion upper 95%CI	JN.1.all+BA.2.86.all_proportion	JN.1.all+BA.2.86.all_proportion lower 95%CI	JN.1.all+BA.2.86.all_proportion upper 95%CI	EG.5.all_proportion	EG.5.all_proportion lower 95%CI	EG.5.all_proportion upper 95%CI	KP.all_proportion	KP.all_proportion lower 95%CI	KP.all_proportion upper 95%CI	XBB.1.9.X_gamma_observed	XBB.1.9.X_gamma_predicted_min	XBB.1.9.X_gamma_predicted_max	KP.X_gamma_observed	KP.X_gamma_predicted_min	KP.X_gamma_predicted_max	EG.5.X_gamma_observed	EG.5.X_gamma_predicted_min	EG.5.X_gamma_predicted_max	JN.1.X+BA.2.86.X_gamma_observed	JN.1.X+BA.2.86.X_gamma_predicted_min	JN.1.X+BA.2.86.X_gamma_predicted_max	XBB.1.5.X+EG.1.X_gamma_observed	XBB.1.5.X+EG.1.X_gamma_predicted_min	XBB.1.5.X+EG.1.X_gamma_predicted_max	BQ.1.1.X_gamma_observed	BQ.1.1.X_gamma_predicted_min	BQ.1.1.X_gamma_predicted_max	BF.7.X_gamma_observed	BF.7.X_gamma_predicted_min	BF.7.X_gamma_predicted_max	BA.4.X+BA.5.X+BE.1.1_gamma_observed
2022-03-01	48.0713	45.7789	50.3626
2022-03-02	49.8578	47.5611	52.15
2022-03-03	51.8427	49.5448	54.1297
2022-03-04	53.8427	51.5286	56.1399
2022-03-05	55.6107	53.2969	57.9009
2022-03-06	57.2635	54.9552	59.5381
2022-03-07	58.7004	56.5286	60.8344
2022-03-08	60.3701	58.2078	62.4894
2022-03-09	62.2625	60.1254	64.3529
2022-03-10	64.0393	61.9018	66.124
2022-03-11	65.5037	63.3818	67.5672
2022-03-12	67.0407	64.9312	69.0828
2022-03-13	69.0154	66.9602	70.994
2022-03-14	70.6238	68.7234	72.4489
2022-03-15	72.0779	70.2438	73.8344
2022-03-16	73.4297	71.6309	75.1488
2022-03-17	75.0061	73.2142	76.7134
2022-03-18	76.134	74.3615	77.8179
2022-03-19	77.586	75.8196	79.253
2022-03-20	78.9078	77.131	80.5666
2022-03-21	80.0971	78.4131	81.665
2022-03-22	81.1934	79.5342	82.7328
2022-03-23	82.4657	80.838	83.9683
2022-03-24	83.4327	81.7993	84.9352
2022-03-25	84.6139	83.0061	86.0821
2022-03-26	85.6532	84.0617	87.0954
2022-03-27	86.4433	84.8738	87.8537
2022-03-28	87.2466	85.7332	88.6009
2022-03-29	87.7375	86.2339	89.0793
2022-03-30	88.5457	87.0671	89.8585
2022-03-31	89.2755	87.7961	90.582
2022-04-01	90.0238	88.5609	91.3066
2022-04-02	90.88	89.4192	92.1438
2022-04-03	91.3817	89.9405	92.6159
2022-04-04	91.5995	90.2285	92.7769
2022-04-05	91.9146	90.5491	93.0835
2022-04-06	92.3908	91.0466	93.5353
2022-04-07	92.7117	91.3847	93.8365
2022-04-08	93.2562	91.9311	94.366
2022-04-09	93.6567	92.3674	94.7251
2022-04-10	94.0312	92.7575	95.072
2022-04-11	94.3983	93.1985	95.3758
2022-04-12	94.5716	93.3916	95.5308
2022-04-13	94.9566	93.7959	95.8934
2022-04-14	95.2128	94.0521	96.1383
2022-04-15	95.5243	94.3867	96.4239
2022-04-16	95.7234	94.5944	96.6068
2022-04-17	95.9583	94.8634	96.8031
2022-04-18	96.133	95.0614	96.9515
2022-04-19	96.4313	95.3894	97.22
2022-04-20	96.7303	95.7064	97.4971
2022-04-21	96.8975	95.8949	97.6441
2022-04-22	97.0731	96.0832	97.8037
2022-04-23	97.2568	96.3079	97.9516
2022-04-24	97.2222	96.2669	97.9234
2022-04-25	97.3216	96.415	97.9893
2022-04-26	97.3732	96.4659	98.0388
2022-04-27	97.5319	96.6243	98.1908
2022-04-28	97.5918	96.6796	98.2507
2022-04-29	97.6233	96.7257	98.2721
2022-04-30	97.7039	96.7977	98.3508
2022-05-01	97.4906	96.4632	98.2173
2022-05-02	97.4736	96.4636	98.1952
2022-05-03	97.3943	96.3949	98.1164
2022-05-04	97.3349	96.3041	98.0789
2022-05-05	97.2961	96.2534	98.0493
2022-05-06	97.2843	96.2178	98.052
2022-05-07	97.2226	96.1255	98.0114
2022-05-08	97.0984	95.9438	97.9273
2022-05-09	97.0547	95.8946	97.8899
2022-05-10	96.9016	95.7044	97.7675
2022-05-11	96.7952	95.5632	97.6879
2022-05-12	96.4641	95.201	97.3904
2022-05-13	96.3849	95.1088	97.3234
2022-05-14	96.1542	94.8152	97.144
2022-05-15	95.6964	94.1938	96.8123	3.24836	0.357828	7.44098																																											0.0442282
2022-05-16	95.623	94.2117	96.6928	3.39203	0.648439	7.89722																																											0.125597
2022-05-17	95.2272	93.7622	96.3498	3.81806	1.04881	8.49131																																											0.121454
2022-05-18	94.8383	93.317	96.0134	4.28177	1.50964	9.17797																																											0.0810087
2022-05-19	94.5107	92.9664	95.7142	4.62864	1.91498	9.76135																																											0.0980883
2022-05-20	94.0569	92.441	95.3262	5.08265	2.41502	9.76452																																											0.111141
2022-05-21	93.4921	91.7351	94.8796	5.64754	2.96394	9.94493																																											0.10457
2022-05-22	92.8966	90.9675	94.4248	6.2381	3.54619	10.2395																																											0.0912541
2022-05-23	92.3036	90.3387	93.8825	6.80736	4.15949	10.3687																																											0.109198
2022-05-24	91.5141	89.4456	93.1928	7.55071	4.91996	10.7069																																											0.106621
2022-05-25	90.6643	88.5122	92.4278	8.35577	5.80852	11.1595																																											0.102703
2022-05-26	89.8051	87.5016	91.7064	9.21393	6.68245	11.7258																																											0.0977821
2022-05-27	88.8683	86.4709	90.8605	10.1149	7.82726	12.4635																																											0.124803
2022-05-28	87.5939	84.9939	89.7739	11.3773	9.0499	13.4584																																											0.142798
2022-05-29	85.8092	82.9457	88.2478	13.0019	10.6631	15.782																																											0.103514
2022-05-30	84.4132	81.5949	86.8588	14.3478	11.9928	17.091																																											0.127254
2022-05-31	82.5284	79.6065	85.0867	16.1736	13.7014	19.0254																																											0.113756
2022-06-01	80.503	77.4612	83.191	18.0135	15.4138	20.9848																																											0.110623
2022-06-02	78.4248	75.3175	81.1937	20.0062	17.3217	23.0474																																											0.116602
2022-06-03	75.9763	72.7056	78.919	22.3389	19.4786	25.5474																																											0.105765
2022-06-04	73.5329	69.9825	76.7702	24.7016	21.5451	28.1953																																											0.080945
2022-06-05	71.4045	67.7362	74.7931	26.7011	23.3926	30.316																																											0.0825752
2022-06-06	69.0954	65.2975	72.664	28.9059	25.4156	32.6553																																											0.0889213
2022-06-07	66.3733	62.5457	69.9923	31.4762	27.9282	35.2635																																											0.0832221
2022-06-08	63.5337	59.6786	67.2072	34.0958	30.4852	37.9201																																											0.0770564
2022-06-09	60.7655	56.9161	64.4541	36.7231	33.0902	40.5493																																											0.0836859
2022-06-10	57.5354	53.7096	61.2449	39.7963	36.1345	43.608																																											0.0708505
2022-06-11	54.5217	50.6501	58.3047	42.6158	38.8699	46.4866																																											0.0636043
2022-06-12	51.4834	47.5989	55.3344	45.3264	41.498	49.2309																																											0.0527716
2022-06-13	49.0072	45.3484	52.6719	47.7183	44.0599	51.4097																																											0.0591005
2022-06-14	46.0131	42.3773	49.6768	50.5385	46.8688	54.2204																																											0.0481716
2022-06-15	43.3998	39.8201	47.0238	52.9731	49.3326	56.6098																																											0.0428344
2022-06-16	41.0488	37.49	44.6763	55.2421	51.5843	58.873																																											0.039633
2022-06-17	38.6347	35.1155	42.2386	57.4315	53.7841	61.0374																																											0.0357983
2022-06-18	36.2561	32.7634	39.8763	59.4875	55.795	63.1029																																											0.0325627
2022-06-19	34.062	30.7121	37.5956	61.4246	57.7925	64.9289																																											0.0378793
2022-06-20	31.4368	28.2679	34.8155	63.7513	60.2503	67.0988																																											0.0353782
2022-06-21	28.9453	26.034	32.0873	66.0067	62.7226	69.1151																																											0.0302993
2022-06-22	26.817	23.9522	29.9273	68.0066	64.7362	71.0878																																											0.0244793
2022-06-23	25.067	22.3031	28.0812	69.6714	66.4845	72.6631																																											0.0221099
2022-06-24	23.2743	20.5488	26.2622	71.2118	68.0311	74.1872																																											0.0158507
2022-06-25	21.9172	19.2553	24.8551	72.3406	69.1889	75.2757																																											0.0194473
2022-06-26	20.3488	17.7837	23.2054	73.7474	70.6484	76.6158																																											0.0160457
2022-06-27	19.085	16.7264	21.7194	74.9307	72.0455	77.5949																																											0.0181336
2022-06-28	17.5434	15.2587	20.1111	76.2895	73.4479	78.9037																																											0.0126004
2022-06-29	16.4053	14.2001	18.8971	77.2508	74.4637	79.8072																																											0.0127687
2022-06-30	15.2731	13.1275	17.71	78.2372	75.4871	80.7525																																											0.0143288
2022-07-01	13.9884	11.9498	16.3251	79.3582	76.6807	81.7948																																											0.0143982
2022-07-02	12.8877	10.8983	15.194	80.5008	77.8314	82.9117																																											0.00955452
2022-07-03	12.1392	10.266	14.3218	81.27	78.7103	83.5745																																											0.0102346
2022-07-04	11.2388	9.56523	13.1864	82.1017	79.7704	84.2055																																											0.00739147
2022-07-05	10.5692	8.96311	12.4477	82.7086	80.4326	84.7579																																											0.00525547
2022-07-06	9.87907	8.32639	11.7101	83.1433	80.8817	85.1742																																											0.00483328
2022-07-07	9.24421	7.74347	11.0285	83.5451	81.2992	85.557																																											0.00671848
2022-07-08	8.50403	7.02362	10.2861	84.1064	81.8226	86.1417																																											0.00530963
2022-07-09	7.84195	6.38186	9.63781	84.553	82.1946	86.6371																																											0.00613264
2022-07-10	7.19973	5.7926	8.9634	85.0715	82.7022	87.1497																																											0.00280392
2022-07-11	6.80783	5.4577	8.51233	85.3101	82.9756	87.3559																																											0.0049206
2022-07-12	6.27613	4.93946	7.98065	85.7298	83.3616	87.7986																																											0.000277644
2022-07-13	6.02019	4.69655	7.72172	85.7536	83.3535	87.8474																																											0.00116933
2022-07-14	5.80655	4.50144	7.49196	85.8539	83.454	87.9459																																											-0.000181437
2022-07-15	5.54202	4.2384	7.24051	85.8383	83.3863	87.9725																																											0.00170366
2022-07-16	5.21577	3.95577	6.87739	85.9846	83.5301	88.1167																																											0.00101992
2022-07-17	4.92636	3.7037	6.57487	86.0723	83.5747	88.229																																											0.00173181
2022-07-18	4.52682	3.38199	6.08477	86.2213	83.7885	88.325																																											0.00106791
2022-07-19	4.25965	3.14256	5.79193	86.3134	83.8823	88.4143																																											0.00135688
2022-07-20	3.93661	2.85369	5.43954	86.4305	83.994	88.5338																																											0.00255691
2022-07-21	3.78206	2.71994	5.26613	86.6515	84.2258	88.7418																																											0.00317622
2022-07-22	3.5579	2.52461	5.02425	86.9267	84.4917	89.0165																																											-0.000354266
2022-07-23	3.38203	2.35986	4.87323	86.896	84.3699	89.0511																																											0.00137532
2022-07-24	3.10277	2.1617	4.52452	87.0155	84.4832	89.1697																																											0.000922114
2022-07-25	2.90061	2.02056	4.23872	87.0957	84.6408	89.1915																																											0.00124447
2022-07-26	2.73635	1.88654	4.04607	87.2041	84.755	89.2928																																											0.000290705
2022-07-27	2.5023	1.69642	3.77062	87.2294	84.7792	89.3185																																											0.00150291
2022-07-28	2.32866	1.5528	3.57902	87.3605	84.888	89.4625																																											0.00173494
2022-07-29	2.03047	1.30673	3.24562	87.5121	85.0042	89.6369																																											0.00365298
2022-07-30	1.73792	1.07232	2.93775	87.8318	85.2535	89.9925																																											-0.000542721
2022-07-31	1.61186	0.976125	2.87343	87.7841	85.0169	90.0662																																											-0.000925442
2022-08-01	1.48723	0.904196	2.66572	87.7029	85.0091	89.9381																																											0.000767149
2022-08-02	1.39037	0.826203	2.5578	87.7702	85.0568	90.0191																																											-0.00271345
2022-08-03	1.25943	0.711222	2.43294	87.532	84.7363	89.8496																																											0.00211065
2022-08-04	1.14568	0.61676	2.32515	87.7167	84.8671	90.0676																																											-0.000144863
2022-08-05	1.01868	0.508788	2.20144	87.704	84.796	90.0967																																											-0.00435822
2022-08-06	0.99446	0.477589	2.22473	87.3218	84.2851	89.8187																																											0.00255047
2022-08-07	0.875271	0.401323	2.14016	87.5445	84.4013	90.0839																																											0.000525628
2022-08-08	0.905447	0.426401	2.13828	87.5905	84.5465	90.0576																																											-0.00107646
2022-08-09	0.854701	0.384635	2.09114	87.4962	84.4092	89.9979																																											6.40591e-05
2022-08-10	0.763528	0.322805	1.98007	87.5019	84.3915	90.02																																											2.94903e-06
2022-08-11	0.726101	0.297898	1.94489	87.5021	84.3505	90.0508																																											-0.00132502
2022-08-12	0.671995	0.265018	1.87744	87.3862	84.2067	89.9586																																											-0.00170408
2022-08-13	0.644217	0.261927	1.8802	87.2373	83.95	89.8887																																											-0.00480004
2022-08-14	0.699509	0.291374	1.95939	86.8185	83.4939	89.5167																																											-0.00138247
2022-08-15	0.685011	0.291788	1.83104	86.6985	83.5784	89.2676																																											-0.00121177
2022-08-16	0.682775	0.28978	1.83382	86.5934	83.4504	89.1823																																											-0.000505344
2022-08-17	0.643297	0.267816	1.78545	86.5497	83.3799	89.1594																																											0.00425612
2022-08-18	0.582228	0.241396	1.70464	86.918	83.748	89.514																																											-0.00284276
2022-08-19	0.533655	0.224096	1.63221	86.6709	83.4714	89.2974																																											-0.00281756
2022-08-20	0.460395	0.192069	1.52523	86.4267	83.1234	89.1341																																											0.000970871
2022-08-21	0.361483	0.151324	1.34832	86.5107	83.0551	89.3032																																											-0.00295455
2022-08-22	0.355686	0.158348	1.21324	86.2551	83.0109	88.9305																																											-0.000359299
2022-08-23	0.347318	0.147524	1.22444	86.2241	82.9288	88.9382																																											-0.00401451
2022-08-24	0.342201	0.143622	1.22117	85.8779	82.5521	88.6242																																											-0.001144
2022-08-25	0.359966	0.152757	1.2459	85.7797	82.4502	88.5319																																											-0.00446348
2022-08-26	0.368618	0.157057	1.25677	85.3968	82.048	88.174																																											0.00208992
2022-08-27	0.34543	0.160632	1.25813	85.5753	82.1842	88.3715																																											0.00210304
2022-08-28	0.34543	0.164206	1.25949	85.7552	82.3241	88.5609	3.06378	0.140601	4.92922																																					0.0500304	0.0328037	0.0396752	0.00229618
2022-08-29				85.9521	82.6558	88.6518	3.21706	0.401791	5.36758																																					0.0104931	0.0322397	0.0390367	0.00189926
2022-08-30				86.1154	82.7969	88.8278	3.25082	0.518245	5.64195																																					0.0533888	0.0329953	0.0399978	-0.00206328
2022-08-31				85.9377	82.5866	88.6792	3.42437	0.820988	6.18444																																					0.0351308	0.0319737	0.0387912	-0.00426609
2022-09-01				85.5711	82.1818	88.3514	3.54468	1.08654	6.68826																																					0.0585915	0.0321227	0.0389601	-0.00292956
2022-09-02				85.3204	81.9463	88.1001	3.75236	1.33536	6.66385																																					0.0440784	0.0328873	0.0399968	-0.00180757
2022-09-03				85.1662	81.778	87.9615	3.91776	1.63939	6.76278																																					0.0315348	0.0330314	0.0402162	-0.0034225
2022-09-04				84.8747	81.4789	87.6897	4.04131	1.84041	6.78672																																					0.112837	0.0333517	0.0407225	-0.00417026
2022-09-05				84.5208	81.4153	87.1521	4.49732	2.21443	6.84819																																					0.0624765	0.0330175	0.0405534	-0.00281953
2022-09-06				84.2824	81.1783	86.9166	4.77829	2.60068	6.93384																																					0.0703862	0.0330073	0.0405455	-0.00552293
2022-09-07				83.817	80.7425	86.4381	5.11462	3.02492	7.07541																																					0.0247474	0.0333242	0.0411541	0.00100899
2022-09-08				83.9015	80.8628	86.4927	5.24119	3.32098	7.08079																																					0.0340106	0.0338506	0.0418328	-0.00347854
2022-09-09				83.6097	80.5779	86.2023	5.41945	3.64814	7.12314																																					0.0194448	0.0345291	0.0428482	0.00209428
2022-09-10				83.7848	80.7496	86.3754	5.52483	3.93721	7.17296																																					0.0489162	0.0345237	0.0427938	-0.00859807
2022-09-11				83.0644	79.9994	85.7072	5.79508	4.29108	7.85919																																					0.0297476	0.0357026	0.0445449	-0.00739763
2022-09-12				82.4499	79.5454	85.0065	5.96747	4.50441	7.90629																																					0.0302581	0.0354465	0.0443154	-0.00379626
2022-09-13				82.1369	79.2333	84.6975	6.14804	4.67358	8.0933																																					0.0465474	0.03531	0.0441658	-0.00498401
2022-09-14				81.7275	78.8372	84.2866	6.43421	4.93343	8.39256																																					0.0116231	0.0362478	0.0453594	-0.00262468
2022-09-15				81.513	78.6429	84.0607	6.509	5.01354	8.45239																																					0.0285759	0.0369942	0.0463237	-0.000541166
2022-09-16				81.4689	78.645	83.9805	6.695	5.19897	8.62387																																					0.0119944	0.036094	0.0450473	-0.0076641
2022-09-17				80.8445	77.8899	83.4742	6.7753	5.23173	8.78285																																					0.0133513	0.0373833	0.0465702	-0.00449897
2022-09-18				80.4808	77.4233	83.1999	6.86576	5.2754	8.94779																																					0.0344109	0.0363756	0.0452294	-0.00181415
2022-09-19				80.3348	77.4196	82.9455	7.10202	5.53616	9.10888																																					0.0188623	0.0367379	0.0457006	9.43392e-05
2022-09-20				80.3424	77.4043	82.9722	7.23598	5.64582	9.27139																																					0.0173483	0.0387499	0.0485959	-0.00118647
2022-09-21				80.2471	77.2353	82.9381	7.36151	5.72302	9.46212																																					0.00347133	0.0376938	0.0467928	-0.000612075
2022-09-22				80.1979	77.1299	82.936	7.38707	5.71927	9.53053																																					0.0161996	0.0379401	0.047076	-0.00403158
2022-09-23				79.8746	76.7499	82.6647	7.50673	5.80582	9.69352																																					0.0368284	0.0390476	0.0483201	-0.00395577
2022-09-24				79.5587	76.3206	82.4456	7.78319	6.0014	10.0758																																					0.0523239	0.0384071	0.047376	-0.00532453
2022-09-25				79.135	75.7204	82.1673	8.19044	6.2779	10.6591																																					0.021993	0.0384582	0.0472142	-0.000916805
2022-09-26				79.0625	75.7301	82.0297	8.37057	6.4769	10.7936																																					0.0352215	0.0409732	0.0503446	-0.00704121
2022-09-27				78.5058	75.1055	81.5385	8.6654	6.7184	11.1505																																					0.0261315	0.0404531	0.0496988	-0.00671317
2022-09-28				77.9788	74.5011	81.0846	8.89184	6.89279	11.4404																																					0.0265337	0.038472	0.0467083	-0.00504096
2022-09-29				77.5857	74.0595	80.7378	9.12777	7.08901	11.7218																																					0.0352226	0.04115	0.050193	-0.00806887
2022-09-30				76.9597	73.3579	80.1855	9.44927	7.35091	12.1124																																					0.0256348	0.0391128	0.0472637	-0.00381332
2022-10-01				76.6662	72.9822	79.9646	9.6915	7.53117	12.4316																																					0.0428724	0.04088	0.049522	-0.00484859
2022-10-02				76.2945	72.656	79.5655	10.107	7.91544	12.8513																																					0.0463164	0.0383908	0.0463072	-0.00743616
2022-10-03				75.7271	72.212	78.9103	10.5751	8.40232	13.2503																																					0.0329452	0.0383169	0.0459632	-0.00736409
2022-10-04				75.1695	71.6562	78.3561	10.9235	8.73539	13.6087																																					0.0249632	0.0375551	0.0447371	-0.00655817
2022-10-05				74.6765	71.1319	77.8964	11.1962	8.97726	13.913																																					0.0206744	0.0397044	0.047264	-0.0081829
2022-10-06				74.0654	70.5393	77.2803	11.4277	9.20927	14.1311																																					0.0350621	0.0420098	0.0498332	-0.00995397
2022-10-07				73.3282	69.8286	76.5304	11.8284	9.60188	14.5247																																					0.0504036	0.0402604	0.0476068	-0.0110552
2022-10-08				72.5175	69.0154	75.7345	12.4246	10.1544	15.1524																																					0.0321677	0.0369796	0.0434634	-0.0114103
2022-10-09				71.6901	68.163	74.9479	12.8242	10.5128	15.5847																																					0.0207764	0.0381973	0.0447253	-0.0116585
2022-10-10				70.8543	67.5514	73.9428	13.0907	10.9011	15.6583																																					0.0287677	0.0397282	0.046558	-0.0113613
2022-10-11				70.0493	66.7515	73.1417	13.4672	11.2655	16.0392																																					0.0298945	0.0398139	0.0464131	-0.00285184
2022-10-12				69.8495	66.5533	72.9431	13.8698	11.6405	16.4639																																					0.0319644	0.0408534	0.0475761	-0.00726943
2022-10-13				69.3417	66.0755	72.4145	14.3132	12.0777	16.9012																																					0.0306162	0.0393068	0.0455673	-0.0115651
2022-10-14				68.5398	65.2603	71.6338	14.7514	12.4868	17.3631																																					0.00911464	0.041114	0.0476188	-0.00679037
2022-10-15				68.0744	64.7751	71.1933	14.8859	12.6039	17.5152																																					0.0214017	0.0418327	0.0482489	-0.0112622
2022-10-16				67.3077	63.9495	70.4927	15.2044	12.8714	17.8886																																					0.028989	0.0390697	0.0452773	-0.00793931
2022-10-17				66.7733	63.5148	69.8744	15.6452	13.3525	18.2634																																					0.0191578	0.0394299	0.0451787	-0.0096214
2022-10-18				66.1309	62.8666	69.2438	15.9449	13.6363	18.5757																																					0.035271	0.038309	0.0438063	-0.0128257
2022-10-19				65.2827	61.9415	68.4749	16.5073	14.1215	19.2213	3.10204	0.201896	4.00351																															0.0516397	0.0500699	0.0591151	0.024871	0.0372102	0.0424327	-0.0106194
2022-10-20				64.5894	61.2599	67.7776	16.9179	14.5235	19.6329	3.26223	0.421397	4.38228																															0.0729337	0.0544313	0.0637828	0.0287504	0.041243	0.047079	-0.0110505
2022-10-21				63.8757	60.5355	67.0809	17.4043	14.9795	20.1452	3.50015	0.661559	4.81145																															0.0268637	0.0542292	0.0634871	0.0263939	0.0406398	0.0465561	-0.00518889
2022-10-22				63.5443	60.0707	66.8747	17.8636	15.321	20.7425	3.59418	0.831384	5.24987																															0.0306117	0.0544234	0.063496	0.0250983	0.0405915	0.0467713	-0.00588879
2022-10-23				63.1701	59.508	66.6785	18.312	15.6091	21.3843	3.7042	1.02278	5.81655																															0.0238074	0.0508107	0.0600509	0.015984	0.0373751	0.0426553	-0.0058078
2022-10-24				62.8032	59.259	66.2075	18.6047	15.9659	21.5859	3.79239	1.24503	5.79759																															0.0409057	0.0533536	0.0626387	0.0250474	0.0399001	0.0456219	-0.0100776
2022-10-25				62.1703	58.5447	65.6571	19.0707	16.3539	22.1377	3.94752	1.50297	5.87465																															0.041167	0.048078	0.0577695	0.0229265	0.035456	0.0402601	-0.00853234
2022-10-26				61.6398	57.9727	65.1705	19.5079	16.7418	22.6263	4.11003	1.78606	5.9724																															0.0504287	0.0470345	0.0560736	0.0189482	0.0332201	0.0387361	-0.0151771
2022-10-27				60.7043	57.0514	64.2305	19.8775	17.1091	22.9911	4.31729	2.06356	6.03961																															0.0708163	0.0486159	0.0589806	0.0198498	0.0360149	0.0409275	-0.0139527
2022-10-28				59.8573	56.1618	63.4319	20.2721	17.4566	23.4349	4.62303	2.4446	6.27171																															0.0612078	0.0469044	0.0564245	0.0288948	0.0330939	0.0386808	-0.0184896
2022-10-29				58.7506	54.9492	62.4428	20.8579	17.9297	24.1445	4.90599	2.77206	6.53668																															0.120239	0.0365829	0.044231	0.0289973	0.0212683	0.0269616	-0.013083
2022-10-30				57.9819	54.0694	61.7932	21.4627	18.4129	24.8846	5.49589	3.39006	7.26067																															0.0426788	0.0448641	0.0553285	0.0327187	0.0317634	0.0367795	-0.0170445
2022-10-31				56.9937	53.1074	60.7963	22.1649	19.0903	25.5941	5.73044	3.7586	7.52717																															0.0426748	0.0459166	0.0574587	0.00970573	0.0337339	0.0383313	-0.0114706
2022-11-01				56.3399	52.3556	60.2427	22.38	19.2251	25.902	5.97499	4.10342	7.7473																															0.0489887	0.0442537	0.0552114	0.00824158	0.031157	0.0361983	-0.0113024
2022-11-02				55.7031	51.6796	59.6507	22.5645	19.3715	26.1291	6.2677	4.5913	8.53892																															0.0311673	0.0420749	0.0523656	0.0158499	0.0282145	0.0336086	-0.0103791
2022-11-03				55.125	51.1125	59.0675	22.9221	19.7206	26.4902	6.46304	4.76296	8.7534																															0.0480661	0.042453	0.0535848	0.0197577	0.0292356	0.0341623	-0.0141535
2022-11-04				54.3448	50.2664	58.3583	23.375	20.1038	27.0179	6.7737	5.0115	9.13793																															0.0622642	0.0447883	0.0566813	0.0210608	0.0320869	0.0371213	-0.0176615
2022-11-05				53.385	49.1325	57.5859	23.8673	20.4306	27.7012	7.19545	5.29963	9.74038																															0.0379818	0.0378068	0.0483306	0.0355765	0.0242932	0.0290294	-0.0285791
2022-11-06				51.8593	47.5045	56.2035	24.7164	21.1239	28.7078	7.46875	5.47584	10.1525																															0.0516818	0.0374713	0.0495311	0.00579399	0.0244899	0.0290899	-0.0171654
2022-11-07				50.9691	46.8192	55.1315	24.8596	21.4115	28.6643	7.85475	5.87895	10.4491																															0.0592932	0.0407454	0.0529272	0.0141181	0.0275849	0.0326991	-0.0194552
2022-11-08				49.9775	45.778	54.1974	25.2106	21.7069	29.075	8.32048	6.27239	10.9944																															0.0529089	0.0376453	0.0491871	0.00224314	0.0243324	0.0289801	-0.0142974
2022-11-09				49.2629	45.0649	53.4891	25.2672	21.7588	29.1359	8.76071	6.66109	11.482																															0.0517522	0.0397235	0.0515229	0.00339619	0.0263342	0.0314564	-0.0154748
2022-11-10				48.5006	44.2911	52.7459	25.353	21.8294	29.2382	9.2141	7.05898	11.9896																															0.0399977	0.0397667	0.0523671	0.00728962	0.026206	0.031739	-0.0192939
2022-11-11				47.5648	43.3296	51.845	25.5378	21.979	29.4614	9.58264	7.37269	12.4173																															0.0444245	0.034802	0.0460248	0.00607875	0.0208834	0.0255921	-0.0163454
2022-11-12				46.7874	42.4828	51.1498	25.693	22.0623	29.6999	10.0083	7.71036	12.9463																															0.0203249	0.0370786	0.04906	0.0113649	0.0232262	0.028415	-0.00981798
2022-11-13				46.328	42.0119	50.7126	25.985	22.3184	30.0259	10.2118	7.87238	13.1946																															0.0286726	0.0302204	0.0408592	0.00866338	0.0160198	0.0200206	-0.0202453
2022-11-14				45.3901	41.247	49.613	26.2101	22.6565	30.1049	10.5046	8.23313	13.3735																															0.0478352	0.0322142	0.0439242	-0.00387768	0.018114	0.0227261	-0.0167043
2022-11-15				44.6319	40.5339	48.8181	26.1085	22.5881	29.9662	11.007	8.701	13.8957																															0.0522631	0.0359599	0.0489238	0.00625258	0.0215747	0.0272927	-0.0249974
2022-11-16				43.5162	39.4575	47.6756	26.2718	22.7612	30.1137	11.5823	9.23023	14.5045																															0.0183753	0.0314886	0.0431618	0.0133863	0.0170661	0.0217655	-0.0193367
2022-11-17				42.6747	38.6936	46.762	26.6234	23.152	30.4136	11.7951	9.46022	14.6837																															0.057063	0.0328193	0.0453014	-0.00591037	0.0181997	0.0234825	-0.0190947
2022-11-18				41.8599	37.8754	45.9599	26.4661	22.9871	30.2678	12.4682	10.0632	15.4236																															0.0298127	0.0287252	0.0385347	0.00133071	0.012503	0.0178549	-0.021116
2022-11-19				40.976	36.9435	45.1403	26.5013	22.9672	30.3687	12.8399	10.3595	15.8828																															0.0604827	0.0299248	0.0421009	0.00302178	0.0149848	0.0198962	-0.0267717
2022-11-20				39.879	35.9151	44.0009	26.5814	23.0616	30.4272	13.6165	11.062	16.7054																															0.0346012	0.0258643	0.0364565	-0.0200428	0.0107197	0.0144967	-0.00790854
2022-11-21				39.5636	35.8644	43.4021	26.0486	22.7867	29.6061	14.0877	11.615	17.0058																															0.0352209	0.0304188	0.0424939	0.00367665	0.0151806	0.0202903	-0.0229002
2022-11-22				38.6576	34.9738	42.4883	26.1444	22.8784	29.7053	14.5838	12.0762	17.533																															0.0377127	0.0271623	0.0390487	0.00103668	0.011765	0.0162239	-0.022527
2022-11-23				37.7867	34.1311	41.5978	26.1715	22.9117	29.7246	15.1338	12.5912	18.1105																															0.0262921	0.0269483	0.038696	0.0116999	0.0114414	0.0160309	-0.0268035
2022-11-24				36.7739	33.1731	40.5373	26.4777	23.2332	30.0081	15.5317	12.9815	18.5056																															0.0179054	0.0270801	0.0394878	0.00820232	0.0113049	0.0161816	-0.0241515
2022-11-25				35.8858	32.3025	39.6414	26.6949	23.438	30.2357	15.8098	13.2359	18.8049																															0.0359574	0.0293372	0.042784	0.00742296	0.0133956	0.0192258	-0.0222672
2022-11-26				35.0867	31.4741	38.8892	26.893	23.5748	30.5022	16.3783	13.7168	19.4677																															0.00850511	0.0274944	0.0399913	0.00272068	0.0114452	0.0167275	-0.0296001
2022-11-27				34.0481	30.4429	37.8726	26.9662	23.6039	30.6275	16.5176	13.812	19.6626																															0.0427225	0.0240744	0.0348278	-0.00995423	0.00790971	0.0118795	-0.0208531
2022-11-28				33.3381	29.8805	37.0117	26.6978	23.4622	30.2162	17.2233	14.5372	20.3062																															0.0178191	0.0251094	0.036685	0.00591649	0.00877662	0.0133028	-0.0290443
2022-11-29				32.3698	28.9109	36.0583	26.8557	23.5821	30.4155	17.5302	14.7989	20.6618																															0.0208333	0.022157	0.0331918	0.00712944	0.00565386	0.00942505	-0.0250869
2022-11-30				31.5578	28.1549	35.1945	27.0472	23.7958	30.5784	17.8954	15.1657	21.0156																															0.0163451	0.0211796	0.0307098	0.00549283	0.00322766	0.00766506	-0.0224249
2022-12-01				30.8501	27.4928	34.4455	27.1958	23.9584	30.7081	18.1879	15.4568	21.3022																															0.0386665	0.0217182	0.0325311	0.00464464	0.00471589	0.00854853	-0.0302194
2022-12-02				29.9178	26.5137	33.5803	27.3221	24.0009	30.9285	18.8912	16.0514	22.124																															0.0254015	0.0215153	0.0326973	0.00104113	0.00435548	0.0080911	-0.0313534
2022-12-03				28.9798	25.4646	32.8133	27.3505	23.8672	31.1621	19.371	16.3453	22.8294																															0.0136679	0.0131258	0.0169747	-0.0109922	-0.0115454	-0.0032751	-0.0301972
2022-12-04				28.1047	24.5141	32.0704	27.0499	23.4739	31.0036	19.6358	16.482	23.2664																															-0.00286641	0.0147653	0.0199906	-0.00729733	-0.00881133	-0.00134638	-0.010869
2022-12-05				27.7992	24.3763	31.5739	26.8525	23.4379	30.6192	19.5795	16.5684	23.0341																															0.0497083	0.0206385	0.0322038	-0.00690678	0.0029587	0.00687902	-0.0327249
2022-12-06				26.8895	23.4602	30.681	26.667	23.2262	30.4663	20.5528	17.4686	24.079																															0.0209568	0.0168716	0.0252549	0.00192987	-0.00363833	0.00152899	-0.0311855
2022-12-07				26.0509	22.6609	29.8089	26.7185	23.2838	30.5101	20.9835	17.8857	24.5184																															0.0127641	0.0165655	0.024588	-0.00204375	-0.00439031	0.000854201	-0.0214358
2022-12-08				25.4925	22.153	29.2005	26.6639	23.2608	30.4199	21.2513	18.1674	24.7648																															0.0162601	0.0188369	0.0286694	-0.0107998	-0.000738292	0.00399249	-0.0154212
2022-12-09				25.0994	21.7465	28.829	26.3759	22.9555	30.1566	21.5969	18.4681	25.1578																															0.0404726	0.0194619	0.0300291	-0.0153367	0.000698232	0.00504925	-0.0299346
2022-12-10				24.348	20.9648	28.1348	25.9714	22.5072	29.8188	22.471	19.2193	26.1579																															0.0255965	0.013057	0.0199177	-0.00212063	-0.00889127	-0.00335756	-0.0279056
2022-12-11				23.6686	20.2974	27.4677	25.9163	22.4139	29.8121	23.0461	19.7157	26.8111																															0.0292239	0.0131531	0.0191636	-0.00552049	-0.00983878	-0.00372943	-0.00728185
2022-12-12				23.4962	20.2803	27.1104	25.7732	22.4295	29.4827	23.7196	20.4786	27.3487																															0.0152373	0.0187394	0.0304746	0.00034447	0.00020613	0.00416558	-0.029603
2022-12-13				22.8007	19.5928	26.4173	25.7821	22.4138	29.52	24.081	20.8001	27.751																															0.0134871	0.0158877	0.0246191	-0.00465617	-0.00493672	-0.000152835	-0.0196763
2022-12-14				22.352	19.2007	25.9094	25.6621	22.3352	29.3542	24.4058	21.144	28.0471																															0.0171689	0.0153673	0.0243142	-0.0103946	-0.00518886	-0.000768555	-0.0181109
2022-12-15				21.9472	18.8134	25.4903	25.3953	22.0786	29.0794	24.8249	21.5451	28.4807																															0.0261509	0.0140947	0.0222876	-0.00758341	-0.00718357	-0.00288961	-0.0216137
2022-12-16				21.4729	18.3792	24.976	25.2028	21.9133	28.8581	25.474	22.1877	29.1284																															0.0180258	0.0114263	0.0170978	-0.0223765	-0.0124237	-0.00610109	-0.0123135
2022-12-17				21.2085	18.125	24.7075	24.6388	21.3737	28.2801	25.9332	22.6139	29.6153																															0.0169952	0.0131892	0.0208289	-0.00199711	-0.00871741	-0.00345437	-0.0222533
2022-12-18				20.7365	17.7646	24.11	24.5896	21.3976	28.1368	26.374	23.0936	29.9834																															0.0268531	0.0127034	0.0208221	0.00217988	-0.0081655	-0.00443668	-0.0133036
2022-12-19				20.4606	17.7139	23.5508	24.6432	21.6514	27.9245	27.0822	23.9578	30.4573																															0.0280044	0.0119044	0.018108	-0.00939576	-0.0115793	-0.00559004	-0.0316136
2022-12-20				19.8138	17.0696	22.9124	24.4117	21.3973	27.7225	27.8406	24.6559	31.2747																															-0.00508518	0.0103432	0.0153264	0.00562311	-0.0144972	-0.00754865	-0.011967
2022-12-21				19.5767	16.8507	22.6577	24.5489	21.5352	27.8569	27.699	24.5261	31.1216																															0.00903446	0.0146219	0.0243748	-0.00704213	-0.0057423	-0.00193279	-0.00764003
2022-12-22				19.4271	16.6913	22.5234	24.376	21.3485	27.7025	27.9493	24.7458	31.4034																															0.0153985	0.0123072	0.0190273	-0.00355857	-0.0115185	-0.00529276	-0.0216568
2022-12-23				19.0064	16.2609	22.123	24.2893	21.23	27.6542	28.3797	25.1229	31.8886																															0.0170551	0.0129028	0.0216949	-0.0127173	-0.00833488	-0.00424105	-0.0307423
2022-12-24				18.4221	15.6398	21.6141	23.9804	20.8531	27.4447	28.8637	25.4802	32.5123																															0.00259909	0.00766152	0.0109664	-0.0103152	-0.0198193	-0.0112394	-0.0214993
2022-12-25				18.026	15.2484	21.2393	23.733	20.5922	27.2326	28.9387	25.5026	32.648																															0.00419589	0.00494133	0.00856927	-0.0242699	-0.0239083	-0.0132224	-0.0155052
2022-12-26				17.7465	14.9681	20.9864	23.157	20.0242	26.6785	29.0601	25.5688	32.8326																															0.0101468	-0.000987158	0.00412231	-0.0085723	-0.0299235	-0.016828	-0.0300314
2022-12-27				17.2136	14.4251	20.4765	22.9585	19.7903	26.5245	29.355	25.8062	33.1888																															0.00217502	0.00853652	0.0129661	-0.00612069	-0.0182439	-0.0104323	-0.0191773
2022-12-28				16.8835	14.0993	20.1524	22.818	19.6319	26.4082	29.4188	25.8417	33.2847																															0.00670655	0.00991898	0.0161681	-0.00358777	-0.015039	-0.00879669	-0.0137347
2022-12-29				16.6516	13.8428	19.9605	22.7361	19.5007	26.3855	29.6161	25.9768	33.5504																															0.00818588	0.00785203	0.0116708	-0.00875276	-0.0196393	-0.0116574	-0.0133997
2022-12-30				16.4285	13.5777	19.797	22.5371	19.2504	26.2532	29.8586	26.1412	33.8785																															0.00402636	0.0101459	0.0170488	-0.0156427	-0.0142008	-0.00845367	-0.0239336
2022-12-31				16.0353	13.1233	19.505	22.1846	18.808	26.0239	29.9788	26.1246	34.1532																															0.00745831	-0.00035846	0.00395236	0.0235365	-0.0301643	-0.0175465	-0.0415059
2023-01-01				15.3697	12.4376	18.9484	22.7068	19.135	26.7746	30.2024	26.1625	34.5913																															0.00368514	0.00486923	0.00754519	-0.0142805	-0.0253049	-0.0144708	-0.00552028
2023-01-02				15.2849	12.4384	18.7452	22.3825	18.9306	26.3094	30.3137	26.3847	34.5725																															-0.00207959	0.00551027	0.00834315	-0.0094695	-0.0249766	-0.014829	-0.0298376
2023-01-03				14.8288	11.9774	18.3083	22.1705	18.6899	26.1369	30.2506	26.2781	34.56																															-0.0138796	-0.00122876	0.00368882	-0.0067438	-0.0319103	-0.0184562	0.000707857
2023-01-04				14.8393	11.9681	18.3446	22.021	18.5267	26.0077	29.8308	25.8473	34.1589																															0.00401107	0.00642362	0.0105852	-0.0274134	-0.0228813	-0.0135827	-0.0297286
2023-01-05				14.3981	11.5136	17.9385	21.4174	17.9022	25.4458	29.9504	25.895	34.3592																															0.00716556	-0.00517968	0.00136742	-0.0232189	-0.0358226	-0.0205352	-0.0232412
2023-01-06				14.0635	11.1765	17.6196	20.9201	17.4018	24.9652	30.165	26.063	34.6234																															-0.010688	0.00106458	0.00470307	-0.0177226	-0.029922	-0.0179526	-0.0225391
2023-01-07				13.7465	10.7747	17.4577	20.5493	16.9118	24.7732	29.8426	25.5906	34.4984																															0.00230574	-0.00635632	0.000675174	-0.00868319	-0.0373822	-0.0210111	-0.0122887
2023-01-08				13.5776	10.6071	17.3058	20.3709	16.7272	24.6178	29.9115	25.6215	34.6106																															0.00290336	-0.00464932	0.00181576	0.00208866	-0.0359783	-0.0203067	-0.0144376
2023-01-09				13.3816	10.5351	16.94	20.4134	16.8862	24.4993	29.9983	25.8646	34.5146																															0.00670509	-0.0074031	5.14858e-05	-0.00806726	-0.0389578	-0.0219202	-0.0141601
2023-01-10				13.1921	10.4452	16.6101	20.2487	16.8305	24.1904	30.1994	26.1801	34.5747																															0.0092585	-0.00921631	-0.00116467	-0.0136644	-0.0407165	-0.0230219	-0.0213026
2023-01-11				12.9111	10.1453	16.3741	19.9721	16.5118	23.9775	30.479	26.3722	34.9481																															0.0149717	-0.00996893	-0.00178806	-0.0241212	-0.0417045	-0.023442	-0.0216486
2023-01-12				12.6316	9.89605	16.0669	19.4903	16.0646	23.4665	30.9354	26.8138	35.4125																															-0.0040139	-0.00936484	-0.00143593	-0.0211001	-0.0413215	-0.0232494	-0.0252227
2023-01-13				12.313	9.6102	15.72	19.0791	15.6778	23.0366	30.8112	26.6949	35.2848																															0.00299829	-0.0134461	-0.00293559	-0.0255578	-0.0455603	-0.0247677	-0.0381325
2023-01-14				11.8434	9.14218	15.2874	18.5914	15.1746	22.6	30.9036	26.7002	35.4773																															0.00713455	-0.0162652	-0.00454391	-0.00180447	-0.0484244	-0.0263631	0.00744659
2023-01-15				11.9316	9.16149	15.4804	18.5579	15.0753	22.6661	31.1241	26.8144	35.8152				3.31317	0.254556	7.16649																						0.0621425	0.0668995	0.174821	-0.00451425	0.00181513	0.00492166	-0.0456247	-0.0310547	-0.0190622	-0.00274649
2023-01-16				11.8989	9.24573	15.2369	17.7112	14.4879	21.5187	30.9836	26.9087	35.4026				3.51905	0.560625	7.69791																						0.107194	0.0575449	0.149655	-0.00744748	-0.0186254	-0.00541947	-0.0184036	-0.0510847	-0.0273156	-0.0373546
2023-01-17				11.4544	8.82884	14.7794	17.3852	14.1589	21.2073	30.7528	26.6523	35.2046				3.89628	0.8952	8.3092																						0.049398	0.0538719	0.14007	0.00681541	-0.0261061	-0.00854071	-0.0166713	-0.0583455	-0.0303454	-0.0238937
2023-01-18				11.1807	8.56795	14.5049	17.0954	13.87	20.9274	30.9624	26.8252	35.4523				4.08874	1.15175	8.8336																						0.0746236	0.0569409	0.147325	0.00759832	-0.0193883	-0.00541704	-0.0345005	-0.0519117	-0.0272686	-0.0261526
2023-01-19				10.8883	8.29999	14.1921	16.5056	13.3263	20.299	31.1977	27.0485	35.6971				4.39386	1.452	9.38342																						0.113465	0.0544555	0.143966	0.000690178	-0.0217499	-0.00749238	-0.00234613	-0.0542362	-0.0292808	-0.0214
2023-01-20				10.6553	8.09092	13.942	16.4669	13.2839	20.2674	31.2192	27.0593	35.7308				4.89241	2.00628	9.59536																						0.0711631	0.0524274	0.136495	-0.0141912	-0.0279146	-0.00919993	-0.0028897	-0.0603104	-0.0309562	-0.0386038
2023-01-21				10.2439	7.66582	13.6142	16.4193	13.1344	20.3721	30.7762	26.5058	35.4417				5.24057	2.30086	9.64912																						0.0553918	0.0553184	0.147729	0.0148801	-0.0178229	-0.00615443	-0.0141436	-0.0508494	-0.028117	-0.0615423
2023-01-22				9.61351	7.17355	12.9232	16.1871	12.8828	20.2077	31.2341	26.8472	36.0197				5.53086	2.50008	9.67244																						0.0773168	0.0483448	0.12863	-0.0022079	-0.0336129	-0.0124596	-0.0265075	-0.0663816	-0.0343184	-0.0480799
2023-01-23				9.15129	6.86365	12.2554	15.758	12.6132	19.5723	31.1651	26.9561	35.7451				5.95849	3.12811	9.84542																						0.0659943	0.0476394	0.126746	0.00127121	-0.03438	-0.0127283	-0.0356909	-0.0674513	-0.0346023	-0.0346685
2023-01-24				8.83403	6.54457	11.962	15.1956	12.0553	19.0284	31.2048	26.9266	35.8614				6.35171	3.49998	9.80648																						0.0555723	0.0482553	0.128518	-0.0047652	-0.0331744	-0.0122059	-0.0313866	-0.0656502	-0.0337379	-0.035592
2023-01-25				8.51961	6.27001	11.6112	14.7186	11.6254	18.51	31.0561	26.7855	35.7067				6.70469	4.00688	9.91485																						0.0749847	0.0468441	0.124233	-0.00687058	-0.0363463	-0.0133193	-0.0306951	-0.0690637	-0.0348686	-0.0469061
2023-01-26				8.11999	5.94576	11.1331	14.2668	11.2376	17.9937	30.8427	26.6087	35.4565				7.20744	4.54808	10.1011																						0.0629898	0.0449877	0.118606	-0.0136694	-0.0408349	-0.0148492	-0.0301894	-0.0734483	-0.0363354	-0.0279455
2023-01-27				7.89307	5.75542	10.8669	13.8361	10.8566	17.5138	30.4211	26.2214	35.0031				7.66143	5.13225	10.2764																						0.0833919	0.04463	0.118389	0.00575531	-0.0408871	-0.0150282	-0.0576206	-0.073471	-0.0364299	-0.0385903
2023-01-28				7.58847	5.46386	10.5924	13.0389	10.0938	16.7294	30.5962	26.2968	35.2926				8.30034	5.77008	10.7186																						0.0492802	0.0424573	0.121178	-0.0108509	-0.0377967	-0.0167028	-0.0311863	-0.0708336	-0.0380731	-0.0430449
2023-01-29				7.26183	5.17382	10.5093	12.6323	9.72379	16.6184	30.2642	25.9551	35.4408				8.70938	6.37569	12.2826																						0.0492616	0.0406928	0.10972	-0.0198682	-0.0472083	-0.0180634	-0.0532145	-0.0801471	-0.0394204	-0.0763004
2023-01-30				6.70775	4.79942	9.70046	11.96	9.24931	15.676	29.6629	25.5558	34.5564				9.13842	6.83015	12.5705																						0.0980548	0.0400635	0.107934	-0.0050395	-0.048141	-0.0183135	-0.0501829	-0.0815418	-0.0397457	-0.0460826
2023-01-31				6.39864	4.52739	9.35925	11.3599	8.70136	15.0313	29.5134	25.4053	34.4103				10.0345	7.64344	13.5418																						0.048613	0.0383927	0.103354	-0.00535648	-0.0513901	-0.0195198	-0.0375875	-0.0848758	-0.0409066	-0.0186081
2023-02-01				6.27957	4.42975	9.21759	10.9329	8.3227	14.5591	29.3553	25.2624	34.2378				10.5223	8.08187	14.0703																						0.0520658	0.0400608	0.107642	-0.00881165	-0.0474847	-0.0177172	-0.0379157	-0.081329	-0.039147	-0.00109894
2023-02-02				6.27267	4.42582	9.20649	10.5183	7.95512	14.1026	29.0966	25.0195	33.9665				11.0701	8.56235	14.6761																						0.0759625	0.0416222	0.112079	-0.00867279	-0.0434445	-0.0160619	-0.0258182	-0.0773677	-0.0374075	-0.0705085
2023-02-03				5.83039	4.03392	8.72616	10.2468	7.7067	13.8178	28.8443	24.7585	33.7294				11.9111	9.30513	15.6099																						0.0573559	0.0347952	0.0925267	-0.0163311	-0.0599217	-0.0222297	-0.0800786	-0.0932921	-0.0433813	-0.0398995
2023-02-04				5.59776	3.81813	8.5121	9.42622	6.98576	12.9435	28.3732	24.2516	33.3208				12.5942	9.86553	16.425																						0.0556339	0.0313562	0.0870166	0.0106576	-0.0641807	-0.0251162	-0.0802138	-0.0973407	-0.0460687	-0.0306097
2023-02-05				5.42642	3.69763	8.28292	8.67011	6.37765	12.0539	28.6756	24.5507	33.6095				13.2949	10.4634	17.1936																						0.0782141	0.0353417	0.0953131	-0.015919	-0.0566776	-0.0211571	-0.0681376	-0.0899337	-0.0419456	0.0450527
2023-02-06				5.67089	3.96124	8.36355	8.07935	6.02702	11.1235	28.2191	24.3882	32.8091				14.3347	11.5167	18.0769																						0.0572337	0.035556	0.0976396	-0.0155172	-0.0543661	-0.0206753	-0.0439128	-0.0874497	-0.0412484	-0.0262378
2023-02-07				5.5221	3.81624	8.23156	7.72456	5.68535	10.777	27.7812	23.9104	32.4255				15.1552	12.234	19.0052																						0.0454572	0.0288957	0.0784192	-0.0200169	-0.0703832	-0.0265521	-0.00487157	-0.103184	-0.0469744	0.0473873
2023-02-08				5.78378	4.06687	8.48958	7.68693	5.67209	10.704	27.2252	23.4152	31.8095				15.8441	12.8799	19.718																						0.0650285	0.039993	0.111801	-0.0255559	-0.0410055	-0.0156894	-0.0438433	-0.0758151	-0.0366488	-0.0185212
2023-02-09				5.67666	3.9814	8.35788	7.34991	5.38837	10.3137	26.5294	22.7662	31.0731				16.8744	13.8429	20.8																						0.0311711	0.0284472	0.0783379	-0.0177592	-0.0694157	-0.0262525	-0.0575552	-0.103336	-0.0468874	0.0450248
2023-02-10				5.93225	4.20087	8.64181	6.92689	5.03064	9.82772	26.0583	22.3295	30.5724				17.4004	14.3272	21.3567																						0.0688555	0.0347883	0.0998172	-0.00984386	-0.0506487	-0.0200212	-0.0554999	-0.0853646	-0.0406643	-0.0383327
2023-02-11				5.70485	3.98539	8.442	6.54244	4.66223	9.46727	25.8017	22.0015	30.411				18.5985	15.3581	22.7257																						0.0521683	0.0261847	0.0717303	-0.0217978	-0.0739791	-0.0275817	-0.0195869	-0.108414	-0.048151	-0.0150643
2023-02-12				5.61891	3.92081	8.33963	6.4143	4.55869	9.32046	25.2393	21.4775	29.8268				19.5688	16.2271	23.7727																						0.0443775	0.028216	0.0791465	-0.0126631	-0.0670761	-0.0252807	-0.0562963	-0.101958	-0.0458626	-0.0301602
2023-02-13				5.44944	3.84995	7.75477	6.0532	4.33608	8.4592	24.9197	21.3167	28.8658				20.4372	17.142	24.1657																						0.0484606	0.0234423	0.0650261	-0.0158022	-0.0790705	-0.029509	-0.0401153	-0.11304	-0.0496615	-0.0401021
2023-02-14				5.23091	3.66319	7.52991	5.81037	4.11715	8.22452	24.5259	20.937	28.5266				21.4276	18.0544	25.2599																						0.0355137	0.0238379	0.0653745	-0.0242551	-0.0785332	-0.0288062	-0.042461	-0.112065	-0.0486289	-0.0194975
2023-02-15				5.12892	3.5773	7.41612	5.56366	3.90599	7.94804	23.931	20.3626	27.9196				22.1885	18.7697	26.0598																						0.0490977	0.0205483	0.056368	-0.0202691	-0.0860349	-0.0315303	-0.0572616	-0.118693	-0.0508804	-0.037336
2023-02-16				4.93742	3.4274	7.17919	5.24507	3.64076	7.57403	23.446	19.9198	27.3942				23.2779	19.8127	27.1796																						0.0402698	0.0208759	0.0577075	-0.0204647	-0.0841448	-0.0307138	-0.0779473	-0.116703	-0.0498054	-0.0425845
2023-02-17				4.72717	3.26096	6.91723	4.83623	3.30954	7.08184	22.9662	19.4963	26.8577				24.2153	20.7171	28.1309																						0.0345785	0.0235472	0.0690056	-0.00134469	-0.073669	-0.0276256	-0.0647169	-0.107124	-0.046856	-0.0468892
2023-02-18				4.50551	3.08877	6.6751	4.52325	3.0486	6.74664	22.9353	19.4117	26.8935				25.0527	21.4476	29.0729																						0.0265993	0.0219435	0.062634	-0.017067	-0.0785077	-0.0286558	0.024773	-0.112082	-0.0477275	-0.0376616
2023-02-19				4.33583	2.96739	6.47412	4.6353	3.12321	6.90492	22.5438	19.0427	26.4987				25.7191	22.0406	29.7999																						0.0397818	0.0194559	0.0548627	-0.0353186	-0.0842019	-0.0303524	-0.0427445	-0.118277	-0.0494803	-0.0489922
2023-02-20				4.12341	2.84761	6.10532	4.43717	3.01531	6.55389	21.7476	18.4395	25.4878				26.7422	23.1354	30.6942																						0.0352496	0.0158377	0.0455584	-0.0170376	-0.0912118	-0.0330359	-0.0827183	-0.125522	-0.0521546	-0.0728119
2023-02-21				3.82317	2.58936	5.77569	4.07013	2.71206	6.1365	21.3771	18.0622	25.1337				27.6849	24.0108	31.6984																						0.0423369	0.0165231	0.0478695	-0.0232677	-0.0884791	-0.0317792	-0.0408286	-0.122522	-0.0505627	-0.0116456
2023-02-22				3.77865	2.55452	5.72316	3.90396	2.57916	5.94041	20.8797	17.5972	24.6115				28.8569	25.1342	32.9031																						0.0514078	0.0147304	0.0430994	-0.0356746	-0.0921157	-0.0328749	-0.122186	-0.125314	-0.0512001	-0.157683
2023-02-23				3.18282	2.04159	5.052	3.42695	2.17895	5.39293	20.1348	16.8974	23.8305				30.3404	26.5539	34.4348																						0.0260703	0.0131333	0.0391683	-0.0145328	-0.0941069	-0.0335086	-0.0407259	-0.127013	-0.0515027	-0.0523764
2023-02-24				3.01612	1.90187	4.86987	3.28738	2.06311	5.24093	19.8422	16.6049	23.548				31.1314	27.2868	35.2775																						0.0346509	0.0122822	0.03781	-0.0307207	-0.0944092	-0.0335778	-0.0442415	-0.126945	-0.0512631	-0.136038
2023-02-25							3.14194	1.94133	5.08648	19.2326	16.0161	22.9354				32.2101	28.2758	36.4349																						0.00281454	0.0135639	0.0408314	-0.0364525	-0.0906543	-0.0315832	-0.0218807	-0.123608	-0.0492153
2023-02-26							3.07319	1.87103	5.06026	18.5316	15.3379	22.2588				32.3008	28.2878	36.6191																						0.0342553	0.0149065	0.0483861	-0.0340769	-0.0832324	-0.0297484	-0.0939399	-0.116208	-0.0471867
2023-02-27										17.9001	14.86	21.4477				33.4073	29.4889	37.5938																						0.0412548	0.00898938	0.0280341	-0.0357461	-0.100052	-0.0345684
2023-02-28										17.2602	14.2692	20.7644				34.7855	30.8362	38.9875																						0.030671	0.00930819	0.029141	-0.0326289	-0.0976426	-0.0333086
2023-03-01										16.697	13.7378	20.1839	3.14726	0.199305	4.47847	35.8524	31.8435	40.1015										0.0472551	0.00659517	0.0190327										0.0247286	0.00781035	0.0262611	-0.027067	-0.0983376	-0.0336411
2023-03-02										16.2451	13.3165	19.7075	3.29599	0.351362	4.82179	36.739	32.7033	41.0048										0.0332405	0.00711549	0.0196565										0.0129913	0.00832236	0.0269662	-0.016397	-0.0965626	-0.0322492
2023-03-03										15.9787	13.0528	19.4461	3.40555	0.574853	5.27433	37.2162	33.1444	41.5151										0.0794372	0.0127409	0.0428914										0.0277613	0.0140451	0.0504766	-0.0330129	-0.0752569	-0.0261475
2023-03-04										15.4512	12.4923	18.9956	3.67607	0.838061	5.91198	38.2494	34.0183	42.7031										0.0480246	0.00683005	0.0203393										0.0222027	0.00809569	0.0278679	-0.0728392	-0.0939386	-0.0309886
2023-03-05										14.3258	11.4169	17.9125	3.85262	0.981308	6.49916	39.0987	34.6808	43.7302										0.0272627	0.00813492	0.0258333										0.0274802	0.00931143	0.0331949	-0.0260383	-0.0882332	-0.0291753
2023-03-06										13.9527	11.1847	17.3568	3.95765	1.16987	6.42561	40.1731	35.8847	44.6384										0.0798324	0.00624511	0.0179494										0.0186143	0.00743535	0.0253229	-0.0411532	-0.0944302	-0.0302558
2023-03-07										13.3785	10.6323	16.7816	4.2736	1.46937	6.5671	40.9209	36.5608	45.4525										0.0490641	0.00484365	0.0138488										0.00968506	0.00598505	0.0211573	-0.0343109	-0.0971554	-0.030921
2023-03-08										12.9195	10.1853	16.3268	4.48328	1.74036	6.6796	41.3172	36.9066	45.8969										0.0487133	0.00732558	0.0227284										0.0138184	0.0082489	0.0297884	-0.0373957	-0.0882104	-0.0278473
2023-03-09										12.4364	9.74426	15.8132	4.70167	2.02477	6.80475	41.8881	37.4526	46.4847										-0.0103497	0.00343996	0.0097889										0.00905499	0.00410783	0.0163652	-0.0195881	-0.0989672	-0.0309683
2023-03-10										12.1928	9.50046	15.5856	4.65301	2.11039	6.62734	42.2674	37.7768	46.9162										0.044151	0.00437508	0.0128554										0.00930216	0.00503526	0.0195054	-0.0237329	-0.0957249	-0.0294998
2023-03-11										11.9034	9.12795	15.4699	4.85845	2.3759	6.99178	42.6606	37.9368	47.5527										-0.0164193	0.0047671	0.0156733										0.0195501	0.00518532	0.0218786	-0.0108806	-0.0920913	-0.0285112
2023-03-12										11.7739	8.87776	15.57	4.77868	2.4621	7.09008	43.4946	38.485	48.6659										0.0195972	0.00591788	0.0173949										0.0266363	0.0063816	0.0238805	-0.0356731	-0.0892863	-0.0266655
2023-03-13										11.3539	8.60357	14.9513	4.87232	2.78974	7.22841	44.6532	39.7722	49.6507										0.0260083	0.00301703	0.00930497										0.00602779	0.00329982	0.0155529	-0.0242888	-0.096295	-0.0289532
2023-03-14										11.0781	8.33143	14.6895	4.99904	3.08801	7.36754	44.9223	39.9835	49.9757										0.0335653	0.00309561	0.0092906										0.00487583	0.00313139	0.0151988	-0.0284133	-0.0959935	-0.0283717
2023-03-15										10.7633	8.03215	14.3732	5.16684	3.39471	7.95299	45.1414	40.1608	50.2341										-0.00599989	0.00348388	0.00811334										0.00685973	0.0034125	0.0138697	-0.00649455	-0.0966346	-0.0273824
2023-03-16										10.6934	7.96776	14.3005	5.13584	3.36857	7.91942	45.451	40.4605	50.549										0.0185068	0.00460871	0.0126785										0.00647359	0.00447587	0.0184654	-0.0164771	-0.0931062	-0.0260749
2023-03-17										10.5172	7.75972	14.1875	5.23089	3.41754	8.09297	45.7453	40.6512	50.9442										0.011264	0.00381875	0.0111058										0.0199872	0.00362264	0.0167694	-0.0434694	-0.0936043	-0.0260547
2023-03-18										10.0601	7.20867	14.0756	5.28981	3.45752	8.6863	46.6596	41.0788	52.2298										0.0044158	0.00365121	0.00970181										0.0156444	0.0034247	0.0154687	-0.0365033	-0.0933876	-0.0253143
2023-03-19										9.69284	6.83735	13.6248	5.31317	3.42774	8.70797	47.3895	41.8359	53.1025										0.0257856	0.00373243	0.00910764										0.0112604	0.00357092	0.0149756	-0.0115885	-0.093437	-0.024601
2023-03-20										9.58051	6.83623	13.3133	5.45017	3.59647	8.71069	47.9232	42.5881	53.3967										0.024318	0.0026209	0.00566461										0.00255673	0.00230667	0.0114059	-0.0313317	-0.0952499	-0.0247673
2023-03-21										9.28034	6.5256	13.0605	5.58271	3.67098	8.93457	48.0457	42.5973	53.6322										-0.0286484	0.00307065	0.0102704										0.00646174	0.00251195	0.0157009	-0.0167599	-0.0906401	-0.0238694
2023-03-22										9.1248	6.37045	12.9284	5.42277	3.52544	8.78542	48.3561	42.8407	54.0054										-0.00857067	0.00175693	0.00561079										0.021989	0.001026	0.01078	-0.0517196	-0.0939621	-0.0243519
2023-03-23										8.65287	5.94881	12.4295	5.37629	3.47421	8.76022	49.4194	43.8485	55.104										0.0111239	0.00191913	0.00288618										-9.86541e-05	0.00118748	0.00794212	-0.0157014	-0.0954522	-0.0233582
2023-03-24										8.51701	5.79527	12.3518	5.4361	3.48703	8.90439	49.4146	43.738	55.2052										0.129745	0.00190814	0.00432323										-0.0003896	0.000980481	0.00917195	-0.0207635	-0.0929488	-0.0225738
2023-03-25										8.34017	5.53766	12.4234	6.14141	3.91332	10.0196	49.3953	43.3878	55.5342										-0.00650957	0.00209113	0.00670534										0.0134352	0.00124568	0.0116567	-0.0458185	-0.0904047	-0.0216807
2023-03-26										7.95803	5.24833	11.9677	6.10143	3.88393	9.97183	50.059	44.0296	56.1877										0.0391213	0.0023405	0.0076945										0.0050484	0.00156215	0.0129209	-0.0756596	-0.0894271	-0.0209247
2023-03-27										7.35593	4.86214	11.0683	6.34013	4.10655	10.1004	50.3117	44.5041	56.2054										0.00378789	0.00151655	0.00213195										0.00629564	0.000559728	0.00673387	-0.0235886	-0.0944053	-0.0210078
2023-03-28										7.18241	4.68528	10.9402	6.36414	4.08509	10.2073	50.6284	44.7026	56.6347										-0.000919687	0.00120641	0.00159022										0.0152649	0.000247398	0.00560185	-0.0260325	-0.095104	-0.0207743
2023-03-29										6.99544	4.50979	10.7654	6.35829	4.0601	10.241	51.4013	45.4137	57.4527										0.0231715	0.000128311	0.00137374										-0.00107188	2.5084e-05	0.00447458	0.00562177	-0.0947752	-0.0201079
2023-03-30										7.03476	4.51203	10.8662	6.50562	4.15401	10.4645	51.3462	45.2816	57.4759										0.0638647	0.00312984	0.00825279										0.00577007	0.0015427	0.0123574	-0.0625571	-0.087465	-0.0180958
2023-03-31										6.59469	4.11997	10.4241	6.9211	4.45764	11.0185	51.6424	45.4746	57.8683										-0.0149491	0.00146869	0.00336281										-0.0191798	-0.000296847	0.00725274	0.0665206	-0.0902638	-0.018857
2023-04-01										7.03337	4.40535	11.064	6.81763	4.35145	11.0027	50.6519	44.3705	57.0429										0.0142629	0.00728263	0.040481										-0.00521089	0.00542098	0.0444468	-0.0160285	-0.0574634	-0.0133393
2023-04-02										6.92064	4.89179	11.5256	6.91487	4.45497	11.2676	50.388	44.669	57.432										0.0227505	0.00321853	0.00954723										-0.000750687	0.00124539	0.0131975	-0.0424697	-0.0854902	-0.0169515
2023-04-03										6.62672	4.7666	11.2771	7.07219	4.59068	11.4384	50.3502	44.5176	57.228										0.00645997	0.00032587	0.00135625										0.00866188	-0.000766228	0.00366006	-0.0564001	-0.0934925	-0.0181305
2023-04-04										6.25297	4.42977	10.9972	7.11788	4.54044	11.6917	50.7863	44.6819	57.9073										-0.0124732	0.00124551	0.0016418										-0.00204909	-0.000667003	0.00471685	0.0312367	-0.0927813	-0.0175647
2023-04-05										6.4483	4.55243	11.2971	7.02909	4.44708	11.6501	50.6822	44.4858	57.8998										0.0337563	0.00290971	0.00736742										0.00596309	0.000558447	0.0106873	-0.0300153	-0.0859416	-0.0155405
2023-04-06										6.25475	4.37876	11.1415	7.26637	4.5939	12.0215	50.9845	44.6677	58.3114										0.00686853	0.000662746	0.00198682										-0.00546806	-0.000533415	0.00385158	-0.0156767	-0.0919308	-0.0160247
2023-04-07										6.15669	4.27017	11.4335	7.31628	4.46668	12.2367	50.7057	44.0383	58.4694										-0.0324203	-0.000384236	0.00225809										0.0044427	-0.000339256	0.00279755	-0.0200166	-0.0918972	-0.014968
2023-04-08										6.03346	4.0586	11.7467	7.07908	4.1969	12.3234	50.9309	43.5843	59.1166										-0.0512047	0.000820666	0.00130486										0.00536116	-0.00135967	0.00456191	-0.0262352	-0.0891655	-0.0153458
2023-04-09										5.87517	3.91776	11.8691	6.7166	3.78466	12.1181	51.204	43.9003	60.1891										0.0252944	0.00107875	0.00196363										-0.00594992	-0.000799582	0.0042251	-0.0167158	-0.0871112	-0.0136701
2023-04-10										5.77696	3.93609	12.4868	6.88649	4.04232	13.1993	50.8993	43.1178	60.2005										0.00999371	0.0016013	0.001981										-0.00325075	-0.000894227	0.0047491	0.00384597	-0.0851052	-0.0128246
2023-04-11										5.79918	3.91571	12.5412	6.95532	4.08925	13.377	50.7339	42.792	60.0439										-0.0126507	-0.000249248	0.00158776										-0.00489657	-0.00128334	0.00302483	0.00718425	-0.0851208	-0.0123898
2023-04-12										5.84084	3.90741	12.7146	6.86733	3.9752	13.3988	50.4854	42.3804	59.9675										0.0193762	-0.000936901	0.000900627										-0.00599438	-0.00233268	0.00206025	-0.00115923	-0.0836218	-0.0121135
2023-04-13										5.83407	3.8513	12.8566	7.00039	4.01162	13.7182	50.1828	41.8685	59.8694										-0.00140372	0.00168206	0.00232453										-0.00309071	-0.000895762	0.00483517	-0.0575408	-0.0813757	-0.0104087
2023-04-14										5.49837	3.56066	12.5628	6.99056	3.94431	13.8364	50.0277	41.5587	59.8781										-0.0220712	-0.003451	-0.000663741										-0.00524516	-0.00400902	-0.000351801	-0.00227732	-0.0838165	-0.012482
2023-04-15										5.48585	3.50777	13.136	6.83627	3.71266	14.3083	49.7653	41.3259	60.7325										0.0424362	-0.00116229	0.00103682										0.0219922	-0.00220633	0.00218563	-0.162687	-0.0805556	-0.00984049
2023-04-16										4.59338	2.83786	13.0435	7.12638	4.14306	16.1799	50.8598	41.9322	62.6545										0.030275	0.00072821	0.0013261										0.00251707	-0.00207235	0.00482214	-0.0506008	-0.0743242	-0.0081498
2023-04-17										4.36095	2.13288	11.889	7.34213	3.99361	15.5404	50.9878	41.6761	61.8746										0.0800188	0.000144868	0.00102873										-0.00889884	-0.0023175	0.00369889	0.0102579	-0.0734115	-0.00738532
2023-04-18										4.40568	2.09586	12.0641	7.92964	4.38183	16.4797	50.534	41.0355	61.7221										0.104301	0.00165271	0.0068409										-0.0246986	-0.00207342	0.00988087	0.00170661	-0.0673933	-0.0067288
2023-04-19										4.4132	2.09844	12.0849	8.7567	5.03374	17.4433	49.2859	39.8113	60.5186										0.0644351	0.000484239	0.00169081										-0.000974651	-0.00175828	0.00379261	-0.0856382	-0.0721021	-0.00573245
2023-04-20										4.03526	1.78414	11.736	9.32094	5.41312	18.2364	49.2379	39.6268	60.6143										0.0228903	0.000587198	0.00135252										-0.0114245	-0.002656	0.00470703	0.0516598	-0.0720998	-0.00632142
2023-04-21										4.24372	1.90624	12.0705	9.5343	5.5439	18.5676	48.6754	38.9903	60.154										0.0168674	0.00174288	0.00779236										-0.00889512	-0.00139381	0.0114226	0.0133827	-0.0657115	-0.00450961
2023-04-22										4.30052	2.1139	13.6006	9.69512	5.51056	19.3915	48.2424	37.108	59.2854										0.02208	0.000994862	0.001434										-0.00680612	-0.00166544	0.00501674	-0.019545	-0.0715652	-0.00414126
2023-04-23										4.21646	2.06015	13.4918	9.90919	5.76879	20.2348	47.9141	37.0509	59.3634										-0.00323664	-7.38977e-05	0.000920501										-0.00419434	-0.00220782	0.00362832	-0.0235406	-0.0733574	-0.00400186
2023-04-24										4.11721	2.02957	12.9196	9.87712	5.85319	19.8008	47.7131	37.0788	58.5194										-0.0110942	-0.000341515	0.0012195										-0.00489837	-0.00193141	0.00335102	-0.0366651	-0.0739918	-0.00309855
2023-04-25										3.96625	1.86068	12.0489	9.76754	5.47772	18.8977	47.4794	37.04	58.3047										-0.000303975	0.000235826	0.00104786										-0.00827953	-0.00214585	0.00387068	-0.0628215	-0.0739496	-0.00278539
2023-04-26										3.71708	1.7699	13.0451	9.76457	5.24029	18.9879	47.0863	35.712	58.6548										0.0166844	-0.000136697	0.000609615										-0.00704071	-0.00335583	0.00416273	-0.0681309	-0.0744365	-0.00368388
2023-04-27										3.46383	1.66573	13.9013	9.92749	5.53137	20.0842	46.7547	34.9341	58.5867										0.000556829	-0.000123005	0.000232044										-0.0148973	-0.00311236	0.0038598	-0.0718153	-0.0755182	-0.00319634
2023-04-28										3.21508	1.55189	14.7199	9.93301	5.48896	21.8068	46.0582	33.9885	59.6026										0.000512292	-0.000102177	0.000640048										-0.00109521	-0.00261283	0.00337004	-0.0284662	-0.0739476	-0.00142103
2023-04-29										3.12356	1.51529	15.7396	9.9381	5.45958	25.5421	46.0078	33.3895	62.3243										0.00539848	-0.000476153	6.58005e-05										-0.00236221	-0.00309762	0.00305987	-0.0285519	-0.0738311	-0.00112526
2023-04-30										3.03437	1.486	16.2205	9.99175	5.51835	28.7643	45.8991	30.8049	62.2123										0.0089819	-0.00144102	0.000107835										-0.00224103	-0.00310211	0.00199301	-0.0247984	-0.0738161	-0.000294075
2023-05-01													10.0815	5.23461	30.5546	45.7962	29.9555	63.3969										-0.0096786	-0.000760611	0.000576587										-0.00107652	-0.00274309	0.00250247
2023-05-02													9.98392	5.26221	31.3236	45.7469	29.1209	63.5104										-0.0595628	-0.000678357	0.000311824										0.0023225	-0.00299935	0.00260621
2023-05-03													9.38925	4.56121	31.0655	45.8532	28.5301	64.2335										-0.0772286	-0.00126278	-0.000118335										0.0123937	-0.00308564	0.00259915
2023-05-04													8.66413	3.70396	30.7699	46.4215	28.6822	65.956										-0.0351105	-0.00129524	-7.26399e-05										0.00223252	-0.00312851	0.00251253
2023-05-05													8.35993	3.42216	32.083	46.5251	27.2316	66.3358										-0.0180229	-0.00177945	7.97309e-05										0.00449362	-0.00291796	0.00214613
2023-05-06													8.20926	3.25789	33.6031	46.7342	25.4098	68.8003										-0.000290447	-0.00148682	0.000264075										0.00181708	-0.00290068	0.00230761
2023-05-07													8.20688	3.46597	34.6916	46.8191	25.9781	71.223										0.0124565	-0.001723	-0.000162226										-0.000152523	-0.00343528	0.00198176
2023-05-08													8.30911	3.4092	34.3994	46.812	25.8601	70.9103										0.0112712	-0.00188808	-0.00120923										0.000837833	-0.00454118	0.00176467
2023-05-09													8.40276	3.42085	35.746	46.8512	24.6474	71.2474										0.0095068	-0.00198605	-0.000672852										0.00232309	-0.00395917	0.00172718
2023-05-10													8.48264	3.49826	36.8963	46.96	25.0682	73.1568										0.00691367	-0.00224111	-0.00108756										-0.000349304	-0.00419517	0.00166679
2023-05-11													8.54129	3.57568	38.0466	47.1719	25.6801	73.8867										0.00685048	-0.00266356	-0.00166914										-0.00191615	-0.0043785	0.00187901
2023-05-12													8.5998	3.47034	39.6344	47.259	24.878	74.7543										0.0067233	-0.00321729	-0.00257084										-0.00141498	-0.00497969	0.00163336
2023-05-13													8.65762	3.50697	41.634	47.2168	23.7055	75.1794										0.00652736	-0.00366518	-0.00307767										-0.00116753	-0.00532231	0.00149871
2023-05-14													8.71413	3.83326	43.0081	47.0406	22.3315	74.8531										0.00625727	-0.00406815	-0.00354875										-0.00115639	-0.00566836	0.00136252
2023-05-15													8.76866	3.64851	39.7269	46.7251	23.2655	73.5147										0.00402185	-0.00534363	-0.00469637										-0.00141126	-0.00697224	0.000714342
2023-05-16													8.80393	3.87685	38.5762	46.2638	23.3813	72.291										0.0045616	-0.00424821	-0.00328044										-0.00168102	-0.0058545	0.00222883
2023-05-17													8.84409	4.10154	40.1484	45.7555	23.5273	74.2673										0.0051324	-0.00414401	-0.00262816										-0.00184013	-0.00568961	0.00296515
2023-05-18													8.88948	4.51501	41.6495	45.2024	21.9416	74.421										0.00573362	-0.00405158	-0.00196394										-0.00210217	-0.00552621	0.00370218
2023-05-19													8.94045	4.60808	43.2774	44.6066	20.5734	74.104										0.00636457	-0.00396404	-0.00136841										-0.00204779	-0.00536143	0.00435915
2023-05-20													8.99735	4.49024	43.7539	43.97	20.8607	76.6883										0.00702454	-0.00398679	-0.000834036										-0.0026661	-0.00532254	0.00494719
2023-05-21													9.06055	4.3724	44.2304	43.2947	21.6075	77.3185										0.00771275	-0.00399795	-0.000302681										-0.00326804	-0.0052825	0.0055241
2023-05-22													9.13043	4.44489	43.0227	42.5823	21.5235	74.4958										0.00835207	-0.00378511	0.000153984										-0.00389787	-0.00501808	0.00601577
2023-05-23													9.20669	4.40176	43.6746	41.8531	21.2439	75.0429										0.00659682	-0.00404991	-0.000908201										-0.00456223	-0.00525808	0.00496555
2023-05-24													9.26742	4.31425	44.0974	41.1497	20.7122	75.1027										0.00486433	-0.00402891	-0.0018625										-0.00536383	-0.00518213	0.00402622
2023-05-25													9.3125	4.22674	44.5202	40.4729	19.0288	73.4193										0.0031452	-0.00403056	-0.00278991										-0.00661335	-0.00509355	0.00311459
2023-05-26													9.34179	4.13923	44.943	39.8234	18.0446	73.056										0.00143029	-0.00405584	-0.00369074										-0.00738887	-0.00499699	0.00223261
2023-05-27													9.35516	3.86956	44.0598	39.2021	18.1742	73.8897										-0.000289453	-0.00486506	-0.00403875										-0.00825855	-0.00519362	0.00115006
2023-05-28													9.35245	3.67386	41.9131	38.6097	18.4247	73.6392										-0.00202317	-0.00573127	-0.00409129										-0.00899103	-0.00523476	0.000230493
2023-05-29													9.33353	3.15187	38.3924	38.0471	17.9948	71.3594										-0.00378022	-0.00671373	-0.00431921										-0.00961546	-0.00545908	-0.000734799
2023-05-30													9.29824	3.07649	38.23	37.5151	17.9998	71.5138										-0.00379279	-0.00823555	-0.00448012										-0.0102715	-0.0056283	-0.00224631
2023-05-31													9.26298	2.69147	37.3156	37.0154	17.4354	70.9373										-0.00237051	-0.008487	-0.00449715										-0.010989	-0.00566679	-0.0024845
2023-06-01													9.24102	2.52555	38.9656	36.5453	16.3974	70.8493										-0.000923678	-0.00824542	-0.0047204										-0.0118097	-0.0059339	-0.00224396
2023-06-02													9.23248	2.20516	39.0925	36.1024	16.57	70.1251										0.000542756	-0.00796689	-0.00471195										-0.0124963	-0.00599137	-0.00198376
2023-06-03													9.23749	3.43271	42.6199	35.6843	16.1343	69.4349										0.00202353	-0.00759206	-0.00489787										-0.0130407	-0.00626548	-0.00164525
2023-06-04													9.25619	4.66025	46.1473	35.2888	15.2338	66.7064										0.00351317	-0.00726914	-0.00494108										-0.0134332	-0.00642017	-0.00136058
2023-06-05													9.28871	4.8773	45.0453	34.9138	15.5577	63.9905										0.00500605	-0.00699046	-0.00497615										-0.0136623	-0.00659034	-0.00107697
2023-06-06													9.33521	4.90401	45.6275	34.5572	15.1583	65.9277										0.00657109	-0.0072664	-0.00551224										-0.0137345	-0.00728461	-0.00133592
2023-06-07													9.39655	5.06736	46.0234	34.1987	14.3709	65.0373										0.00813088	-0.00725436	-0.00581105										-0.013756	-0.00776155	-0.00133555
2023-06-08													9.47295	5.1595	47.2644	33.8374	13.5602	64.486										0.00967873	-0.00726957	-0.00610125										-0.0137274	-0.00825635	-0.00134934
2023-06-09													9.56464	5.18389	47.6487	33.4728	12.772	63.3235										0.0112081	-0.00744729	-0.00638298										-0.0136491	-0.0087645	-0.00137617
2023-06-10													9.67184	5.48563	50.4152	33.104	12.1708	64.2978										0.0127129	-0.00766282	-0.00656874										-0.0135217	-0.00927653	-0.00141473
2023-06-11													9.79479	6.75441	54.5662	32.7303	11.33	64.1641										0.0111492	-0.00883296	-0.00662941										-0.0133339	-0.0108638	-0.00164865
2023-06-12													9.904	6.77827	53.5601	32.3609	10.9243	61.6386										0.00962673	-0.00839764	-0.00720346										-0.0130852	-0.0103527	-0.00250378
2023-06-13													9.99934	6.76916	53.4036	31.9955	11.6448	61.9445										0.00813777	-0.00843377	-0.00713679										-0.0127985	-0.0105391	-0.00286743
2023-06-14													10.0807	6.89657	55.6056	31.6338	11.4567	63.4631										0.00667528	-0.00847132	-0.00706438										-0.0125266	-0.0107157	-0.00322961
2023-06-15													10.148	6.98295	56.9285	31.2755	11.4218	64.3776										0.00391559	-0.00851297	-0.00698593										-0.012271	-0.0108778	-0.00358759
2023-06-16													10.1877	7.6793	57.9325	30.9213	10.7255	63.3736										0.0011667	-0.00856892	-0.00690931										-0.0120337	-0.0110297	-0.00393976
2023-06-17													10.1996	8.53011	60.4597	30.5715	10.7971	63.7092										-0.00159446	-0.00873688	-0.00663301										-0.0118165	-0.0109779	-0.00444692
2023-06-18													10.1834	8.15337	59.4594	30.2265	10.8687	64.0448										-0.00439129	-0.00908569	-0.00675638										-0.0116216	-0.0113265	-0.00497167
2023-06-19													10.1386	6.82186	54.0523	29.8865	11.4922	63.4392										-0.00724813	-0.0094246	-0.00687235										-0.0114509	-0.0116446	-0.00547476
2023-06-20													10.0652	6.50084	53.2745	29.5519	10.972	63.7869				3.29731	0.0914028	22.2093				-0.010191	-0.0097524	-0.00698012										-0.0113064	-0.0119295	-0.00595432
2023-06-21													9.96259	6.17982	52.4968	29.2231	10.5101	62.3386				3.64778	0.190503	24.5685				-0.0132486	-0.0100678	-0.0070788										-0.0111915	-0.0121786	-0.00640833
2023-06-22													9.8306	5.98015	53.2332	28.9005	10.2145	63.186				4.02398	0.339953	27.7078				-0.0172346	-0.0104488	-0.00754385										-0.0111662	-0.0127755	-0.00680558
2023-06-23													9.66117	5.92924	52.6158	28.5394	10.4241	64.7116				4.53519	0.489403	30.847				-0.0214333	-0.0113676	-0.00738941				0.117871	0.0149813	0.0337588				-0.0112303	-0.0128339	-0.00803627
2023-06-24													9.4541	5.94609	52.8551	28.1404	10.7014	67.0939				5.18106	0.638853	33.9863				-0.0259074	-0.0122509	-0.00773363				0.123962	0.0142792	0.0323705				-0.0113837	-0.0133466	-0.00903682
2023-06-25													9.20917	5.68559	50.7121	27.7041	11.6685	68.4783				5.96125	0.788303	34.9046				-0.0307319	-0.0131452	-0.00808225				0.130125	0.013604	0.0310452				-0.0116264	-0.0138387	-0.0100241
2023-06-26													8.92615	4.72134	46.7807	27.2313	11.3283	64.9948				6.87539	0.937753	35.8229				-0.0326653	-0.0141119	-0.00843469				0.135016	0.0129585	0.0297917				-0.011973	-0.0143599	-0.0110001
2023-06-27													8.63458	4.78961	49.0277	26.7126	10.6835	65.8611				7.89987	1.13811	37.3587				-0.0347452	-0.0150945	-0.00879175				0.138501	0.0123438	0.0286138				-0.0124251	-0.0148632	-0.0119656
2023-06-28													8.33457	4.89087	50.4252	26.1482	11.1808	66.598				9.03429	1.24632	37.6535				-0.0369928	-0.01609	-0.00915393				0.140599	0.0117578	0.0275064				-0.0129574	-0.0153812	-0.0129216
2023-06-29													8.02625	4.92003	50.761	25.5384	11.5441	66.4005				10.2783	1.35454	37.9483				-0.0394333	-0.0166323	-0.00978571				0.141431	0.0109274	0.0269475				-0.0135729	-0.0160414	-0.0134005
2023-06-30													7.70975	4.99032	51.5033	24.8833	10.7308	65.5666				11.6315	1.59603	39.8904				-0.0420969	-0.0176781	-0.0100922				0.139393	0.0104563	0.0259273				-0.0142753	-0.0164909	-0.0139193
2023-07-01													7.38519	4.23156	49.9999	24.1831	10.6684	65.0673				13.0935	1.83753	41.8326				-0.0450202	-0.018598	-0.0105045				0.135556	0.00989748	0.0250822				-0.0150685	-0.0170271	-0.0141491
2023-07-02													7.05271	3.47279	48.4966	23.4381	10.3617	64.9567				14.6639	2.07902	43.7748				-0.0482483	-0.0195193	-0.0109144				0.130683	0.00935786	0.0242666				-0.0159576	-0.0175466	-0.0143585
2023-07-03													6.71243	2.52633	44.2834	22.6483	10.1302	62.9052				16.3424	4.12716	46.1724				-0.0518367	-0.0204461	-0.0113242				0.125287	0.00883394	0.0234704				-0.0169639	-0.0180789	-0.01455
2023-07-04													6.36448	2.60002	45.7183	21.8142	9.14929	62.267				18.1286	5.24836	50.7545				-0.0558551	-0.0213832	-0.011737				0.119936	0.00832365	0.0226877				-0.0180961	-0.01861	-0.0147248
2023-07-05													6.00899	2.67372	47.1531	20.9357	8.27256	62.6309				20.0221	5.46087	53.196				-0.0603923	-0.0223366	-0.0121563				0.114742	0.00782518	0.021913				-0.0193641	-0.0191676	-0.0148838
2023-07-06													5.64609	2.74741	48.5879	20.0132	7.98353	63.7446				22.0224	7.64431	57.5035				-0.0628307	-0.0227316	-0.0129315				0.108921	0.00698574	0.0217521				-0.0206897	-0.0197295	-0.0153721
2023-07-07													5.29134	2.71714	48.143	19.0999	7.31273	63.2793				24.0223	7.73635	58.5273				-0.0640235	-0.0233515	-0.0127035				0.102057	0.00718156	0.0213693				-0.0220026	-0.0196177	-0.0148449
2023-07-08													4.95257	2.68686	47.698	18.241	7.14428	62.1602				25.9119	7.8284	59.5512				-0.0651752	-0.0237043	-0.0127532				0.0946654	0.00707914	0.0212382				-0.0233044	-0.019635	-0.0146038
2023-07-09													4.62979	2.65659	47.2531	17.4365	6.97583	61.041				27.6915	7.92044	60.575				-0.0662645	-0.0240509	-0.0127943				0.087066	0.00696831	0.0210809				-0.0245964	-0.019652	-0.014364
2023-07-10													4.323	2.62631	46.8082	16.6862	5.66467	56.0915				29.3611	8.60431	60.8273				-0.0672654	-0.0243889	-0.0128247				0.0794445	0.0068492	0.0208968				-0.0258795	-0.0196683	-0.014125
2023-07-11													4.03221	2.33274	46.7672	15.9903	5.66076	56.0098				30.9207	9.83926	63.9447				-0.0681458	-0.0247149	-0.012842				0.0718986	0.00672227	0.0206866				-0.0271542	-0.0196834	-0.013886
2023-07-12													3.75743	2.25156	45.7049	15.3486	5.52624	53.9703				32.3703	12.5623	66.8547				-0.0688663	-0.0247803	-0.0128066				0.064468	0.00662562	0.020707				-0.0284205	-0.0194855	-0.0136096
2023-07-13													3.49867	2.17038	44.6425	14.7611	4.17399	50.8881				33.7101	12.864	69.6213				-0.0693792	-0.0250275	-0.0127823				0.0571546	0.0064911	0.0204907				-0.0296781	-0.0194607	-0.0133625
2023-07-14													3.25594	2.0892	43.5802	14.2278	2.82174	47.8058				34.94	13.756	72.7719				-0.0696275	-0.0251067	-0.0127345				0.0503828	0.00635024	0.0203979				-0.030832	-0.0193199	-0.0131133
2023-07-15													3.02923	1.96688	42.1114	13.7486	2.64608	45.3599				36.0601	14.8989	74.8656				-0.0695434	-0.0260788	-0.0127723				0.0444625	0.00608828	0.0193136				-0.0318691	-0.0199734	-0.0129755
2023-07-16																13.3234	2.47042	42.9139				37.0705	16.0418	76.9592										0.0392169	0.00594901	0.019103				-0.0327735	-0.0198846	-0.0127112
2023-07-17																12.9523	2.76665	41.5243				37.9712	17.5217	77.1822										0.0345121	0.00580676	0.0188776				-0.0335264	-0.0197932	-0.0124443
2023-07-18																12.6352	2.99817	43.5757				38.7623	15.6447	75.9845										0.030245	0.00566223	0.0186392				-0.0340822	-0.0196998	-0.0121751
2023-07-19																12.372	3.42712	45.1551				39.4439	16.4664	76.5219										0.0263343	0.00551589	0.018389				-0.0344111	-0.0196076	-0.0119058
2023-07-20																12.1627	3.42712	45.1551				40.0159	16.4664	76.5219										0.0227147	0.00536812	0.0181279				-0.0344796	-0.0195208	-0.0116394
2023-07-21																12.0072	3.42712	45.1551				40.4785	14.8141	75.8917										0.0196847	0.00521915	0.0178563				-0.0343901	-0.0194444	-0.0113794
2023-07-22																11.8526	3.48955	45.6544				40.9387	15.2028	77.7651										0.0172342	0.00509395	0.0167691				-0.0340023	-0.0200296	-0.011104
2023-07-23																11.7424	3.55197	46.1537				41.4155	17.8847	80.2686										0.0153049	0.00485283	0.0163173				-0.0332782	-0.0201434	-0.0109501
2023-07-24																11.6763	3.5062	44.0836				41.9083	19.186	80.3538										0.0138523	0.0046756	0.015954				-0.0321783	-0.0201706	-0.0107406
2023-07-25																11.6538	3.55954	45.0607				42.4169	19.93	82.0517										0.0128419	0.00449987	0.0155848				-0.0306628	-0.0202075	-0.0105369
2023-07-26																11.6746	3.61288	46.0379				42.9409	20.4885	80.9145										0.0122464	0.0043257	0.01521				-0.0286941	-0.0202579	-0.0103387
2023-07-27																11.7381	3.66622	47.0151				43.4798	18.2837	78.2694										0.0120429	0.00415319	0.0148298				-0.0262386	-0.0203256	-0.010146
2023-07-28																11.844	3.71956	47.9923				44.0334	20.6023	79.1772										0.0122115	0.00393323	0.014042				-0.0234453	-0.020802	-0.0100071
2023-07-29																11.9919	3.7729	48.9695				44.6012	20.012	78.7931										0.0124199	0.00360378	0.0131907				-0.0204671	-0.0213484	-0.00998097
2023-07-30																12.1814	3.82624	49.9466				45.1831	22.0283	79.203										0.0126107	0.00339248	0.0125667				-0.0173252	-0.0216636	-0.00983903
2023-07-31																12.412	4.22565	50.7053				45.7785	22.8414	77.6638										0.0127844	0.00322839	0.0122387				-0.0140456	-0.0216742	-0.00964745
2023-08-01																12.6835	4.60873	51.9944				46.3873	22.4085	77.8143										0.0129419	0.00306691	0.0119058				-0.0106588	-0.0216639	-0.00944644
2023-08-02																12.9954	5.47869	52.52				47.009	22.887	78.1645										0.0130839	0.0029079	0.0115683				-0.00719923	-0.0216248	-0.00923257
2023-08-03																13.3473	5.10176	51.6671				47.6434	21.9989	78.0418										0.0130368	0.00275118	0.0112267				-0.00398066	-0.0215493	-0.00900263
2023-08-04																13.6625	4.96904	50.4256				48.2267	24.6184	80.0461										0.0128107	0.00264475	0.0111134				-0.00104651	-0.0212146	-0.00871127
2023-08-05																13.9401	4.83632	49.184				48.7587	26.9115	80.6763										0.0124149	0.00253293	0.0108552				0.0015684	-0.020983	-0.00841396
2023-08-06																14.1793	4.70361	47.9425				49.2393	27.6583	81.3065										0.0118085	0.00242153	0.0105968				0.00367919	-0.0207153	-0.00810516
2023-08-07																14.3353	4.86493	45.7559				49.6493	26.4439	78.8524										0.0110024	0.00231157	0.0103418				0.00527281	-0.0204155	-0.00778714
2023-08-08																14.4078	5.13445	46.1388				49.989	27.7257	80.4254										0.0100057	0.00220392	0.0100935				0.00634637	-0.020087	-0.00746186
2023-08-09																14.3963	6.02638	47.7525				50.2585	26.2567	77.8518										0.00882587	0.00204003	0.0102532				0.00690456	-0.0193465	-0.00718959
2023-08-10																14.3001	6.10756	48.8149				50.4579	25.5645	78.1481										0.00746768	0.00188667	0.00994798				0.00695682	-0.0190462	-0.00690614
2023-08-11																14.1188	6.18874	49.8772				50.5873	27.4911	80.0746										0.0060934	0.00173687	0.00965411				0.00651462	-0.0187289	-0.00661998
2023-08-12																13.8518	6.26992	50.9396				50.6468	26.147	80.1412										0.00469906	0.00159071	0.00937197				0.00577507	-0.0183963	-0.00633161
2023-08-13																13.4984	6.3511	52.0019				50.6364	27.1141	81.5256										0.00328037	0.00144837	0.00910208				0.00458964	-0.0180538	-0.00604367
2023-08-14																13.0579	6.35109	50.6888				50.5562	26.036	79.3943										0.00156543	0.00134818	0.00920889				0.00350008	-0.0173563	-0.00572261
2023-08-15																12.6841	6.00501	49.5942				50.2799	25.8768	80.4311										-0.000424837	0.00135718	0.00926067				0.00248183	-0.0167358	-0.00531055
2023-08-16																12.371	5.17562	47.7526				49.8176	25.769	80.193										-0.00267704	0.0013711	0.00945578				0.00151356	-0.0160036	-0.00491149
2023-08-17																12.113	3.84893	45.1742				49.179	26.789	82.0339										-0.00518528	0.00131175	0.00931645				0.000576532	-0.0156298	-0.00460415
2023-08-18																11.9053	3.76914	43.9743				48.3726	26.9927	81.9259										-0.00779271	0.00138237	0.00934967				-8.26524e-05	-0.0151245	-0.00418776
2023-08-19																11.82	3.68935	42.7743				47.4696	25.3279	80.1483										-0.0105036	0.00135235	0.00946375				-0.000477036	-0.0145756	-0.00389062
2023-08-20																11.8534	3.60955	41.5744				46.4773	22.8145	78.7639										-0.013326	0.00123603	0.00935287				-0.000616719	-0.0142807	-0.00369777
2023-08-21																12.0024	3.70524	40.0853				45.4021	23.1405	76.1673										-0.0162713	0.00120348	0.00925918				-0.000509755	-0.0140031	-0.00343955
2023-08-22																12.2642	3.877	40.7602				44.2502	22.5855	75.868										-0.0190234	0.00117623	0.0094034				-0.000162928	-0.013527	-0.00319377
2023-08-23																12.6363	4.04875	41.4352				43.0272	19.9801	72.3358										-0.0213217	0.00116006	0.00969794				7.80156e-05	-0.0129379	-0.00295436
2023-08-24																13.018	4.32606	41.6638				41.8434	20.7926	73.8826										-0.0231659	0.00107303	0.00941993				0.000211894	-0.0129338	-0.00279509
2023-08-25																13.4087	4.24488	40.6014				40.6998	20.6631	73.0489										-0.024543	0.000986133	0.00913053				0.000501259	-0.0129657	-0.00264657
2023-08-26																13.8078	4.1637	39.5391				39.5974	19.1391	71.683										-0.0256108	0.000872596	0.00865117				0.000946009	-0.0132043	-0.00253489
2023-08-27																14.2144	4.08252	38.4767				38.5374	18.8759	70.0085										-0.0263551	0.000784976	0.00831642				0.00154535	-0.0133195	-0.00240705
2023-08-28																14.6278	4.42327	36.7182				37.5209	18.8651	66.5074										-0.0267561	0.000698837	0.00796475				0.00244798	-0.0134663	-0.00228637
2023-08-29																15.0469	4.95384	39.1079				36.5491	16.6506	64.4878										-0.026397	0.000473804	0.00751838				0.00311814	-0.0137131	-0.00230991
2023-08-30																15.3164	5.43474	40.741				35.7497	15.966	62.8255										-0.0252405	0.000360974	0.0070463				0.00357252	-0.0139857	-0.0022245
2023-08-31																15.4406	5.99307	42.291				35.1137	15.4351	62.298										-0.0235935	0.000250832	0.00666971				0.0038265	-0.0141582	-0.00213602
2023-09-01																15.4227	6.44979	44.3439				34.633	13.9366	60.107										-0.021353	1.61285e-05	0.00590977				0.00397694	-0.0146925	-0.00216832
2023-09-02																15.29	6.90652	46.3967				34.328	13.3083	61.2544										-0.0185064	-1.59519e-06	0.00613568				0.00403982	-0.0142489	-0.00198314
2023-09-03																15.0462	7.36324	48.4495				34.193	12.68	62.4019										-0.0150534	-2.58872e-05	0.00608563				0.00402951	-0.0140608	-0.0018016
2023-09-04																14.6945	7.29994	47.05				34.2227	14.494	61.2715										-0.0110097	-0.000320869	0.0052841				0.00395882	-0.0145925	-0.00188583
2023-09-05																14.2378	7.06116	45.9397				34.4127	13.6243	60.5929										-0.00641105	-0.000242059	0.00536619				0.00332328	-0.0142394	-0.00159141
2023-09-06																13.6785	6.45226	43.6103				34.7591	14.1017	60.9098										-0.00177067	-0.000427081	0.00482643				0.00215761	-0.0144784	-0.00155503
2023-09-07																13.0187	5.96471	43.5988				35.2585	14.359	62.5589										0.00248912	-0.00061781	0.00428533				0.000816013	-0.0147015	-0.00151804
2023-09-08																12.3585	4.76112	41.1601				35.803	13.943	61.669										0.00634352	-0.000802371	0.00383402				-0.000688462	-0.0148198	-0.00146719
2023-09-09																11.698	5.05189	43.7481				36.394	14.2062	63.3435										0.008989	-0.000939581	0.00388357				-0.00228784	-0.0144301	-0.00136058
2023-09-10																11.1316	5.34266	46.336				36.8393	14.4694	65.0181										0.0104799	-0.000979197	0.00377623				-0.00398377	-0.0141872	-0.00115821
2023-09-11																10.6574	5.58998	45.6789				37.1471	15.4406	64.8072										0.0108901	-0.00113941	0.0033934				-0.00577927	-0.0142096	-0.00107875
2023-09-12																10.2743	5.41537	45.718				37.3246	15.7117	66.0605										0.0102998	-0.00120565	0.00337634				-0.00767873	-0.0138685	-0.000908664
2023-09-13																9.98143	5.05402	44.7627				37.3784	16.4488	67.3868										0.00878325	-0.00148587	0.00259403				-0.0096881	-0.0142772	-0.000957675
2023-09-14																9.77823	4.70304	44.2739				37.3142	16.1069	67.1805										0.00640134	-0.00151369	0.00269384				-0.0114783	-0.0138177	-0.000760757
2023-09-15																9.66464	4.83744	45.6314				37.137	16.4689	67.2953										0.00355009	-0.00166124	0.00248849				-0.0130468	-0.0136591	-0.000691191
2023-09-16																9.64088	5.07345	46.4861				36.8515	17.3095	67.7602										0.000586066	-0.00180215	0.00229789				-0.0147697	-0.0134879	-0.00062315
2023-09-17																9.59804	5.30946	47.3409				36.5677	17.691	65.6095										-0.00187097	-0.00192902	0.00182463				-0.0166566	-0.0135847	-0.000535896
2023-09-18																9.53696	5.10754	44.5467				36.2844	18.4394	62.556										-0.00387434	-0.00205515	0.00134916				-0.0187197	-0.0136763	-0.000445498
2023-09-19																9.45853	5.19484	45.0685				36.0003	17.5762	61.8501										-0.00546354	-0.0021755	0.00111693				-0.0209736	-0.0135246	-0.000349243
2023-09-20																9.36368	5.38593	46.5362				35.7137	17.8968	62.3719										-0.00666785	-0.0022526	0.000895785				-0.0228546	-0.0133623	-0.000211358
2023-09-21																9.2534	5.57703	48.0038				35.4231	17.1863	62.2041										-0.00750893	-0.00238948	0.000550906				-0.0243488	-0.0133268	-0.000137724
2023-09-22																9.12876	5.57703	48.0038				35.1269	16.8592	61.4052										-0.00800296	-0.00249115	0.000316815				-0.0254309	-0.0131932	-3.68144e-05
2023-09-23																8.99086	5.64167	49.0452				34.8234	16.5039	61.3719										-0.00816237	-0.00259499	0.000191384				-0.0261646	-0.0129699	5.14166e-05
2023-09-24																8.84088	5.38117	46.9022				34.5106	15.5294	60.3974										-0.00790105	-0.00268462	-2.85647e-05				-0.0266325	-0.0128604	0.00014266
2023-09-25																8.65351	5.0831	42.927				34.3202	16.1346	58.275										-0.00723274	-0.00260218	0.000147371				-0.0268019	-0.0123901	0.000387697
2023-09-26																8.43254	4.79073	42.7783				34.2433	14.9865	57.6101										-0.00616999	-0.00251066	0.000681204				-0.0266358	-0.0115945	0.00062784
2023-09-27																8.18145	4.49836	42.6296				34.2717	15.1164	57.2531										-0.00472598	-0.00240859	0.000976169				-0.0260938	-0.0110594	0.000869237
2023-09-28																7.90341	4.35234	41.4234				34.3978	15.7663	57.2421										-0.00291606	-0.0022586	0.00103997				-0.025133	-0.0107752	0.00115238
2023-09-29																7.60138	5.53804	44.1298				34.615	15.6668	57.9847										-0.000759168	-0.00214832	0.00142585				-0.0241776	-0.0101945	0.00139105
2023-09-30																7.27809	6.18867	44.2332				34.9172	15.065	59.3812										0.00172119	-0.00182889	0.00207044				-0.0232236	-0.00937619	0.0018378
2023-10-01																6.93609	6.83931	44.3366				35.2986	14.4632	60.7777										0.00401198	-0.00181456	0.00234946				-0.022312	-0.0089328	0.00197978
2023-10-02																6.6628	7.48994	44.44				35.6202	14.5985	60.3313										0.00534648	-0.00178291	0.0023261				-0.0217269	-0.00879421	0.00214502
2023-10-03																6.40294	8.57852	48.1922				35.8049	14.3669	60.7877										0.00576109	-0.00199153	0.00195563				-0.0214968	-0.00899817	0.0020796
2023-10-04																6.15635	8.49338	47.7278				35.8517	14.8114	61.1139										0.00529888	-0.00211459	0.00171148				-0.0216521	-0.00907217	0.00211256
2023-10-05																5.92285	8.30446	46.3175				35.7595	14.4908	60.5921										0.00400139	-0.00241242	0.00137264				-0.022226	-0.00922998	0.00198485
2023-10-06																5.70229	8.20443	46.7227				35.5273	14.2886	60.551										0.0019017	-0.00262183	0.00105827				-0.0232567	-0.00934816	0.00196353
2023-10-07																5.49446	8.17416	46.2778				35.154	14.8577	61.4332										-0.000981511	-0.00284893	0.000718813				-0.0247897	-0.00947002	0.0019444
2023-10-08																5.29921	8.14388	45.8329				34.6385	14.8577	61.4332										-0.00437934	-0.00306589	4.19562e-05				-0.025727	-0.00989862	0.00195773
2023-10-09																5.2039	8.02188	43.4975				34.0564	15.814	59.3166										-0.00762278	-0.00309897	0.000167275				-0.0264133	-0.00950517	0.00217378
2023-10-10																5.14167	7.97584	43.9076				33.4674	14.9097	58.9323										-0.010466	-0.00313985	0.00027685				-0.0268252	-0.00910375	0.00239638
2023-10-11																5.1126	8.34115	44.8863				32.8717	14.4049	58.0932										-0.0129177	-0.00318563	0.000375459				-0.0269367	-0.0086932	0.00262588
2023-10-12																5.11675	8.70646	45.865				32.2692	14.188	58.1156										-0.014975	-0.00342612	0.000231581				-0.0267195	-0.00850556	0.00266974
2023-10-13																5.15419	8.64321	46.2433				31.6601	13.4193	57.748										-0.0166248	-0.00352212	0.000209973				-0.0261443	-0.00818074	0.00286852
2023-10-14																5.22497	7.28755	42.9992				31.0445	13.2335	56.5829										-0.0182075	-0.00410099	-0.00023122				-0.0256504	-0.00825796	0.00258911
2023-10-15																5.26095	5.93189	39.7551				30.326	13.55	54.764										-0.0196665	-0.00413834	-0.000654539				-0.0252439	-0.00830653	0.00286364
2023-10-16																5.26425	4.65719	35.7638	3.16132	0.0856617	10.3037	29.5186	14.1354	52.1643										-0.0212475	-0.0045513	-0.00160368				-0.024742	-0.00886946	0.00276664
2023-10-17																5.23647	3.43178	32.1034	3.451	0.121458	11.3249	28.6337	13.8438	51.46										-0.0228588	-0.00487085	-0.00227151				-0.023741	-0.00915203	0.002765
2023-10-18																5.23488	2.06284	28.5886	3.76085	0.187292	13.0421	27.7575	13.0859	50.6355										-0.0244716	-0.00527409	-0.00303297				-0.0222074	-0.00952819	0.00267691
2023-10-19																5.26135	2.11168	29.6977	4.0887	0.657129	16.0544	26.8986	11.5297	49.3888										-0.0260577	-0.00564771	-0.00369855	0.0847985	0.0178903	0.0226408	-0.0201123	-0.00981271	0.0026124
2023-10-20																5.31754	2.16052	30.8067	4.43269	1.12697	19.0668	26.0647	10.9379	50.1604										-0.0273101	-0.00598932	-0.00428933	0.0867699	0.0180384	0.0225781	-0.0175428	-0.0100301	0.0025699
2023-10-21																5.39123	2.58947	32.3861	4.81713	1.5968	21.0488	25.3268	10.4608	50.3021										-0.0281865	-0.00615804	-0.00453624	0.0878385	0.0183564	0.0228297	-0.0145154	-0.00990709	0.00269376
2023-10-22																5.48144	3.01842	33.9656	5.24439	2.00675	25.3007	24.6864	10.1521	51.5628										-0.0281968	-0.00631371	-0.00476809	0.0884064	0.0186771	0.0230809	-0.0110596	-0.00977401	0.00281665
2023-10-23																5.58705	2.9189	31.8616	5.71705	2.18161	25.332	24.1449	10.8775	50.6649										-0.0276549	-0.00657987	-0.00491719	0.0877853	0.018875	0.0233737	-0.0086508	-0.00956435	0.0028115
2023-10-24																5.61926	2.91111	31.648	6.20511	2.23798	25.8129	23.6273	10.2198	50.5054										-0.0265496	-0.00668896	-0.00515137	0.0864417	0.0192268	0.0236091	-0.00691673	-0.00944726	0.00294953
2023-10-25																5.57579	2.86493	30.5212	6.71131	2.63238	26.9478	23.1342	10.0126	49.734										-0.0252466	-0.00675885	-0.00545732	0.0848736	0.019616	0.0237863	-0.0059122	-0.00940744	0.00311493
2023-10-26																5.45422	2.71388	30.4696	7.23874	2.72378	28.1384	22.6667	10.7538	51.1652										-0.0237742	-0.00682672	-0.00577526	0.0832769	0.0200067	0.0239576	-0.00568347	-0.00938386	0.00327162
2023-10-27																5.25188	2.56283	30.418	7.79078	3.01217	29.9237	22.2258	9.29483	49.3018										-0.0225855	-0.00695117	-0.00618797	0.0804328	0.0203397	0.0240497	-0.00590555	-0.00945731	0.00336147
2023-10-28																5.00905	2.7721	31.2458	8.30611	3.30055	31.7089	21.7311	9.19854	51.8748										-0.0220885	-0.00728634	-0.00629827	0.0762489	0.0204474	0.0243424	-0.00659286	-0.00925875	0.00320485
2023-10-29																4.72512	2.93448	33.4212	8.7844	3.54205	34.8417	21.1843	9.10226	54.4479										-0.0218266	-0.00764704	-0.00665472	0.0711874	0.0205224	0.0244266	-0.00717352	-0.00933687	0.00299699
2023-10-30																4.46763	3.09686	35.5965	9.23073	3.98541	36.903	20.6834	8.81912	53.0459										-0.0218985	-0.00801855	-0.00702227	0.0655475	0.0205864	0.024503	-0.00842836	-0.0094509	0.00276347
2023-10-31																4.23387	3.05596	37.0502	9.64887	4.01892	38.567	20.2164	8.26718	52.4247										-0.0219624	-0.00840534	-0.00740635	0.0600295	0.0206413	0.024592	-0.00981468	-0.00959931	0.00250929
2023-11-01																4.0216	2.96578	38.1731	10.042	4.14433	39.3321	19.7735	8.056	52.4833										-0.0220689	-0.00881895	-0.00733896	0.0546291	0.0206816	0.0250801	-0.0113596	-0.0093067	0.00222997
2023-11-02																3.82894	3.01912	39.1502	10.4126	4.44653	40.1193	19.3469	7.86262	51.9614										-0.0222662	-0.00923711	-0.00766602	0.0493219	0.0207365	0.0252664	-0.0130907	-0.0094096	0.00195425
2023-11-03																3.65428	3.05918	39.8568	10.763	4.61369	40.2577	18.9299	8.02629	52.1712										-0.0220784	-0.00974967	-0.00825128	0.0458194	0.0207186	0.0252386	-0.015309	-0.00976576	0.00159633
2023-11-04																3.46629	3.09924	40.5634	11.2262	4.78086	40.3962	18.6029	8.19754	50.7434										-0.0214112	-0.0101226	-0.00873387	0.0442473	0.0208629	0.0253297	-0.0179328	-0.00998747	0.00141558
2023-11-05																3.27803	2.67029	38.9839	11.7757	4.94802	40.5346	18.2952	8.36878	49.3156										-0.0202414	-0.0103837	-0.00912072	0.0442373	0.0211382	0.0255552	-0.0203487	-0.0100801	0.00137821
2023-11-06																3.09135	2.26847	35.8543	12.4067	4.84678	36.7586	18.0057	8.55126	46.0427										-0.019175	-0.0108794	-0.00985222	0.0454203	0.0212043	0.0254599	-0.0225566	-0.0104848	0.00114692
2023-11-07																			13.1144	5.87986	39.4779	17.7333	8.02552	46.2041										-0.0181551	-0.011345	-0.0103384	0.047489	0.021308	0.0256184	-0.0245445	-0.0106194	0.000962119
2023-11-08																			13.8939	6.00028	39.8942	17.4767	8.4633	46.8398										-0.0171335	-0.0117684	-0.0109631	0.0501731	0.0214757	0.0256795	-0.026851	-0.0108739	0.000848949
2023-11-09																			14.7399	6.61764	41.6147	17.235	7.66439	45.849										-0.0160699	-0.0122393	-0.0114208	0.0532313	0.0215884	0.025883	-0.0295118	-0.0109507	0.000691002
2023-11-10																			15.647	7.30766	43.0371	17.0067	6.9885	44.7232										-0.0155641	-0.0127093	-0.0119575	0.0556607	0.0217163	0.026015	-0.0323314	-0.0111021	0.000558174
2023-11-11																			16.5276	7.8007	43.8647	16.6998	7.40185	45.6748										-0.0156613	-0.0133012	-0.0125067	0.0568635	0.0217376	0.0259266	-0.0356535	-0.0114952	0.000324205
2023-11-12																			17.4432	8.29374	44.6923	16.3938	7.55579	44.7669										-0.0159088	-0.0139481	-0.0130497	0.0572792	0.0217366	0.0258092	-0.0395483	-0.0119112	7.72477e-05
2023-11-13																			18.3942	9.2043	43.2114	16.0864	7.34586	40.3316										-0.0163263	-0.01506	-0.0139747	0.0570884	0.0213114	0.0252152	-0.0441068	-0.0127695	-0.000571193
2023-11-14																			19.381	9.59751	44.248	15.7749	7.06369	40.0566										-0.0169349	-0.0158771	-0.014596	0.0564466	0.0211913	0.0249348	-0.048362	-0.0133133	-0.000903185
2023-11-15																			20.404	9.91777	44.421	15.4571	6.85351	40.3968										-0.0177574	-0.017814	-0.0160459	0.0554841	0.0202602	0.0235149	-0.0522332	-0.0150173	-0.00200549
2023-11-16																			21.4636	10.0732	44.8569	15.1305	6.88412	40.4993										-0.0188183	-0.0189116	-0.0167627	0.0543083	0.0200218	0.0229654	-0.0555977	-0.0158165	-0.00240093
2023-11-17																			22.5603	10.3503	47.0193	14.7926	7.36326	41.3023										-0.019659	-0.0198704	-0.0175212	0.0527558	0.0196633	0.0225005	-0.0582608	-0.0164641	-0.00287749
2023-11-18																			23.6564	10.3584	48.5352	14.5033	7.62539	41.463										-0.0202276	-0.0200499	-0.0176472	0.0506343	0.0199537	0.0228576
2023-11-19																			24.6205	10.9799	50.2734	14.1746	7.34526	41.6277										-0.0211537	-0.0200369	-0.017572	0.0477096	0.0204489	0.0234626
2023-11-20																			25.4548	11.9873	50.5048	13.8065	7.07278	39.9938										-0.0224491	-0.0193584	-0.0169201	0.0441477	0.0215521	0.0247733
2023-11-21																			26.1613	12.6733	51.5841	13.3986	6.7825	39.4623										-0.0241301	-0.0200584	-0.0174577	0.0400716	0.0215545	0.0247303
2023-11-22																			26.7422	12.646	52.1016	12.9508	6.52478	39.2804										-0.0262191	-0.0202776	-0.0176066	0.0355662	0.0219634	0.025211
2023-11-23																			27.1994	14.0196	54.2584	12.4625	5.46987	37.8596										-0.0287473	-0.020488	-0.017748	0.030684	0.0224131	0.0257374
2023-11-24																			27.5347	13.4293	54.022	11.9332	5.81225	39.5212										-0.0328909	-0.0203557	-0.0179964	0.02746	0.0227381	0.0265767
2023-11-25																			28.1602	13.0694	54.0281	11.2397	5.72899	39.998										-0.0384713	-0.0229673	-0.0200754	0.0261116	0.0210691	0.0243392
2023-11-26																			29.1275	12.7095	54.0343	10.4842	5.42459	40.5821										-0.0447722	-0.0245838	-0.0217594	0.0269175	0.0194764	0.0227755
2023-11-27																			30.4078	14.4904	54.6014	9.67721	4.84081	39.2103										-0.0518823	-0.0259535	-0.0232992	0.0295321	0.017744	0.0212575
2023-11-28																			31.9751	15.5139	56.4104	8.82821	4.46275	38.79										-0.0581758	-0.0279478	-0.0252145	0.0327309	0.0154525	0.0188632
2023-11-29																			33.6013	16.7697	57.6837	8.10613	4.3423	38.1486										-0.0634634	-0.0287923	-0.0258139	0.036404	0.0144283	0.0176065
2023-11-30																			35.288	16.8784	59.0902	7.51313	4.14987	36.8921										-0.0674325	-0.029287	-0.026051	0.0404336	0.0135903	0.0166338
2023-12-01																			37.0367	18.93	62.3539	7.05143	3.76339	36.8118										-0.0696199	-0.0302215	-0.0266749	0.044697	0.0122448	0.0150926
2023-12-02																			38.8489	19.5356	63.103	6.72331	3.37691	36.7314										-0.0685188	-0.0305678	-0.0267342	0.0476634	0.0113637	0.014034
2023-12-03																			40.7646	20.2675	65.103	6.46919	2.99043	36.651										-0.066006	-0.0314278	-0.0270254	0.0491211	0.0100929	0.0122926
2023-12-04																			42.7365	21.8933	64.8173	6.20352	3.13097	35.1013										-0.0618974	-0.030162	-0.0257199	0.049387	0.0104042	0.0126812
2023-12-05																			44.7625	23.2832	66.6435	5.92795	3.26386	35.3502										-0.0560347	-0.0293105	-0.0248317	0.0487367	0.0102281	0.0125704
2023-12-06																			46.8404	24.5183	68.3316	5.64416	3.23486	35.2226										-0.0513121	-0.0280834	-0.0236486	0.0480401	0.0103272	0.0128086
2023-12-07																			48.9684	26.2543	69.6145	5.35381	3.20929	34.7188										-0.0482345	-0.0272199	-0.0227302	0.0472981	0.0101536	0.0126694
2023-12-08																			51.1445	26.7884	71.0756	5.05864	3.18372	34.215										-0.0470045	-0.0264572	-0.0219363	0.0466114	0.00988139	0.0124549
2023-12-09																			53.4021	28.4514	72.9717	4.77491	2.82806	32.2828										-0.0454369	-0.0259422	-0.0213466	0.0448597	0.00939647	0.0119657
2023-12-10																			55.3335	29.2884	74.2113	4.62615	3.21045	32.9387										-0.0423944	-0.0256718	-0.0209327	0.0422156	0.00873861	0.0112363
2023-12-11																			56.9734	32.7063	76.0386	4.60137	3.0852	30.0962										-0.0358546	-0.025576	-0.0206947	0.0390252	0.0079325	0.0103585
2023-12-12																			58.3529	33.9153	77.7284	4.6908	2.93215	27.6425										-0.0256213	-0.0251039	-0.0201071	0.0354464	0.00751856	0.00992787
2023-12-13																			59.5003	34.4757	78.6273	4.88574	3.08566	28.5546										-0.0157969	-0.0254258	-0.0201112	0.0320681	0.00652671	0.00873623
2023-12-14																			60.6463	35.0285	80.2041	5.01804	3.24063	29.5025										-0.00685696	-0.025414	-0.0198675	0.0288607	0.00583029	0.00795301
2023-12-15																			61.7918	36.4233	81.0499	5.08632	3.29128	30.5784										0.000837318	-0.0255685	-0.019699	0.0256094	0.00509471	0.0070667
2023-12-16																			62.8517	34.6853	81.6004	5.09108	3.09429	29.9837										0.00660452	-0.0254788	-0.0193342	0.0222283	0.00458149	0.0064942
2023-12-17																			63.8238	34.4348	81.8509	5.031	2.8973	29.389										0.00713682	-0.0251956	-0.0188132	0.0195554	0.00423546	0.00615356
2023-12-18																			64.7058	37.2448	81.0918	4.9047	2.64083	27.4949										0.00501229	-0.0252768	-0.0185347	0.0175413	0.0036616	0.00549688
2023-12-19																			65.5448	37.255	81.3499	4.7984	2.5444	27.4994										0.000514173	-0.0243422	-0.0173546	0.0160698	0.00399572	0.00587491
2023-12-20																			66.3431	37.9006	82.495	4.71111	2.44796	27.5039										-0.0061676	-0.0247806	-0.0174494	0.0150484	0.00297607	0.00481781
2023-12-21																			67.1029	41.1087	84.888	4.64195	2.35153	27.5084										-0.0108939	-0.0246345	-0.0169578	0.0140011	0.00248118	0.00430554
2023-12-22																			67.8261	41.1154	85.9733	4.59009	2.46241	27.146										-0.0136812	-0.0243725	-0.0163388	0.012929	0.00199068	0.00379848
2023-12-23																			68.5147	40.4079	87.0945	4.55475	2.57329	26.7836										-0.0155466	-0.0239309	-0.0155315	0.0120354	0.00150088	0.00329239
2023-12-24																			69.1909	40.3234	87.5705	4.49529	2.70781	28.8231										-0.0164232	-0.0229054	-0.0142565	0.0113112	0.00131477	0.00321288
2023-12-25																			69.8533	41.0648	88.703	4.41139	2.53413	30.5542										-0.0162223	-0.0219265	-0.0129237	0.0107489	0.00100731	0.00291014
2023-12-26																			70.5004	39.6085	88.5714	4.30273	3.08923	35.6765										-0.0172421	-0.0206151	-0.0112669	0.0102514	0.00083462	0.00275968
2023-12-27																			71.1306	39.3792	88.5921	4.16896	3.67213	40.41										-0.0195498	-0.0188189	-0.00904886	0.00980806	0.00107327	0.00294884
2023-12-28																			71.7421	40.6118	89.2524	4.00974	3.52569	39.6665										-0.0232337	-0.0173085	-0.00719231	0.00940935	0.000832578	0.00273248
2023-12-29																			72.3332	40.9839	89.5495	3.82471	3.37926	38.9231										-0.0284235	-0.0156683	-0.00520788	0.00904621	0.000654504	0.00258355
2023-12-30																			72.9019	39.4509	89.7122	3.61353	3.33715	38.0516										-0.0353735	-0.0140933	-0.00327168	0.00886283	0.000407248	0.00234934
2023-12-31																			73.5326	42.5874	90.2098	3.37394	3.29503	37.1801										-0.0421943	-0.0124278	-0.00121164	0.00879076	0.000337399	0.0022661
2024-01-01																			74.2121	44.0907	90.9685																0.00883076	-0.000141288	0.00153885
2024-01-02																			74.9417	44.5135	90.9987																0.00898376	-0.000301507	0.00121633
2024-01-03																			75.7226	46.2979	92.7249																0.00925068	-0.000431532	0.000915886
2024-01-04																			76.5562	47.0981	92.8312																0.00963239	-0.000933976	0.000412491
2024-01-05																			77.4439	42.715	91.1614																0.0101295	-0.00111628	0.000100875
2024-01-06																			78.387	41.1686	91.1614																0.0106619	-0.00126904	-0.000343154
2024-01-07																			79.3384	41.1686	91.1614																0.0109977	-0.00106105	-0.000202073
2024-01-08																			80.2426	44.2243	91.3456																0.0111637	-0.000777887	3.7819e-05
2024-01-09																			81.0983	46.9635	91.814																0.0111627	0.00041595	0.00101842
2024-01-10																			81.9042	48.1077	92.9862																0.0109977	0.000422815	0.00125947
2024-01-11																			82.6588	47.4614	93.0822																0.0106718	0.000411482	0.00129226
2024-01-12																			83.3609	47.1726	93.3854																0.0102146	0.000649065	0.00138501
2024-01-13																			84.0266	47.8351	93.4938																0.00962742	0.000227749	0.00121715
2024-01-14																			84.6546	49.7077	94.8782																0.00898499	5.81217e-05	0.0010974
2024-01-15																			85.2441	51.2337	94.7323																0.00839238	-0.000130939	0.000964029
2024-01-16																			85.8084	53.6888	94.7431																0.00784746	-0.000263592	0.000689904
2024-01-17																			86.3463	53.0828	95.2048																0.00734835	-0.000496598	0.000573404
2024-01-18																			86.857	53.0828	95.2048																0.00689343	-0.000744488	0.000445612
2024-01-19																			87.3392	53.7489	95.4116																0.00650984	-0.000916805	0.000402984
2024-01-20																			87.8113	57.8401	97.0813																0.00616988	-0.0011704	0.000116465
2024-01-21																			88.272	59.7089	96.9101																0.00594171	-0.00107774	4.50158e-05
2024-01-22																			88.7683	63.1281	96.6533																0.00582424	-0.000953384	-7.41409e-06
2024-01-23																			89.3004	63.5202	97.0705																0.00579596	-0.00109387	-0.000630431
2024-01-24																			89.8685	63.5202	97.0705																0.00585647	-0.000809282	-0.000623872
2024-01-25																			90.4726	65.4306	97.2199																0.00600544	-0.00106198	-0.000823096
2024-01-26																			91.113	67.4761	97.8697																0.00608327	-0.00129599	-0.00100682
2024-01-27																			91.6762	67.8607	98.1828																0.0060433	-0.00196579	-0.00130985
2024-01-28																			92.146	66.4634	98.4959																0.00589147	-0.00195973	-0.00119995
2024-01-29																			92.5234	69.4482	98.4444																0.00556663	-0.00194424	-0.00107398
2024-01-30																			92.8089	69.7725	98.686																0.00507345	-0.00132163	-0.000338065
2024-01-31																			93.0036	68.5853	98.1502																0.00441588	-0.00150671	-0.000381687
2024-02-01																			93.108	68.1088	98.2681																0.00359694	-0.0017016	-0.000430659
2024-02-02																			93.123	67.2	98.3472																0.00272436	-0.00155463	-0.0003508
2024-02-03																			93.1276	64.3365	98.3472																0.00192369	-0.00176206	-0.000377387
2024-02-04																			93.1026	62.1138	98.3472																0.00121477	-0.00178522	-0.000401826
2024-02-05																			93.0485	64.1481	98.337																0.00059498	-0.00173249	-0.000369172
2024-02-06																			92.9659	64.5543	98.4663																6.23486e-05	-0.00168401	-0.000342797
2024-02-07																			92.8553	64.4825	98.5101																-0.000384521	-0.00163725	-0.000321448
2024-02-08																			92.7173	64.6929	98.621																-0.000746541	-0.001167	2.67685e-05
2024-02-09																			92.5525	62.1784	98.621																-0.00102422	-0.00132252	-0.000121507
2024-02-10																			92.3615	60.638	98.621																-0.00121136	-0.00147883	-0.000274717
2024-02-11																			92.2279	59.4969	98.621																-0.00128308	-0.00124779	-0.00021971
2024-02-12																			92.1508	61.4795	98.3878																-0.00124085	-0.00101623	-0.000163009
2024-02-13																			92.1292	60.5898	98.2201																-0.00108613	-0.000765156	-0.000100279
2024-02-14																			92.1622	59.1351	97.889																-0.000820386	-0.000923745	-0.000231095
2024-02-15																			92.2489	59.6712	98.5563																-0.000445321	-0.000755487	-0.000204953
2024-02-16																			92.3885	59.9139	98.7057																3.70687e-05	-0.000572566	-0.000167869
2024-02-17																			92.5799	57.5208	98.7057																0.000574322	0.000193956	0.000719266
2024-02-18																			92.7855	56.6153	98.7057																0.00105163	-1.76661e-05	0.000144375
2024-02-19																			93.0047	59.1778	98.6635																0.00146901	-4.93946e-06	0.000142733
2024-02-20																			93.2371	58.71	98.6763																0.00182673	1.20474e-05	0.000142311
2024-02-21																			93.482	58.8151	98.8038																0.00212525	3.14869e-05	0.000141869
2024-02-22																			93.7389	58.3803	98.8038																0.00236518	5.14656e-05	0.000140258
2024-02-23																			94.0074	55.7133	98.8696																0.00254726	0.000267228	0.000581168
2024-02-24																			94.2867	55.0725	98.8696																0.00267231	0.000250326	0.000502436
2024-02-25																			94.5764	53.9543	98.8696																0.00283114	0.00022793	0.00041863
2024-02-26																			94.9064	56.5764	98.8696																0.00302387	0.000202266	0.000334295
2024-02-27																			95.2764	57.5425	99.1028																0.00325058	0.000162407	0.000245047
2024-02-28																			95.6864	58.215	99.322																0.00351128	0.000118482	0.000177789
2024-02-29																			96.1364	57.8228	99.69																0.00369337	7.81755e-05	0.00013618
2024-03-01																			96.5408	56.4387	99.7891																0.00379868	-0.000279171	3.21614e-05
2024-03-02																			96.8997	54.0456	99.7891																0.00382914	-0.000376982	1.64909e-05
2024-03-03																			97.2134	54.0456	99.7891																0.00373281	-0.000455396	9.80274e-06
2024-03-04																			97.4404	58.4473	99.7891																0.00347309	-0.000514408	1.23802e-05
2024-03-05																			97.581	57.6338	99.8314																0.00305262	-0.000558719	2.1992e-05
2024-03-06																			97.6354	57.9675	100																0.00247354	-0.000592963	3.63713e-05
2024-03-07																			97.6037	56.4267	99.8674																0.00173724	-0.00140925	-0.000366347
2024-03-08																			97.4863	53.9892	99.6259																0.000953825	-0.00154828	-0.000415317
2024-03-09																			97.2832	53.091	99.216																0.000121953	-0.001689	-0.000467476
2024-03-10																			96.9948	52.1855	99.216																-0.000760102	-0.00183489	-0.000524709
2024-03-11																			96.6211	53.754	98.9276																-0.00164134	-0.00198946	-0.000588997
2024-03-12																			96.1624	53.0764	98.8578																-0.00250941	-0.00215182	-0.000660288
2024-03-13																			95.6303	52.5175	98.8578																-0.0033666	-0.00415846	-0.00177306
2024-03-14																			95.0249	50.8682	98.8578																-0.0042151	-0.00441377	-0.0019848
2024-03-15																			94.3463	49.3806	98.8578																-0.00494609	-0.00466934	-0.00220457
2024-03-16																			93.68	48.7398	98.8578																-0.00555958	-0.00493193	-0.00243102
2024-03-17																			93.026	50.2861	98.8578																-0.00605469	-0.00616846	-0.00336271
2024-03-18																			92.3842	53.5089	98.5682																-0.00642987	-0.00663324	-0.00374176
2024-03-19																			91.7545	51.7025	98.449																-0.00668293	-0.00709357	-0.00412419
2024-03-20																			91.1368	50.276	98.2778																-0.0068265	-0.00735304	-0.00446226
2024-03-21																			90.531	46.6681	97.4937				3.37354	0.241494	41.631				0.172478	0.0406422	0.0648061				-0.00685793	-0.00785953	-0.00485617
2024-03-22																			89.9371	44.2858	97.2164				3.95541	0.65144	46.9133				0.159817	0.0408525	0.0643733				-0.00677438	-0.0083587	-0.00524954
2024-03-23																			89.3549	43.1666	97.0479				4.58755	1.06139	52.1956				0.148756	0.0410158	0.0638972				-0.00668962	-0.00885002	-0.00564157
2024-03-24																			88.7845	43.7865	97.1539				5.26997	1.47133	57.4778				0.139037	0.0411393	0.0633834				-0.00660366	-0.00934157	-0.00603201
2024-03-25																			88.2258	46.9135	97.1539				6.00269	1.88128	62.7601				0.130445	0.041229	0.0628475				-0.00651652	-0.00983717	-0.00642063
2024-03-26																			87.6786	47.7348	97.4423				6.78571	2.29123	63.8793				0.122807	0.0412893	0.0623758				-0.0064282	-0.0103259	-0.00680723
2024-03-27																			87.1429	46.8393	97.3929				7.61905	2.70117	64.9984				0.109375	0.0413237	0.0618763				-0.00635475	-0.0108076	-0.0071916
2024-03-28																			86.6071	43.5439	97.3929				8.45238	3.11112	66.1176				0.0959978	0.0412102	0.0611477				-0.00635308	-0.0114675	-0.00768444
2024-03-29																			86.0313	41.5202	97.3929				9.26379	3.52106	67.2368				0.085247	0.0406594	0.0596994				-0.00642567	-0.0127552	-0.00854721
2024-03-30																			85.4149	40.6146	97.3929				10.0535	3.93101	68.3559				0.076415	0.0400665	0.0584844				-0.00657507	-0.013791	-0.00941379
2024-03-31																			84.7574	39.7091	97.3929				10.8217	4.34096	69.4751				0.0690272	0.0394898	0.0572498				-0.00680393	-0.0148158	-0.0102358
2024-04-01																			84.0582	40.5559	97.3929				11.5687	4.7509	70.5943				0.0627538	0.0392611	0.056493				-0.00711512	-0.015371	-0.0107024
2024-04-02																			83.3169	40.0206	97.6825				12.2947	5.16085	71.7134				0.0573582	0.0389995	0.0557037				-0.00751176	-0.0159518	-0.0111797
2024-04-03																			82.533	38.4096	96.9978				12.9999	5.96474	71.8557				0.0526664	0.0387063	0.0549491				-0.00799734	-0.0165422	-0.0116689
2024-04-04																			81.7058	36.4145	95.9182				13.6846	7.21552	77.2715				0.0485477	0.0383824	0.0541697				-0.00855885	-0.0171428	-0.0121708
2024-04-05																			80.8348	37.7864	96.502				14.3489	7.17438	76.8651				0.0449016	0.0374112	0.0526934				-0.00914034	-0.018375	-0.0132728
2024-04-06																			79.9196	39.3119	96.7116				14.9932	6.96479	75.3395				0.0416501	0.0369529	0.0517791				-0.00974333	-0.0190656	-0.0138716
2024-04-07																			78.9596	40.8375	96.9212				15.6177	6.7552	73.814				0.0387313	0.0364665	0.0508386				-0.0103695	-0.0197631	-0.0144822
2024-04-08																			77.9541	42.5999	97.0925				16.2226	6.47786	71.4317				0.0360958	0.0359523	0.049873				-0.0110206	-0.0204668	-0.0151044
2024-04-09																			76.9027	39.3467	95.8417				16.8082	7.31869	71.5653				0.0337033	0.0354108	0.0488833				-0.0116988	-0.0211759	-0.0157379
2024-04-10																			75.8048	38.0751	95.8417				17.3746	8.15952	71.6989				0.0315211	0.0348424	0.0478706				-0.0124062	-0.0219031	-0.0163824
2024-04-11																			74.6598	34.5127	94.5765				17.9223	9.13397	72.6734				0.0295219	0.0342474	0.0468357				-0.0131451	-0.0226466	-0.0170377
2024-04-12																			73.4672	34.5201	94.1665				18.4514	10.1084	73.6478				0.0288713	0.0332934	0.0453665				-0.0138536	-0.0238056	-0.0180194
2024-04-13																			72.2664	34.5275	93.7566				18.9841	11.0755	75.0322				0.0282535	0.0325801	0.0444046				-0.0145299	-0.0244989	-0.0187682
2024-04-14																			71.0573	34.5275	93.7566				19.5205	12.0425	76.4166				0.0276663	0.0319334	0.0433509				-0.0151722	-0.0252657	-0.0194481
2024-04-15																			69.84	35.0178	92.3385				20.0606	12.2823	74.9053				0.0271073	0.0312757	0.0422877				-0.0157781	-0.026028	-0.0201319
2024-04-16																			68.6142	31.6576	90.9541				20.6043	12.2823	74.9053				0.0265747	0.0306068	0.0412153				-0.0163449	-0.0267841	-0.0208183
2024-04-17																			67.38	30.0968	90.7126				21.1519	12.2823	74.9053				0.0260668	0.0299265	0.040134				-0.0168694	-0.0275324	-0.021455
2024-04-18																			66.1371	29.1198	91.1066				21.7033	11.8884	75.8823				0.0255818	0.0292345	0.0390441				-0.0173479	-0.0282838	-0.0218268
2024-04-19																			64.8856	28.8693	91.3571				22.2585	11.6378	76.1328				0.0251183	0.0285309	0.037946				-0.0177763	-0.029038	-0.0221797
2024-04-20																			63.6254	26.9596	90.5572				22.8176	12.8145	79.0428				0.0249317	0.0266381	0.034919				-0.0181274	-0.0315513	-0.0240012
2024-04-21																			62.4086	25.0499	89.7573				23.3864	13.9911	81.9528				0.0247273	0.0261976	0.0345432				-0.0183938	-0.0316216	-0.0236643
2024-04-22																			61.236	25.5406	89.9576				23.9647	15.1678	84.8627				0.0245069	0.0256639	0.033967				-0.0185676	-0.0318429	-0.0235878
2024-04-23																			60.1082	22.7742	89.09				24.552	15.3391	86.6251				0.0242722	0.0249509	0.0334067				-0.01864	-0.0320462	-0.0234949
2024-04-24																			59.0259	23.1931	89.2859				25.148	14.2595	84.6301				0.0240248	0.0242465	0.0328431				-0.0186015	-0.0322313	-0.023386
2024-04-25																			57.9898	20.0963	87.2817				25.7521	15.013	85.5769				0.0237661	0.023551	0.0322765				-0.0184423	-0.0323984	-0.0232613
2024-04-26																			57.0005	21.0634	88.6661				26.3642	15.6329	85.683				0.0234973	0.0228644	0.0317071				-0.0181518	-0.0325478	-0.0231216
2024-04-27																			56.0588	20.3092	88.4458				26.9836	16.2528	85.789				0.0232197	0.0221871	0.031135				-0.0177192	-0.0326802	-0.0229677
2024-04-28																			55.1653	19.555	88.2255				27.6102	16.88	85.4851				0.0229343	0.0215191	0.0305604				-0.0172452	-0.0328163	-0.0228004
2024-04-29																			54.3207	20.3755	86.2764				28.2434	16.3396	81.9164				0.0226421	0.0208607	0.0299835				-0.0167283	-0.0329425	-0.0226207
2024-04-30																			53.5258	18.9848	84.966				28.8829	17.1247	83.3774				0.022344	0.0199355	0.0289576				-0.0161674	-0.0334829	-0.0226942
2024-05-01																			52.7812	20.5791	86.0465				29.5283	18.1495	83.327				0.0220408	0.0193964	0.0285073				-0.0155611	-0.0334824	-0.0223967
2024-05-02																			52.0877	19.7674	84.5961				30.1791	18.6603	82.1072				0.0217331	0.0187323	0.0278953				-0.0149086	-0.0336224	-0.0222189
2024-05-03																			51.446	21.3064	85.006				30.835	19.1712	80.8875				0.0214217	0.0180812	0.0272837				-0.014209	-0.0337488	-0.0220302
2024-05-04																			50.8567	23.2295	86.0063				31.4955	20.4535	81.8877				0.0211071	0.017443	0.0266727				-0.0134619	-0.033863	-0.0218317
2024-05-05																			50.3208	25.1526	87.0065				32.1603	21.359	81.8877				0.0206078	0.0168178	0.0260627				-0.0127915	-0.0339665	-0.0216249
2024-05-06																			49.7864	26.325	86.5814				32.8231	21.0717	79.3034				0.0201301	0.0162059	0.0254538				-0.012206	-0.0340609	-0.0214105
2024-05-07																			49.2537	24.9626	85.6691				33.4838	20.1712	76.5749				0.0196729	0.0156071	0.0248464				-0.0117134	-0.0341687	-0.0211888
2024-05-08																			48.7226	25.2208	84.8917				34.1425	21.1258	76.8015				0.0192348	0.0150215	0.0242406				-0.0113215	-0.0342663	-0.0209604
2024-05-09																			48.1931	24.8096	84.1688				34.7992	22.2131	78.2697				0.0188145	0.014449	0.0236474				-0.0110377	-0.0343531	-0.0207254
2024-05-10																			47.6652	25.1359	85.5429				35.454	20.8391	77.9434				0.018516	0.0146865	0.0245432				-0.0109841	-0.0330325	-0.0197136
2024-05-11																			47.0936	24.3891	84.9127				36.1104	19.465	77.6171				0.0182122	0.0135043	0.0229372				-0.0111703	-0.0340558	-0.0200759
2024-05-12																			46.4792	24.3891	84.9127				36.7681	18.8377	77.921				0.0179042	0.0126276	0.0217843				-0.0116064	-0.0346305	-0.0201439
2024-05-13																			45.8231	26.1773	84.0001				37.4264	17.6205	74.811				0.0175929	0.0117813	0.0206454				-0.0121666	-0.0351659	-0.0201809
2024-05-14																			45.1264	24.0789	81.6418				38.0848	18.914	77.0913				0.0172789	0.0109647	0.0195217				-0.0128547	-0.0356582	-0.0201855
2024-05-15																			44.39	23.7015	80.0628				38.7429	19.7618	78.5261				0.0169631	0.0101772	0.0184287				-0.0136754	-0.0361028	-0.0201564
2024-05-16																			43.6149	22.0396	76.8799				39.4001	20.1943	78.5428				0.0166459	0.0094182	0.0173484				-0.0146341	-0.0364952	-0.0200918
2024-05-17																			42.8021	22.352	78.2679				40.0559	19.5774	79.1426				0.0163281	0.00868688	0.0162807				-0.0157379	-0.0368542	-0.0199899
2024-05-18																			41.9525	21.433	77.964				40.71	18.9605	79.7425				0.01601	0.00811397	0.015521				-0.0168681	-0.0368701	-0.0197209
2024-05-19																			41.0669	19.1398	77.3338				41.3617	17.3082	79.1123				0.0156921	0.0074126	0.0144328				-0.0180293	-0.0371455	-0.0195631
2024-05-20																			40.1463	16.8467	76.7036				42.0108	16.4027	79.1123				0.0153748	0.00673956	0.0133715				-0.0192262	-0.0373472	-0.0193634
2024-05-21																			39.1916	16.0994	75.9563				42.6567	16.4027	79.1123				0.0150584	0.00609414	0.0123255				-0.0204644	-0.0374711	-0.0191217
2024-05-22																			38.2035	15.0722	74.5099				43.299	16.2686	78.354				0.0147431	0.00547563	0.0112947				-0.0217495	-0.0375129	-0.0188379
2024-05-23																			37.1829	14.8248	73.9289				43.9374	17.01	79.4865				0.0144292	0.00488335	0.0102807				-0.0230881	-0.0374674	-0.0185113
2024-05-24																			36.1307	16.4762	75.5062				44.5714	15.9518	78.3542				0.014117	0.00431659	0.00929113				-0.0244874	-0.0373286	-0.0181413
2024-05-25																			35.0475	18.756	75.936				45.2006	16.6986	78.9844				0.0137243	0.00380597	0.00836819				-0.0258085	-0.0370642	-0.0176961
2024-05-26																			33.9797	21.0358	76.3659				45.8209	17.4454	79.6146				0.0140024	0.00328139	0.00739949				-0.0269671	-0.0367629	-0.017245
2024-05-27																			32.9512	20.6939	73.1451				46.4625	18.893	78.7693				0.0142777	0.00317184	0.00726369				-0.027952	-0.0355803	-0.0163755
2024-05-28																			31.961	18.4081	70.9212				47.1259	19.8836	80.9246				0.0145495	0.00301765	0.00707738				-0.0287491	-0.0343903	-0.0155448
2024-05-29																			31.0082	18.5505	72.7251				47.8116	19.2917	81.4289				0.0148172	0.00291183	0.00694083				-0.0293414	-0.0330915	-0.0146696
2024-05-30																			30.0916	18.6929	74.529				48.52	18.0094	80.4286				0.0150801	0.00280841	0.00680465				-0.0297092	-0.0317594	-0.0138038
2024-05-31																			29.2104	18.4831	74.2491				49.2517	16.946	79.4854				0.0153377	0.00270729	0.00667028				-0.0298304	-0.0304398	-0.0129572
2024-06-01																			28.3634	16.6114	70.7864				50.0071	17.446	79.1283				0.0155894	0.00260841	0.00653647				-0.0296805	-0.0291302	-0.0121408
2024-06-02																			27.5499	14.7397	67.3236				50.7867	17.946	78.7712				0.0158348	0.0023884	0.00592327				-0.0294184	-0.0282952	-0.011488
2024-06-03																			26.7687	15.2902	65.5856				51.5909	19.684	78.2208				0.0160734	0.00227438	0.00572603				-0.0291378	-0.0271604	-0.0107837
2024-06-04																			26.0192	15.297	62.7				52.4201	21.0603	77.0668				0.0163049	0.00216299	0.00553074				-0.0288381	-0.0261088	-0.0101313
2024-06-05																			25.3002	14.5086	61.3568				53.2748	22.3636	79.103				0.016529	0.00205508	0.00528661				-0.0285188	-0.0251906	-0.00953154
2024-06-06																			24.6111	13.8014	61.7112				54.1554	23.0214	81.5895				0.0167453	0.0019485	0.00510298				-0.0281796	-0.0243035	-0.00898783
2024-06-07																			23.9509	13.0942	62.0656				55.0623	23.0257	81.9307				0.0169535	0.00184406	0.00492122				-0.02782	-0.0235335	-0.0085004
2024-06-08																			23.3188	10.4882	60.2617				55.9958	25.1079	84.8407				0.0171536	0.00174159	0.00474121				-0.0274398	-0.0228742	-0.00807039
2024-06-09																			22.7141	7.88209	58.4577				56.9563	26.0134	84.8407				0.0173453	0.00164099	0.0045629				-0.0270388	-0.0223375	-0.00769887
2024-06-10																			22.1358	5.67926	54.7086				57.9442	27.3516	83.2064				0.0170119	0.00154218	0.00438626				-0.0267423	-0.0219358	-0.00738671
2024-06-11																			21.5588	6.40263	55.7787				58.93	27.3078	83.04				0.0174958	0.00144522	0.0042112				-0.026655	-0.0216673	-0.00712661
2024-06-12																			20.9651	6.57394	57.5411				59.961	26.5304	83.2983				0.0179799	0.00129674	0.00386526				-0.026802	-0.0216598	-0.00696202
2024-06-13																			20.3538	6.98218	57.1489				61.0391	27.3509	83.0713				0.0184632	0.00115171	0.00351361				-0.0272103	-0.0217457	-0.0068276
2024-06-14																			19.7239	7.38583	57.6526				62.1661	27.6015	82.8208				0.0189446	0.00101025	0.00315597				-0.0279096	-0.0219	-0.00671186
2024-06-15																			19.0745	7.89837	59.4193				63.3438	28.1746	85.1822				0.0194231	0.000872483	0.0027921				-0.0289333	-0.0220946	-0.00660323
2024-06-16																			18.4047	8.4109	61.186				64.5741	28.7477	87.5435				0.0198978	0.000670926	0.00221516				-0.0303197	-0.0225229	-0.00655708
2024-06-17																			17.7134	8.31409	59.3072				65.859	31.6626	88.9004				0.0203678	0.000526745	0.00181171				-0.0321145	-0.0227268	-0.00644143
2024-06-18																			16.9998	7.16924	56.03				67.2004	34.3444	90.081				0.0208322	0.000354609	0.00128061				-0.0342144	-0.0229998	-0.00632893
2024-06-19																			16.2627	6.87469	56.0591				68.6003	35.0779	90.8925				0.0212901	0.000285916	0.00106727				-0.0365491	-0.0228181	-0.0060851
2024-06-20																			15.5011	6.58014	56.0882				70.0608	36.8262	91.1916				0.0217409	0.000131346	0.000570528				-0.0391555	-0.0228575	-0.00589614
2024-06-21																			14.7141	6.61868	54.6057				71.584	39.5926	92.0593				0.0221837	-0.000475791	-0.000137381				-0.0420789	-0.0231954	-0.00578788
2024-06-22																			13.9004	6.65721	53.1231				73.172	39.8709	92.3632				0.0204123	-0.000610025	-0.000166166				-0.0448747	-0.0226061	-0.00540539
2024-06-23																			13.1254	6.69575	51.6406				74.6656	38.9653	92.3632				0.0187409	-0.000516355	-0.000157509				-0.0475088	-0.0216802	-0.00495823
2024-06-24																			12.389	6.60784	48.5928				76.0649	40.9955	91.7705				0.0171573	-0.000515214	-0.000158369				-0.0499337	-0.0207221	-0.00449786
2024-06-25																			11.6911	6.2032	48.0175				77.37	42.4712	92.9396				0.015651	-0.000506786	-0.000157174				-0.0520854	-0.0196496	-0.00401834
2024-06-26																			11.0316	5.50455	47.1186				78.5809	42.8083	93.3584				0.0136087	0.000103837	0.000676217				-0.0537142	-0.0174438	-0.00326959
2024-06-27																			10.4285	5.51374	45.4431				79.6503	46.1125	94.3587				0.0116278	0.000213824	0.00104862				-0.0546661	-0.0158456	-0.00267252
2024-06-28																			9.88248	5.20645	44.852				80.5765	46.6495	94.72				0.0096951	0.000264417	0.00131245				-0.0547494	-0.0143594	-0.00215034
2024-06-29																			9.39448	4.90376	43.3651				81.3577	46.7757	95.9708				0.00779854	0.000312733	0.00157891				-0.0537341	-0.0129331	-0.00166402
2024-06-30																			8.96532	4.60107	41.8783				81.9921	46.7757	95.9708				0.00592665	0.000358819	0.00184945				-0.0521192	-0.0116568	-0.00123504
2024-07-01																																0.000470491	0.00226466					-0.0104516	-0.000808796
2024-07-02																																0.000415902	0.00211572					-0.0100556	-0.000621561
[truncated: 5 more columns]

## Sheet: Data_3b_left
dates_gamma	EG.5.1* (gamma_y MIN)	EG.5.1* (gamma_y MAX)	EG.5.1* (gamma_y MEAN)	EG.1*/XBB.1.5* (gamma_y MIN)	EG.1*/XBB.1.5* (gamma_y MAX)	EG.1*/XBB.1.5* (gamma_y MEAN)	XBB.1.16.ALL (gamma_y MIN)	XBB.1.16.ALL (gamma_y MAX)	XBB.1.16.ALL (gamma_y MEAN)	XBB.1.9* + EG.1.3* + XBB.1.9.2* (gamma_y MIN)	XBB.1.9* + EG.1.3* + XBB.1.9.2* (gamma_y MAX)	XBB.1.9* + EG.1.3* + XBB.1.9.2* (gamma_y MEAN)
2021-07-01	4.56236e-05	5.89617e-05	5.22926e-05	4.45163e-05	5.63229e-05	5.04196e-05	4.27403e-05	5.22295e-05	4.74849e-05	4.30472e-05	5.29863e-05	4.80168e-05
2021-07-02	0.00010445	0.00012209	0.00011327	0.000101303	0.000115149	0.000108226	9.6316e-05	0.000105274	0.000100795	9.71989e-05	0.000107013	0.000102106
2021-07-03	0.000162993	0.000181363	0.000172178	0.000157008	0.00016925	0.000163129	0.000147632	0.000153907	0.00015077	0.00014933	0.000156644	0.000152987
2021-07-04	0.000219737	0.000237865	0.000228801	0.000210226	0.000220624	0.000215425	0.000192316	0.000199283	0.000195799	0.000197868	0.000203158	0.000200513
2021-07-05	0.000271812	0.000289956	0.000280884	0.00025818	0.000266929	0.000262555	0.000228448	0.000239423	0.000233936	0.000236073	0.000244403	0.000240238
2021-07-06	0.000326619	0.000342711	0.000334665	0.00030837	0.000314807	0.000311589	0.000264615	0.000281484	0.000273049	0.000274434	0.000287413	0.000280923
2021-07-07	0.000391666	0.000404277	0.000397971	0.000363954	0.000372182	0.000368068	0.000308311	0.000333384	0.000320848	0.000320401	0.000340581	0.000330491
2021-07-08	0.000462967	0.000470494	0.000466731	0.000419848	0.000435685	0.000427767	0.000354304	0.00039147	0.000372887	0.000368703	0.000399956	0.00038433
2021-07-09	0.000518068	0.000524677	0.000521373	0.000465681	0.000484561	0.000475121	0.000390103	0.000432685	0.000411394	0.000406853	0.000442916	0.000424884
2021-07-10	0.000574444	0.000580236	0.00057734	0.000512429	0.000535133	0.000523781	0.000426695	0.000475354	0.000451025	0.000445832	0.00048743	0.000466631
2021-07-11	0.000628957	0.000636105	0.000632531	0.000559206	0.000585288	0.000572247	0.000463184	0.000516961	0.000490073	0.000484747	0.000530974	0.000507861
2021-07-12	0.000689068	0.000698147	0.000693608	0.000611459	0.00064185	0.000626655	0.000504975	0.00056444	0.000534708	0.000529	0.000580475	0.000554738
2021-07-13	0.000749674	0.000761515	0.000755595	0.000664072	0.000699295	0.000681683	0.000546941	0.00061245	0.000579695	0.00057347	0.000630591	0.000602031
2021-07-14	0.00082096	0.000838131	0.000829546	0.000727223	0.000769711	0.000748467	0.000599214	0.000673125	0.00063617	0.000628285	0.00069345	0.000660868
2021-07-15	0.000884295	0.000901327	0.000892811	0.000782204	0.000825485	0.000803844	0.000642983	0.000718811	0.000680897	0.000674658	0.000741404	0.000708031
2021-07-16	0.000957212	0.000977983	0.000967597	0.000846526	0.00089513	0.000870828	0.000695726	0.000778002	0.000736864	0.000730077	0.000802948	0.000766513
2021-07-17	0.00103465	0.00105964	0.00104714	0.000915099	0.00096931	0.000942204	0.000752308	0.000841332	0.00079682	0.000789414	0.000868721	0.000829068
2021-07-18	0.00111292	0.00114005	0.00112648	0.000984185	0.0010416	0.00101289	0.000808927	0.00090234	0.000855634	0.000848882	0.000932267	0.000890574
2021-07-19	0.00119377	0.00122282	0.0012083	0.0010555	0.00111588	0.00108569	0.000867269	0.000964887	0.000916078	0.000910177	0.000997451	0.000953814
2021-07-20	0.00127533	0.00130523	0.00129028	0.00112717	0.0011894	0.00115828	0.000925424	0.00102618	0.000975803	0.000971398	0.00106149	0.00101644
2021-07-21	0.001364	0.00139634	0.00138017	0.00120557	0.00127129	0.00123843	0.00098979	0.00109536	0.00104258	0.00103894	0.00113352	0.00108623
2021-07-22	0.00145246	0.00148609	0.00146927	0.0012834	0.00135143	0.00131742	0.00105307	0.00116228	0.00110768	0.00110552	0.00120341	0.00115446
2021-07-23	0.00154279	0.00157688	0.00155983	0.00136274	0.00143223	0.00139749	0.00111736	0.00122936	0.00117336	0.00117321	0.00127356	0.00122339
2021-07-24	0.00164119	0.00167794	0.00165957	0.00144982	0.00152295	0.00148639	0.00118892	0.00130588	0.0012474	0.00124829	0.00135326	0.00130077
2021-07-25	0.00173761	0.00177538	0.00175649	0.00153459	0.0016097	0.00157214	0.00125773	0.00137793	0.00131783	0.0013207	0.00142861	0.00137466
2021-07-26	0.00183664	0.00187541	0.00185602	0.00162166	0.00169869	0.00166017	0.00132839	0.00145175	0.00139007	0.00139507	0.00150583	0.00145045
2021-07-27	0.00193703	0.00197555	0.00195629	0.00170976	0.00178744	0.0017486	0.00139965	0.00152485	0.00146225	0.00147014	0.00158245	0.00152629
2021-07-28	0.00204819	0.0020903	0.00206924	0.00180831	0.00189046	0.00184938	0.00148091	0.00161173	0.00154632	0.00155531	0.00167296	0.00161413
2021-07-29	0.00216485	0.00221063	0.00218774	0.00191207	0.00199871	0.00195539	0.00156692	0.00170338	0.00163515	0.00164532	0.00176833	0.00170682
2021-07-30	0.00226586	0.00230863	0.00228725	0.0019998	0.00208426	0.00204203	0.00163641	0.00177183	0.00170412	0.00171893	0.00184062	0.00177977
2021-07-31	0.00238472	0.00242888	0.0024068	0.002105	0.0021917	0.00214835	0.00172284	0.00186163	0.00179224	0.00180958	0.00193439	0.00187198
2021-08-01	0.00250696	0.00255155	0.00252926	0.0022132	0.00230118	0.00225719	0.0018117	0.00195294	0.00188232	0.00190279	0.00202977	0.00196628
2021-08-02	0.00263236	0.00267714	0.00265475	0.00232415	0.00241317	0.00236866	0.00190271	0.00204621	0.00197446	0.00199828	0.00212723	0.00206275
2021-08-03	0.00276274	0.00280737	0.00278505	0.00243961	0.00252939	0.0024845	0.0019976	0.00214311	0.00207035	0.00209778	0.00222845	0.00216312
2021-08-04	0.00290555	0.00295379	0.00292967	0.00256704	0.00266136	0.0026142	0.00210379	0.00225514	0.00217946	0.00220872	0.00234494	0.00227683
2021-08-05	0.00304103	0.0030876	0.00306432	0.0026866	0.00278026	0.00273343	0.00220134	0.00235343	0.00227738	0.00231118	0.00244783	0.00237951
2021-08-06	0.00318935	0.00323652	0.00321294	0.00281841	0.00291377	0.00286609	0.00231026	0.0024656	0.00238793	0.0024252	0.00256474	0.00249497
2021-08-07	0.00334827	0.00339708	0.00337268	0.00296011	0.00305835	0.00300923	0.00242811	0.00258803	0.00250807	0.00254835	0.00269209	0.00262022
2021-08-08	0.00350925	0.00355646	0.00353285	0.0031031	0.00320114	0.00315212	0.00254611	0.00270776	0.00262693	0.0026719	0.00281692	0.00274441
2021-08-09	0.0036819	0.00372818	0.00370504	0.00325684	0.00335556	0.0033062	0.00267355	0.0028381	0.00275582	0.00280516	0.00295258	0.00287887
2021-08-10	0.00386981	0.00391739	0.0038936	0.00342478	0.0035264	0.00347559	0.0028137	0.0029837	0.0028987	0.00295146	0.00310373	0.00302759
2021-08-11	0.0040692	0.00412096	0.00409508	0.00360304	0.00370764	0.00365534	0.00296248	0.00313841	0.00305045	0.00310674	0.00326425	0.0031855
2021-08-12	0.00428387	0.00434043	0.00431215	0.00379527	0.00390457	0.00384992	0.00312342	0.00330739	0.0032154	0.00327457	0.00343932	0.00335695
2021-08-13	0.0045082	0.00456907	0.00453863	0.00399576	0.00410829	0.00405203	0.00329063	0.0034816	0.00338612	0.00344911	0.00361995	0.00353453
2021-08-14	0.00475211	0.00481882	0.00478546	0.00421435	0.00433477	0.00427456	0.00347389	0.00367689	0.00357539	0.00364014	0.003822	0.00373107
2021-08-15	0.00499832	0.00506924	0.00503378	0.00443371	0.00455819	0.00449595	0.00365577	0.00386737	0.00376157	0.00383027	0.00401961	0.00392494
2021-08-16	0.0052671	0.00534352	0.00530531	0.00467405	0.0048052	0.00473963	0.00385647	0.0040796	0.00396804	0.00403971	0.00423935	0.00413953
2021-08-17	0.00553369	0.00561399	0.00557384	0.00491059	0.00504616	0.00497838	0.00405115	0.00428387	0.00416751	0.00424363	0.00445154	0.00434758
2021-08-18	0.00583374	0.0059206	0.00587717	0.00517896	0.0053238	0.00525138	0.00427542	0.00452283	0.00439912	0.00447764	0.00469884	0.00458824
2021-08-19	0.00614805	0.00624221	0.00619513	0.00545995	0.00561659	0.00553827	0.00451006	0.00477492	0.00464249	0.00472253	0.00495971	0.00484112
2021-08-20	0.00646031	0.00655941	0.00650986	0.0057372	0.00590113	0.00581917	0.00473864	0.00501669	0.00487766	0.00496189	0.00521071	0.0050863
2021-08-21	0.00679677	0.00690179	0.00684928	0.00603693	0.00620897	0.00612295	0.00498734	0.00527959	0.00513347	0.0052219	0.00548331	0.00535261
2021-08-22	0.00715746	0.0072714	0.00721443	0.00635914	0.00654715	0.00645315	0.00525613	0.00557063	0.00541338	0.00550254	0.00578452	0.00564353
2021-08-23	0.00752124	0.00764158	0.00758141	0.0066827	0.00688075	0.00678172	0.00552384	0.00585485	0.00568935	0.00578264	0.00607942	0.00593103
2021-08-24	0.00789809	0.00802514	0.00796162	0.00701753	0.00722683	0.00712218	0.00580038	0.00614927	0.00597483	0.00607213	0.006385	0.00622856
2021-08-25	0.00829681	0.00843199	0.0083644	0.00737248	0.00759544	0.00748396	0.00609463	0.00646391	0.00627927	0.00637987	0.00671132	0.00654559
2021-08-26	0.00870599	0.00884912	0.00877755	0.00773617	0.00797258	0.00785437	0.0063953	0.00678478	0.00659004	0.00669455	0.00704438	0.00686947
2021-08-27	0.00912435	0.00927494	0.00919964	0.00810742	0.00835593	0.00823168	0.00670131	0.00710962	0.00690546	0.00701508	0.00738192	0.0071985
2021-08-28	0.00956115	0.00972102	0.00964108	0.00849558	0.00875949	0.00862754	0.00702216	0.00745246	0.00723731	0.00735093	0.00773796	0.00754445
2021-08-29	0.010006	0.0101757	0.0100909	0.00889042	0.00917094	0.00903068	0.00734779	0.00780111	0.00757445	0.007692	0.00810029	0.00789614
2021-08-30	0.0104521	0.0106297	0.0105409	0.00928522	0.00957775	0.00943149	0.00767171	0.00814316	0.00790743	0.00803175	0.00845647	0.00824411
2021-08-31	0.0109113	0.0110982	0.0110047	0.00969198	0.00999782	0.0098449	0.00800608	0.00849659	0.00825134	0.0083823	0.00882447	0.00860339
2021-09-01	0.0113722	0.0115674	0.0114698	0.0100995	0.0104156	0.0102575	0.00833989	0.00884604	0.00859297	0.0087326	0.00918891	0.00896076
2021-09-02	0.0118335	0.0120371	0.0119353	0.0105065	0.0108324	0.0106695	0.00867213	0.00919292	0.00893252	0.0090816	0.00955116	0.00931638
2021-09-03	0.0123104	0.0125241	0.0124173	0.0109285	0.0112648	0.0110967	0.00901828	0.00955394	0.00928611	0.00944474	0.00992791	0.00968633
2021-09-04	0.012798	0.0130239	0.0129109	0.0113605	0.0117091	0.0115348	0.00937348	0.00992548	0.00964948	0.00981713	0.0103155	0.0100663
2021-09-05	0.0132845	0.0135221	0.0134033	0.0117909	0.0121558	0.0119733	0.00972649	0.0102921	0.0100093	0.0101875	0.0106985	0.010443
2021-09-06	0.0137715	0.0140194	0.0138954	0.0122213	0.0126027	0.012412	0.0100788	0.0106537	0.0103663	0.0105573	0.0110768	0.010817
2021-09-07	0.0142561	0.0145134	0.0143848	0.012649	0.0130462	0.0128476	0.0104282	0.0110084	0.0107183	0.0109242	0.0114483	0.0111862
2021-09-08	0.0147515	0.0150214	0.0148864	0.0130874	0.0135038	0.0132956	0.0107879	0.011379	0.0110834	0.0113015	0.0118439	0.0115727
2021-09-09	0.0152398	0.0155214	0.0153806	0.0135187	0.0139536	0.0137361	0.0111404	0.0117585	0.0114495	0.0116716	0.0122388	0.0119552
2021-09-10	0.0157327	0.0160279	0.0158803	0.0139548	0.0144104	0.0141826	0.0114981	0.0121456	0.0118218	0.0120468	0.012641	0.0123439
2021-09-11	0.0161904	0.016494	0.0163422	0.0143561	0.0148275	0.0145918	0.0118216	0.012494	0.0121578	0.0123877	0.0130044	0.0126961
2021-09-12	0.0166943	0.0170155	0.0168549	0.0148043	0.0153009	0.0150526	0.0121926	0.0128996	0.0125461	0.012776	0.0134247	0.0131003
2021-09-13	0.0171601	0.0174935	0.0173268	0.0152151	0.0157318	0.0154735	0.0125275	0.0132644	0.0128959	0.0131279	0.0138038	0.0134659
2021-09-14	0.017629	0.0179777	0.0178033	0.0156301	0.0161703	0.0159002	0.0128679	0.0136383	0.0132531	0.0134849	0.0141917	0.0138383
2021-09-15	0.0180838	0.0184466	0.0182652	0.0160322	0.0165949	0.0163135	0.013197	0.0140004	0.0135987	0.0138303	0.0145673	0.0141988
2021-09-16	0.0185303	0.0189081	0.0187192	0.0164276	0.0170138	0.0167207	0.013521	0.0143588	0.0139399	0.0141702	0.0149387	0.0145545
2021-09-17	0.0189631	0.0193599	0.0191615	0.0168153	0.0174245	0.0171199	0.013839	0.0147113	0.0142751	0.0145037	0.0153036	0.0149036
2021-09-18	0.0193939	0.0198136	0.0196037	0.017199	0.0178389	0.0175189	0.0141578	0.0150695	0.0146137	0.0148375	0.0156737	0.0152556
2021-09-19	0.0198161	0.0202583	0.0200372	0.0175714	0.0182461	0.0179088	0.0144711	0.0154229	0.014947	0.0151641	0.0160385	0.0156013
2021-09-20	0.020222	0.0206871	0.0204546	0.0179325	0.0186391	0.0182858	0.0147652	0.0157644	0.0152648	0.0154731	0.0163907	0.0159319
2021-09-21	0.0206241	0.0211164	0.0208702	0.0182926	0.0190343	0.0186635	0.0150598	0.0161102	0.015585	0.0157823	0.0167468	0.0162645
2021-09-22	0.0210081	0.0215237	0.0212659	0.0186294	0.0194092	0.0190193	0.0153399	0.0164379	0.0158889	0.0160766	0.0170842	0.0165804
2021-09-23	0.0214039	0.0219506	0.0216773	0.0189803	0.0198053	0.0193928	0.0156316	0.0167889	0.0162103	0.0163806	0.0174444	0.0169125
2021-09-24	0.0217994	0.0223862	0.0220928	0.0193341	0.0202117	0.0197729	0.0159218	0.0171522	0.016537	0.016685	0.0178162	0.0172506
2021-09-25	0.0221775	0.022796	0.0224867	0.0196709	0.0205938	0.0201323	0.0161981	0.017493	0.0168456	0.0169753	0.0181652	0.0175703
2021-09-26	0.0225596	0.0232142	0.0228869	0.0200068	0.0209857	0.0204963	0.0164805	0.0178454	0.0171629	0.0172712	0.0185253	0.0178983
2021-09-27	0.0229361	0.0236297	0.0232829	0.0203415	0.0213763	0.0208589	0.0167569	0.0181981	0.0174775	0.0175592	0.0188853	0.0182223
2021-09-28	0.0233121	0.0240475	0.0236798	0.020678	0.0217702	0.0212241	0.017032	0.0185557	0.0177939	0.0178481	0.0192499	0.018549
2021-09-29	0.023687	0.0244633	0.0240751	0.0210116	0.0221634	0.0215875	0.0173079	0.0189141	0.018111	0.0181374	0.0196147	0.0188761
2021-09-30	0.0240612	0.024878	0.0244696	0.021341	0.0225565	0.0219487	0.017585	0.0192737	0.0184293	0.0184277	0.0199805	0.0192041
2021-10-01	0.0244325	0.0252869	0.0248597	0.0216681	0.0229449	0.0223065	0.0178553	0.0196298	0.0187425	0.0187091	0.0203424	0.0195258
2021-10-02	0.0248079	0.0257019	0.0252549	0.022	0.0233403	0.0226702	0.018127	0.019994	0.0190605	0.0189943	0.0207123	0.0198533
2021-10-03	0.0251726	0.0261027	0.0256377	0.0223219	0.0237222	0.023022	0.0183894	0.020346	0.0193677	0.0192699	0.0210695	0.0201697
2021-10-04	0.0255479	0.0265152	0.0260316	0.0226548	0.0241166	0.0233857	0.0186635	0.0207113	0.0196874	0.019557	0.0214398	0.0204984
2021-10-05	0.0259449	0.026954	0.0264494	0.0230098	0.0245378	0.0237738	0.01896	0.0211041	0.0200321	0.0198664	0.0218376	0.020852
2021-10-06	0.0263329	0.0273823	0.0268576	0.0233564	0.0249492	0.0241528	0.0192486	0.0214881	0.0203683	0.0201677	0.0222262	0.021197
2021-10-07	0.0267192	0.0278028	0.027261	0.0237017	0.0253533	0.0245275	0.0195364	0.0218655	0.0207009	0.0204681	0.0226081	0.0215381
2021-10-08	0.0271093	0.0282269	0.0276681	0.0240511	0.0257615	0.0249063	0.0198285	0.0222475	0.021038	0.0207727	0.0229945	0.0218836
2021-10-09	0.027501	0.0286504	0.0280757	0.0244025	0.0261695	0.025286	0.0201231	0.0226301	0.0213766	0.0210795	0.0233812	0.0222304
2021-10-10	0.0278984	0.0290821	0.0284903	0.02476	0.0265861	0.025673	0.0204239	0.0230218	0.0217229	0.0213926	0.023777	0.0225848
2021-10-11	0.0282808	0.0294765	0.0288787	0.0251027	0.0269659	0.0260343	0.0207105	0.0233775	0.022044	0.0216912	0.0241366	0.0229139
2021-10-12	0.0286746	0.029895	0.0292848	0.0254572	0.0273702	0.0264137	0.021009	0.0237582	0.0223836	0.0220017	0.0245212	0.0232615
2021-10-13	0.029074	0.030325	0.0296995	0.0258176	0.0277859	0.0268017	0.0213139	0.0241509	0.0227324	0.0223184	0.0249176	0.023618
2021-10-14	0.0294737	0.0307569	0.0301153	0.0261786	0.0281998	0.0271892	0.0216196	0.0245426	0.0230811	0.0226359	0.0253129	0.0239744
2021-10-15	0.0298727	0.0311855	0.0305291	0.0265392	0.02861	0.0275746	0.0219255	0.0249313	0.0234284	0.0229534	0.0257051	0.0243292
2021-10-16	0.0302452	0.0315526	0.0308989	0.0268739	0.0289517	0.0279128	0.022206	0.0252524	0.0237292	0.0232454	0.0260295	0.0246374
2021-10-17	0.0306588	0.032013	0.0313359	0.0272498	0.0293975	0.0283237	0.0225278	0.025678	0.0241029	0.0235786	0.0264582	0.0250184
2021-10-18	0.0310618	0.0324425	0.0317521	0.0276155	0.0298083	0.0287119	0.0228398	0.0260691	0.0244545	0.0239019	0.0268524	0.0253772
2021-10-19	0.0314576	0.0328564	0.032157	0.0279743	0.0302022	0.0290883	0.0231452	0.026444	0.0247946	0.0242185	0.0272303	0.0257244
2021-10-20	0.0318609	0.0332805	0.0325707	0.0283408	0.0306067	0.0294737	0.0234585	0.0268296	0.025144	0.0245429	0.0276188	0.0260808
2021-10-21	0.0322706	0.0337036	0.0329871	0.0287138	0.0310083	0.029861	0.0237783	0.0272124	0.0254954	0.0248738	0.0280046	0.0264392
2021-10-22	0.0326999	0.0341479	0.0334239	0.0291063	0.0314299	0.0302681	0.0241176	0.0276153	0.0258664	0.025224	0.0284104	0.0268172
2021-10-23	0.0331352	0.0346119	0.0338735	0.0295049	0.0318725	0.0306887	0.0244627	0.0280388	0.0262507	0.0255802	0.0288369	0.0272086
2021-10-24	0.0335622	0.0350449	0.0343035	0.0298949	0.0322696	0.0310822	0.024799	0.0284166	0.0266078	0.0259276	0.0292178	0.0275727
2021-10-25	0.0340044	0.0355004	0.0347524	0.0303	0.0326931	0.0314965	0.0251498	0.0288181	0.0269839	0.0262896	0.0296226	0.0279561
2021-10-26	0.0344489	0.0359537	0.0352013	0.0307069	0.0331224	0.0319147	0.0255019	0.0292148	0.0273584	0.0266529	0.0300228	0.0283378
2021-10-27	0.0349258	0.0364644	0.0356951	0.0311458	0.0336131	0.0323795	0.0258851	0.0296771	0.0277811	0.0270475	0.0304887	0.0287681
2021-10-28	0.0353728	0.036898	0.0361354	0.0315544	0.0340176	0.032786	0.0262373	0.0300425	0.0281399	0.0274111	0.030858	0.0291345
2021-10-29	0.0358965	0.0374516	0.0366741	0.0320387	0.0345467	0.0332927	0.0266638	0.0305371	0.0286005	0.0278494	0.0313568	0.0296031
2021-10-30	0.0364191	0.0379826	0.0372009	0.0325212	0.0350484	0.0337848	0.0270873	0.0309988	0.029043	0.0282849	0.0318231	0.030054
2021-10-31	0.0369354	0.038502	0.0377187	0.0329965	0.035537	0.0342667	0.0275022	0.0314451	0.0294736	0.028712	0.0322743	0.0304932
2021-11-01	0.0374778	0.0390515	0.0382647	0.0334966	0.0360487	0.0347727	0.0279402	0.0319115	0.0299259	0.0291626	0.0327462	0.0309544
2021-11-02	0.0380417	0.0396157	0.0388287	0.034017	0.0365665	0.0352917	0.0283965	0.0323788	0.0303877	0.0296318	0.0332194	0.0314256
2021-11-03	0.0386411	0.0402251	0.0394331	0.0345714	0.0371306	0.035851	0.0288847	0.0328912	0.0308879	0.0301334	0.0337383	0.0319359
2021-11-04	0.0392223	0.0408093	0.0400158	0.0351061	0.0376747	0.0363904	0.0293511	0.033377	0.031364	0.0306136	0.0342353	0.0324245
2021-11-05	0.0398823	0.0414772	0.0406797	0.0357178	0.0383023	0.0370101	0.0298918	0.0339322	0.031912	0.0311687	0.0348159	0.0329923
2021-11-06	0.0404853	0.0420654	0.0412753	0.0362712	0.0388478	0.0375595	0.0303722	0.0344023	0.0323872	0.0316639	0.0353122	0.033488
2021-11-07	0.0411702	0.0427527	0.0419614	0.0369046	0.0394905	0.0381975	0.0309302	0.0349815	0.0329558	0.0322372	0.035903	0.0340701
2021-11-08	0.0418396	0.043416	0.0426278	0.0375213	0.0401074	0.0388143	0.0314697	0.035535	0.0335023	0.0327925	0.0364665	0.0346295
2021-11-09	0.0424884	0.0440632	0.0432758	0.0381164	0.0407081	0.0394122	0.0319862	0.0360737	0.0340299	0.0333251	0.0370155	0.0351703
2021-11-10	0.0431466	0.0447095	0.0439281	0.0387197	0.0412956	0.0400077	0.0325098	0.0365934	0.0345516	0.0338651	0.0375456	0.0357053
2021-11-11	0.0438121	0.0453767	0.0445944	0.0393298	0.041908	0.0406189	0.0330393	0.0371401	0.0350897	0.0344112	0.0381029	0.036257
2021-11-12	0.0444104	0.0459419	0.0451761	0.0398724	0.0424073	0.0411399	0.0335011	0.0375678	0.0355345	0.0348898	0.0385411	0.0367154
2021-11-13	0.0451457	0.0467135	0.0459296	0.0405511	0.0431322	0.0418417	0.0340981	0.0382289	0.0361635	0.0355037	0.0392128	0.0373583
2021-11-14	0.045775	0.0473171	0.0465461	0.0411241	0.0436842	0.0424042	0.0345899	0.0386909	0.0366404	0.0360125	0.0396951	0.0378538
2021-11-15	0.0463504	0.0478603	0.0471053	0.0416434	0.0441773	0.0429103	0.0350282	0.0390985	0.0370634	0.0364677	0.0401324	0.0383001
2021-11-16	0.0469834	0.0484887	0.047736	0.0422197	0.0447582	0.043489	0.0355232	0.0396011	0.0375622	0.0369798	0.0406601	0.0388199
2021-11-17	0.0476376	0.0491475	0.0483925	0.042817	0.0453657	0.0440914	0.0360387	0.0401438	0.0380912	0.0375124	0.0412135	0.039363
2021-11-18	0.0483616	0.0498782	0.0491199	0.0434833	0.0460376	0.0447605	0.0366221	0.0407469	0.0386845	0.0381133	0.0418276	0.0399704
2021-11-19	0.0490398	0.0505695	0.0498047	0.0441033	0.046676	0.0453897	0.0371584	0.04132	0.0392392	0.0386671	0.0424118	0.0405394
2021-11-20	0.0494918	0.0511008	0.0502963	0.0446275	0.0471325	0.04588	0.037598	0.041698	0.039648	0.0391244	0.0428011	0.0409627
2021-11-21	0.050383	0.0520755	0.0512292	0.0454821	0.0480535	0.0467678	0.0383634	0.0425473	0.0404554	0.0399085	0.0436628	0.0417857
2021-11-22	0.0510173	0.052825	0.0519212	0.0461798	0.048742	0.0474609	0.0389701	0.0431454	0.0410577	0.0405341	0.0442738	0.042404
2021-11-23	0.0517028	0.0536171	0.05266	0.0469101	0.0494747	0.0481924	0.0396055	0.0437827	0.0416941	0.0411893	0.0449257	0.0430575
2021-11-24	0.0524445	0.0544638	0.0534541	0.0476866	0.0502584	0.0489725	0.0402825	0.0444664	0.0423745	0.0418869	0.0456383	0.0437626
2021-11-25	0.0532479	0.0554181	0.054333	0.0485869	0.051134	0.0498605	0.0410775	0.0452204	0.0431489	0.0427037	0.0464307	0.0445672
2021-11-26	0.0541016	0.0563875	0.0552446	0.049476	0.0520251	0.0507506	0.0418557	0.0460011	0.0439284	0.0435049	0.0472395	0.0453722
2021-11-27	0.0546816	0.0571251	0.0559034	0.0501814	0.0526652	0.0514233	0.0424456	0.0465269	0.0444863	0.0441188	0.0477854	0.0459521
2021-11-28	0.05548	0.0580492	0.0567646	0.0510378	0.0534957	0.0522667	0.043179	0.0472405	0.0452097	0.0448778	0.048521	0.0466994
2021-11-29	0.0568656	0.0595766	0.0582211	0.0524427	0.0549249	0.0536838	0.0444499	0.0485412	0.0464955	0.0461767	0.0498462	0.0480114
2021-11-30	0.0580683	0.0609154	0.0594919	0.0536775	0.0561592	0.0549184	0.0455445	0.0496397	0.0475921	0.0473006	0.0509707	0.0491357
2021-12-01	0.0589075	0.0619347	0.0604211	0.0546605	0.0570627	0.0558616	0.0463815	0.0503808	0.0483811	0.0481681	0.0517393	0.0499537
2021-12-02	0.0601037	0.0632798	0.0616917	0.0559049	0.058296	0.0571005	0.0474699	0.0514497	0.0494598	0.0492893	0.0528383	0.0510638
2021-12-03	0.061223	0.0645764	0.0628997	0.0570361	0.0594641	0.0582501	0.048522	0.0524371	0.0504795	0.0503758	0.0538627	0.0521193
2021-12-04	0.062155	0.0656589	0.0639069	0.0578643	0.0604133	0.0591388	0.0493554	0.0532048	0.0512801	0.0512453	0.0546773	0.0529613
2021-12-05	0.0635323	0.0672556	0.0653939	0.05913	0.0618596	0.0604948	0.0506739	0.054443	0.0525585	0.0526026	0.0559736	0.0542881
2021-12-06	0.0651297	0.0690153	0.0670725	0.0606094	0.0634781	0.0620437	0.0521008	0.0558652	0.053983	0.0540703	0.0574438	0.055757
2021-12-07	0.0662657	0.0703309	0.0682983	0.0616238	0.0646379	0.0631309	0.0531258	0.0568289	0.0549774	0.0551373	0.0584477	0.0567925
2021-12-08	0.0670622	0.0713071	0.0691847	0.0622945	0.0654486	0.0638715	0.0538362	0.0574382	0.0556372	0.0558909	0.0590984	0.0574946
2021-12-09	0.0684534	0.0729103	0.0706818	0.0635527	0.066884	0.0652184	0.0551124	0.0586594	0.0568859	0.0572132	0.0603632	0.0587882
2021-12-10	0.0692133	0.0738547	0.071534	0.0641783	0.0676584	0.0659183	0.0557588	0.0592126	0.0574857	0.057906	0.0609604	0.0594332
2021-12-11	0.0702333	0.0750956	0.0726645	0.0650594	0.0687213	0.0668904	0.0566729	0.0600454	0.0583591	0.0588686	0.0618386	0.0603536
2021-12-12	0.0716935	0.0767535	0.0742235	0.0663766	0.0702084	0.0682925	0.0579492	0.0613088	0.059629	0.0601954	0.0631487	0.061672
2021-12-13	0.0720781	0.0773973	0.0747377	0.0666218	0.070656	0.0686389	0.0583138	0.0615137	0.0599137	0.0605326	0.0634153	0.0619739
2021-12-14	0.0718735	0.0774067	0.0746401	0.0662792	0.0704618	0.0683705	0.0580553	0.0610908	0.0595731	0.0600618	0.0630578	0.0615598
2021-12-15	0.0711363	0.0768894	0.0740129	0.0654054	0.0697372	0.0675713	0.0572923	0.0601367	0.0587145	0.0590683	0.0621627	0.0606155
2021-12-16	0.0726207	0.0786063	0.0756135	0.0667427	0.0712798	0.0690113	0.0585132	0.0614707	0.0599919	0.0602778	0.0635448	0.0619113
2021-12-17	0.0705928	0.0767918	0.0736923	0.0645872	0.0692357	0.0669114	0.0562214	0.0592164	0.0577189	0.0580236	0.0613313	0.0596774
2021-12-18	0.0703101	0.0766998	0.073505	0.0641692	0.0689425	0.0665559	0.0556637	0.0587366	0.0572001	0.0575053	0.0608946	0.0591999
2021-12-19	0.0735944	0.080273	0.0769337	0.0673046	0.0723766	0.0698406	0.0586394	0.061983	0.0603112	0.0605239	0.0641892	0.0623566
2021-12-20	0.0730503	0.079957	0.0765036	0.0666401	0.071864	0.069252	0.0578558	0.0612891	0.0595724	0.0597744	0.0635425	0.0616585
2021-12-21	0.0717061	0.0788506	0.0752784	0.065186	0.0705545	0.0678703	0.0563006	0.0597902	0.0580454	0.0582499	0.0621003	0.0601751
2021-12-22	0.0726495	0.080069	0.0763593	0.0660132	0.0716121	0.0688126	0.0570184	0.0606807	0.0588495	0.0589999	0.0630412	0.0610206
2021-12-23	0.0728461	0.0805337	0.0766899	0.0661058	0.0719093	0.0690076	0.0570185	0.0608252	0.0589218	0.0590283	0.0632271	0.0611277
2021-12-24	0.0670321	0.0749824	0.0710072	0.0602297	0.066035	0.0631324	0.0511137	0.0547605	0.0529371	0.0531392	0.0571875	0.0551633
2021-12-25	0.0588255	0.0670605	0.062943	0.0519767	0.0578281	0.0549024	0.0428678	0.0462123	0.04454	0.0449039	0.048704	0.046804
2021-12-26	0.0546563	0.0632118	0.0589341	0.047737	0.0537268	0.0507319	0.0386157	0.0418409	0.0402283	0.0406688	0.0443894	0.0425291
2021-12-27	0.0638035	0.0724811	0.0681423	0.056736	0.0630278	0.0598819	0.0474971	0.0513275	0.0494123	0.0495894	0.053882	0.0517357
2021-12-28	0.0592488	0.06812	0.0636844	0.0521298	0.0584697	0.0552997	0.0429029	0.0465504	0.0447266	0.045005	0.0491444	0.0470747
2021-12-29	0.0531167	0.0624748	0.0577957	0.0459604	0.0525086	0.0492345	0.036771	0.0401992	0.0384851	0.0388784	0.0428666	0.0408725
2021-12-30	0.0532563	0.0628342	0.0580453	0.0460258	0.0527272	0.0493765	0.0368293	0.0403448	0.038587	0.0389523	0.0430419	0.0409971
2021-12-31	0.0409887	0.0512531	0.0461209	0.0337686	0.0411198	0.0374442	0.0246855	0.0279206	0.026303	0.0267989	0.0309676	0.0288833
2022-01-01	0.0427331	0.0532395	0.0479863	0.0354297	0.0429519	0.0391908	0.0263474	0.0296593	0.0280034	0.028478	0.0327406	0.0306093
2022-01-02	0.0465036	0.0570357	0.0517696	0.0391086	0.0465793	0.042844	0.0300166	0.0334337	0.0317252	0.032166	0.0363383	0.0342522
2022-01-03	0.0559124	0.0664018	0.0611571	0.0483957	0.0557549	0.0520753	0.0392486	0.0433323	0.0412905	0.0414251	0.0461221	0.0437736
2022-01-04	0.0470384	0.0580256	0.052532	0.0395327	0.0473125	0.0434226	0.0304936	0.0340959	0.0322947	0.0326587	0.0370384	0.0348485
2022-01-05	0.041588	0.0530346	0.0473113	0.0340681	0.042251	0.0381595	0.0251121	0.0287117	0.0269119	0.0272733	0.0319252	0.0295992
2022-01-06	0.0438284	0.0555566	0.0496925	0.0362395	0.0446267	0.0404331	0.0273037	0.0310335	0.0291686	0.0294764	0.0342572	0.0318668
2022-01-07	0.0423633	0.0542798	0.0483216	0.0347318	0.0432432	0.0389875	0.0258503	0.0295954	0.0277229	0.0280269	0.0328705	0.0304487
2022-01-08	0.0373051	0.0497798	0.0435424	0.0296527	0.0386685	0.0341606	0.0208589	0.0250382	0.0229486	0.0230331	0.0283283	0.0256807
2022-01-09	0.0379876	0.0507239	0.0443557	0.0302682	0.0394779	0.034873	0.0215149	0.0257974	0.0236562	0.0236996	0.0291198	0.0264097
2022-01-10	0.0424325	0.0550699	0.0487512	0.0346171	0.0436515	0.0391343	0.0258722	0.0298775	0.0278749	0.0280751	0.0332429	0.030659
2022-01-11	0.0369005	0.0501467	0.0435236	0.029057	0.0386518	0.0338544	0.0204045	0.0249069	0.0226557	0.0226065	0.0282866	0.0254466
2022-01-12	0.0357544	0.0491267	0.0424405	0.0278425	0.037508	0.0326753	0.0192457	0.0237425	0.0214941	0.021458	0.0271501	0.024304
2022-01-13	0.0378108	0.0514053	0.044608	0.0298002	0.0396214	0.0347108	0.0212314	0.0257922	0.0235118	0.023462	0.0292393	0.0263507
2022-01-14	0.0343136	0.0481148	0.0412142	0.0262381	0.0362213	0.0312297	0.0177424	0.0224021	0.0200723	0.019982	0.0258721	0.022927
2022-01-15	0.0331339	0.047228	0.040181	0.0249659	0.0351904	0.0300781	0.0165238	0.02135	0.0189369	0.0187795	0.0248524	0.021816
2022-01-16	0.0335532	0.0477409	0.040647	0.0252723	0.0355361	0.0304042	0.016869	0.0216557	0.0192624	0.0191464	0.0251969	0.0221716
2022-01-17	0.0348092	0.0492585	0.0420338	0.0264006	0.0368674	0.031634	0.0180274	0.0229327	0.02048	0.0203301	0.0265176	0.0234238
2022-01-18	0.033765	0.0484669	0.0411159	0.0252379	0.0359084	0.0305731	0.0169114	0.0219493	0.0194304	0.0192367	0.0255719	0.0224043
2022-01-19	0.0351011	0.0499988	0.0425499	0.0264276	0.0372373	0.0318324	0.0181261	0.0232214	0.0206738	0.0204813	0.0268915	0.0236864
2022-01-20	0.0352157	0.0503501	0.0427829	0.0263969	0.0373912	0.0318941	0.0181275	0.023333	0.0207303	0.0205121	0.0270482	0.0237802
2022-01-21	0.0342607	0.0495561	0.0419084	0.0252965	0.0364056	0.030851	0.0170653	0.0223188	0.0196921	0.0194793	0.0260772	0.0227782
2022-01-22	0.0354023	0.0507429	0.0430726	0.0262678	0.0373685	0.0318181	0.018055	0.0232248	0.0206399	0.0205049	0.027035	0.02377
2022-01-23	0.0350882	0.0506332	0.0428607	0.0257876	0.037043	0.0314153	0.0176018	0.0228578	0.0202298	0.0200866	0.0267173	0.0234019
2022-01-24	0.0353066	0.0509537	0.0431302	0.0258275	0.0371342	0.0314808	0.0176614	0.0228999	0.0202807	0.0201845	0.0268119	0.0234982
2022-01-25	0.0364344	0.0523873	0.0444109	0.0267592	0.0383148	0.032537	0.0186027	0.0240141	0.0213084	0.0211684	0.0279849	0.0245767
2022-01-26	0.0363274	0.0523517	0.0443395	0.0264597	0.0380373	0.0322485	0.0183191	0.0236879	0.0210035	0.0209266	0.027714	0.0243203
2022-01-27	0.0378358	0.054285	0.0460604	0.0277528	0.0396938	0.0337233	0.0196115	0.0252662	0.0224389	0.0222668	0.0293569	0.0258118
2022-01-28	0.0379898	0.0543626	0.0461762	0.0276969	0.0395117	0.0336043	0.019562	0.0250289	0.0222955	0.0222638	0.0291789	0.0257213
2022-01-29	0.0379056	0.0543577	0.0461317	0.0273989	0.0392409	0.0333199	0.0192689	0.0247016	0.0219853	0.0220185	0.0289125	0.0254655
2022-01-30	0.0381679	0.0547118	0.0464398	0.0274375	0.0393166	0.033377	0.0193069	0.0247137	0.0220103	0.0221069	0.0289887	0.0255478
2022-01-31	0.0390846	0.0558508	0.0474677	0.0281182	0.0401586	0.0341384	0.0199788	0.0254791	0.022729	0.0228327	0.0298229	0.0263278
2022-02-01	0.0399228	0.0569318	0.0484273	0.0287155	0.0409363	0.0348259	0.020565	0.0261787	0.0233718	0.023474	0.0305927	0.0270334
2022-02-02	0.0402221	0.057268	0.0487451	0.0287773	0.0409753	0.0348763	0.0206165	0.0261476	0.023382	0.0235802	0.03063	0.0271051
2022-02-03	0.0411152	0.0583144	0.0497148	0.0294214	0.0417072	0.0355643	0.0212427	0.0267973	0.02402	0.0242643	0.0313527	0.0278085
2022-02-04	0.0414847	0.0587605	0.0501226	0.0295437	0.0418422	0.035693	0.0213483	0.0268566	0.0241025	0.0244278	0.0314838	0.0279558
2022-02-05	0.0418303	0.0591822	0.0505063	0.0296394	0.0419483	0.0357938	0.0214246	0.026885	0.0241548	0.024563	0.0315852	0.0280741
2022-02-06	0.042989	0.0605433	0.0517661	0.0305339	0.0429721	0.036753	0.0222905	0.0278158	0.0250531	0.0254917	0.0325946	0.0290432
2022-02-07	0.0428141	0.060283	0.0515486	0.0301097	0.0423975	0.0362536	0.0218447	0.0271688	0.0245068	0.0251055	0.0320202	0.0285628
2022-02-08	0.0437286	0.061381	0.0525548	0.030759	0.0431535	0.0369562	0.0224603	0.0278305	0.0251454	0.0257852	0.0327617	0.0292735
2022-02-09	0.0442282	0.0620542	0.0531412	0.030997	0.0434879	0.0372425	0.0226639	0.0280737	0.0253688	0.0260526	0.0330841	0.0295684
2022-02-10	0.044508	0.0622399	0.053374	0.0310158	0.043339	0.0371774	0.0226464	0.0278378	0.0252421	0.0260994	0.0329265	0.029513
2022-02-11	0.045419	0.0632996	0.0543593	0.0316544	0.0440436	0.037849	0.0232402	0.0284398	0.02584	0.0267609	0.0336124	0.0301867
2022-02-12	0.0458493	0.0637816	0.0548155	0.0318166	0.0441763	0.0379964	0.0233578	0.0284756	0.0259167	0.0269459	0.0337306	0.0303382
2022-02-13	0.0459424	0.0638478	0.0548951	0.0316471	0.0438985	0.0377728	0.0231428	0.0281041	0.0256235	0.0267974	0.0334405	0.0301189
2022-02-14	0.0459681	0.063854	0.054911	0.0314139	0.0435608	0.0374874	0.0228615	0.0276708	0.0252661	0.0265824	0.0330887	0.0298356
2022-02-15	0.0472713	0.0653961	0.0563337	0.0324401	0.0447268	0.0385834	0.0238262	0.0287157	0.0262709	0.0276186	0.0342241	0.0309213
2022-02-16	0.0477389	0.0662259	0.0569824	0.0326454	0.0451932	0.0389193	0.0239738	0.0290691	0.0265215	0.0278344	0.0346646	0.0312495
2022-02-17	0.0484679	0.0667305	0.0575992	0.0331089	0.0453387	0.0392238	0.0243758	0.0291047	0.0267402	0.0283059	0.0347863	0.0315461
2022-02-18	0.0470732	0.0650945	0.0560839	0.0314896	0.0433907	0.0374401	0.0227102	0.0270774	0.0248938	0.0267005	0.0328333	0.0297669
2022-02-19	0.0473549	0.0654281	0.0563915	0.0315316	0.0433769	0.0374542	0.02269	0.0269524	0.0248212	0.0267456	0.0327928	0.0297692
2022-02-20	0.0470152	0.065038	0.0560266	0.030973	0.0426603	0.0368167	0.0220733	0.0261346	0.024104	0.0261897	0.0320544	0.0291221
2022-02-21	0.0490192	0.0674352	0.0582272	0.0327265	0.0446744	0.0387004	0.0237478	0.0280031	0.0258754	0.0279336	0.0340176	0.0309756
2022-02-22	0.0503367	0.0689229	0.0596298	0.033806	0.0457982	0.0398021	0.0247535	0.0289947	0.0268741	0.0290059	0.0350989	0.0320524
2022-02-23	0.050339	0.0689693	0.0596542	0.0335968	0.0455144	0.0395556	0.0244811	0.0286006	0.0265409	0.0287939	0.0347859	0.0317899
2022-02-24	0.049532	0.0680794	0.0588057	0.0326031	0.0443218	0.0384624	0.0234301	0.0273117	0.0253709	0.027798	0.0335716	0.0306848
2022-02-25	0.0496493	0.068267	0.0589581	0.0325308	0.0441901	0.0383604	0.0232919	0.027066	0.0251789	0.0277167	0.0334055	0.0305611
2022-02-26	0.0519462	0.0708518	0.061399	0.034606	0.0464034	0.0405047	0.0252821	0.0291268	0.0272045	0.0297724	0.0355599	0.0326662
2022-02-27	0.0505427	0.069357	0.0599498	0.0330545	0.0446381	0.0388463	0.0236774	0.027274	0.0254757	0.0282156	0.033775	0.0309953
2022-02-28	0.0512449	0.0704973	0.0608711	0.033585	0.0454546	0.0395198	0.0241358	0.0279601	0.0260479	0.0287286	0.0345434	0.031636
2022-03-01	0.0517704	0.0710099	0.0613902	0.0339519	0.0456647	0.0398083	0.0244318	0.0280497	0.0262408	0.0290769	0.0347105	0.0318937
2022-03-02	0.0529556	0.07248	0.0627178	0.0349741	0.0468147	0.0408944	0.0253773	0.0290634	0.0272204	0.0300763	0.0358067	0.0329415
2022-03-03	0.0524761	0.0720548	0.0622655	0.0343718	0.0461225	0.0402472	0.024713	0.028266	0.0264895	0.0294565	0.0350786	0.0322676
2022-03-04	0.0531544	0.0728133	0.0629839	0.0349165	0.0465922	0.0407544	0.025185	0.0286105	0.0268978	0.0299767	0.0354988	0.0327378
2022-03-05	0.0529691	0.0726068	0.0627879	0.0346243	0.0461288	0.0403766	0.0248273	0.0280377	0.0264325	0.0296616	0.0349943	0.0323279
2022-03-06	0.0537712	0.0736681	0.0637197	0.0353115	0.046909	0.0411103	0.0254392	0.0286863	0.0270628	0.0303192	0.0357186	0.0330189
2022-03-07	0.0544649	0.0745417	0.0645033	0.0358996	0.0475117	0.0417057	0.0259525	0.02916	0.0275562	0.0308762	0.0362658	0.033571
2022-03-08	0.055527	0.0757947	0.0656608	0.0368547	0.0484884	0.0426716	0.0268283	0.0300001	0.0284142	0.031797	0.0371817	0.0344894
2022-03-09	0.056161	0.0765271	0.0663441	0.0373942	0.0489617	0.043178	0.0272915	0.0303445	0.028818	0.0323026	0.037598	0.0349503
2022-03-10	0.0567874	0.0772617	0.0670245	0.0379312	0.0494407	0.043686	0.0277508	0.0306932	0.029222	0.0328037	0.0380184	0.0354111
2022-03-11	0.0575322	0.0782155	0.0678738	0.0385894	0.0501368	0.0443631	0.0283285	0.0312533	0.0297909	0.0334231	0.0386518	0.0360374
2022-03-12	0.0578487	0.0785936	0.0682212	0.0388346	0.0502773	0.0445559	0.0284952	0.0312657	0.0298805	0.0336287	0.0387332	0.036181
2022-03-13	0.0585736	0.07954	0.0690568	0.0394882	0.0509762	0.0452322	0.0290642	0.0318242	0.0304442	0.0342377	0.0393644	0.036801
2022-03-14	0.0593221	0.080548	0.0699351	0.0401725	0.0517403	0.0459564	0.0296618	0.0324444	0.0310531	0.0348742	0.0400573	0.0374657
2022-03-15	0.0609403	0.0823332	0.0716368	0.0417138	0.0532634	0.0474886	0.0311061	0.0338075	0.0324568	0.0363616	0.0414988	0.0389302
2022-03-16	0.0622018	0.0838147	0.0730083	0.0429066	0.0544923	0.0486995	0.0322043	0.0348797	0.033542	0.0375008	0.0426476	0.0400742
2022-03-17	0.0629088	0.0847505	0.0738297	0.043559	0.055193	0.049376	0.0327662	0.0354315	0.0340988	0.0381003	0.0432719	0.0406861
2022-03-18	0.0643029	0.0863682	0.0753356	0.0448881	0.0565584	0.0507232	0.0339891	0.0366333	0.0353112	0.0393712	0.0445515	0.0419614
2022-03-19	0.0647951	0.0869499	0.0758725	0.0453394	0.056921	0.0511302	0.0342553	0.0368487	0.035552	0.0397658	0.044837	0.0423014
2022-03-20	0.0660508	0.0883356	0.0771932	0.0465473	0.0580701	0.0523087	0.0352444	0.0378331	0.0365387	0.0409101	0.0458972	0.0434037
2022-03-21	0.0677722	0.0902545	0.0790134	0.0482151	0.0597398	0.0539774	0.0367798	0.0393256	0.0380527	0.0425102	0.0474697	0.0449899
2022-03-22	0.0692506	0.0918743	0.0805625	0.0496453	0.0611195	0.0553824	0.0380278	0.0405314	0.0392796	0.0438725	0.0487537	0.0463131
2022-03-23	0.0705048	0.0933404	0.0819226	0.050859	0.062352	0.0566055	0.0390007	0.0415901	0.0402954	0.0450171	0.0498897	0.0474534
2022-03-24	0.0723004	0.0952861	0.0837932	0.0526025	0.0640497	0.0583261	0.0406311	0.0431023	0.0418667	0.0466875	0.0514836	0.0490856
2022-03-25	0.0736148	0.0967552	0.085185	0.0538782	0.0652869	0.0595825	0.0415012	0.0441599	0.0428305	0.0478901	0.0526197	0.0502549
2022-03-26	0.0752563	0.0985426	0.0868994	0.0554766	0.0668341	0.0611554	0.0429158	0.0455185	0.0442171	0.0494116	0.0540598	0.0517357
2022-03-27	0.076838	0.100248	0.0885432	0.0570177	0.0683028	0.0626602	0.0441726	0.0467973	0.045485	0.0508742	0.0554199	0.053147
2022-03-28	0.0785879	0.10218	0.0903837	0.0587256	0.0699911	0.0643583	0.0456173	0.0482886	0.046953	0.0524946	0.0569946	0.0547446
2022-03-29	0.0802619	0.104149	0.0922055	0.0603576	0.0717157	0.0660366	0.047225	0.0498127	0.0485188	0.0540073	0.058603	0.0563052
2022-03-30	0.0822174	0.106028	0.0941229	0.0622688	0.0733538	0.0678113	0.0485508	0.0512493	0.0499	0.055769	0.0601237	0.0579464
2022-03-31	0.0839114	0.107919	0.0959153	0.0639231	0.0750028	0.069463	0.0500892	0.0526938	0.0513915	0.0572881	0.0616531	0.0594706
2022-04-01	0.0857864	0.109818	0.0978022	0.0657584	0.076661	0.0712097	0.0514603	0.0541448	0.0528025	0.0589623	0.0631891	0.0610757
2022-04-02	0.0880051	0.112101	0.100053	0.0679331	0.0786928	0.0733129	0.05329	0.0559592	0.0546246	0.0609835	0.0650921	0.0630378
2022-04-03	0.0901354	0.114241	0.102188	0.0700236	0.0805878	0.0753057	0.0549735	0.057637	0.0563053	0.0629103	0.0668579	0.0648841
2022-04-04	0.091744	0.116288	0.104016	0.0716012	0.0823921	0.0769967	0.0566567	0.0592248	0.0579407	0.0643753	0.068533	0.0664542
2022-04-05	0.0936262	0.117939	0.105782	0.0733822	0.0838117	0.078597	0.0579776	0.0604348	0.0592062	0.0660317	0.0698275	0.0679296
2022-04-06	0.0958941	0.120186	0.10804	0.0755198	0.0858113	0.0806656	0.0597345	0.062522	0.0611283	0.0680263	0.0716935	0.0698599
2022-04-07	0.0977702	0.122168	0.109969	0.0772986	0.0875559	0.0824272	0.061337	0.0642391	0.0627881	0.0696528	0.0733069	0.0714799
2022-04-08	0.0999944	0.124325	0.11216	0.0794049	0.0894733	0.0844391	0.0630958	0.0662984	0.0646971	0.0715902	0.0750904	0.0733403
2022-04-09	0.102902	0.127169	0.115036	0.0821594	0.0920591	0.0871092	0.0654216	0.0690275	0.0672245	0.0741625	0.0775326	0.0758476
2022-04-10	0.104544	0.128785	0.116665	0.0837122	0.093458	0.0885851	0.0667962	0.0705335	0.0686648	0.0755391	0.0788034	0.0771713
2022-04-11	0.10667	0.130887	0.118778	0.085728	0.0953301	0.0905291	0.0685373	0.0725124	0.0705249	0.0773786	0.0805408	0.0789597
2022-04-12	0.108612	0.132801	0.120706	0.0875867	0.0970215	0.0923041	0.0701938	0.0743148	0.0722543	0.0790687	0.0820998	0.0805842
2022-04-13	0.110881	0.134968	0.122925	0.0896194	0.0989598	0.0942896	0.0719914	0.0764355	0.0742134	0.0810016	0.0839014	0.0824515
2022-04-14	0.11361	0.13757	0.12559	0.0921085	0.101321	0.0967145	0.0742135	0.0790027	0.0766081	0.0833402	0.0861183	0.0847293
2022-04-15	0.11588	0.139712	0.127796	0.0941769	0.103236	0.0987065	0.0760801	0.0811217	0.0786009	0.085218	0.0878947	0.0865563
2022-04-16	0.118447	0.14217	0.130308	0.0965135	0.105457	0.100985	0.0781674	0.0835261	0.0808467	0.0873676	0.0900269	0.0886972
2022-04-17	0.121486	0.145041	0.133263	0.0993102	0.108076	0.103693	0.0806421	0.0863819	0.083512	0.0899646	0.0929259	0.0914453
2022-04-18	0.123495	0.147119	0.135307	0.101172	0.109925	0.105549	0.0823697	0.088233	0.0853013	0.0916455	0.0948152	0.0932304
2022-04-19	0.126477	0.149945	0.138211	0.103903	0.112495	0.108199	0.0847628	0.0910172	0.08789	0.0941668	0.0976452	0.095906
2022-04-20	0.128867	0.152184	0.140526	0.106093	0.114493	0.110293	0.0866167	0.0932206	0.0899186	0.0961495	0.0998924	0.098021
2022-04-21	0.131923	0.155166	0.143545	0.108867	0.117205	0.113036	0.0891402	0.0960579	0.0925991	0.0987617	0.102779	0.100771
2022-04-22	0.135441	0.158505	0.146973	0.112026	0.120257	0.116142	0.0919661	0.0993339	0.09565	0.101773	0.106109	0.103941
2022-04-23	0.138366	0.161235	0.149801	0.11461	0.122718	0.118664	0.0942266	0.102031	0.0981288	0.104139	0.108857	0.106498
2022-04-24	0.140836	0.163717	0.152276	0.116867	0.124935	0.120901	0.0962575	0.104281	0.100269	0.106195	0.111156	0.108676
2022-04-25	0.144422	0.167109	0.155766	0.120079	0.128029	0.124054	0.0990838	0.107609	0.103346	0.109186	0.11454	0.111863
2022-04-26	0.147197	0.169876	0.158536	0.122627	0.130517	0.126572	0.101341	0.110149	0.105745	0.111528	0.117131	0.11433
2022-04-27	0.150534	0.172979	0.161757	0.125583	0.133328	0.129455	0.103899	0.113238	0.108568	0.11425	0.120274	0.117262
2022-04-28	0.153185	0.175624	0.164404	0.128041	0.135695	0.131868	0.106042	0.115695	0.110868	0.116498	0.122781	0.119639
2022-04-29	0.156637	0.178907	0.167772	0.131186	0.13868	0.134933	0.108774	0.119	0.113887	0.119402	0.126139	0.122771
2022-04-30	0.159757	0.181964	0.170861	0.13405	0.14145	0.13775	0.111306	0.121961	0.116633	0.122038	0.129149	0.125594
2022-05-01	0.160501	0.182645	0.171573	0.134755	0.141926	0.138341	0.111666	0.122502	0.117084	0.122556	0.129722	0.126139
2022-05-02	0.165649	0.187673	0.176661	0.139369	0.146603	0.142986	0.116008	0.127547	0.121777	0.127007	0.134827	0.130917
2022-05-03	0.166922	0.188979	0.17795	0.140472	0.147689	0.14408	0.116903	0.128658	0.122781	0.127988	0.135971	0.131979
2022-05-04	0.170511	0.192198	0.181355	0.143582	0.150626	0.147104	0.119592	0.132161	0.125876	0.130956	0.13952	0.135238
2022-05-05	0.172697	0.194403	0.18355	0.145555	0.152588	0.149072	0.121348	0.134191	0.12777	0.1328	0.141585	0.137193
2022-05-06	0.175817	0.197367	0.186592	0.148305	0.155287	0.151796	0.123816	0.137209	0.130513	0.135413	0.144644	0.140028
2022-05-07	0.178672	0.200058	0.189365	0.150834	0.157726	0.15428	0.125999	0.13995	0.132975	0.137811	0.147422	0.142616
2022-05-08	0.18137	0.202739	0.192054	0.153253	0.160435	0.156844	0.128158	0.142531	0.135344	0.140101	0.150037	0.145069
2022-05-09	0.184406	0.205538	0.194972	0.155935	0.163596	0.159766	0.130433	0.145569	0.138001	0.142634	0.153112	0.147873
2022-05-10	0.18664	0.207712	0.197176	0.15799	0.165878	0.161934	0.132128	0.147676	0.139902	0.144534	0.15525	0.149892
2022-05-11	0.189322	0.210301	0.199812	0.160391	0.168725	0.164558	0.134216	0.150394	0.142305	0.146769	0.158001	0.152385
2022-05-12	0.188721	0.209786	0.199253	0.159855	0.168005	0.16393	0.133404	0.149506	0.141455	0.146109	0.157119	0.151614
2022-05-13	0.195057	0.215917	0.205487	0.165685	0.174666	0.170176	0.138824	0.155995	0.147409	0.15171	0.163663	0.157687
2022-05-14	0.197262	0.217786	0.207524	0.167615	0.177018	0.172316	0.140257	0.15825	0.149253	0.153348	0.165943	0.159646
2022-05-15	0.193348	0.214691	0.20402	0.164278	0.172764	0.168521	0.137057	0.153639	0.145348	0.150121	0.161308	0.155714
2022-05-16	0.200621	0.221261	0.210941	0.170786	0.180458	0.175622	0.142913	0.161358	0.152136	0.156216	0.169083	0.162649
2022-05-17	0.200163	0.221114	0.210638	0.170489	0.179958	0.175224	0.142497	0.160581	0.151539	0.15586	0.168303	0.162081
2022-05-18	0.201326	0.222299	0.211813	0.171646	0.181195	0.176421	0.143344	0.161589	0.152466	0.156822	0.169315	0.163069
2022-05-19	0.205816	0.226472	0.216144	0.175768	0.185972	0.18087	0.147004	0.166238	0.156621	0.160615	0.173989	0.167302
2022-05-20	0.205917	0.226555	0.216236	0.175912	0.186141	0.181026	0.146861	0.166249	0.156555	0.160534	0.174069	0.167301
2022-05-21	0.202635	0.224011	0.213323	0.17313	0.182882	0.178006	0.144291	0.162698	0.153495	0.157957	0.170631	0.164294
2022-05-22	0.20524	0.226908	0.216074	0.175945	0.185874	0.18091	0.146837	0.165203	0.15602	0.160592	0.173338	0.166965
2022-05-23	0.206423	0.227731	0.217077	0.176929	0.187237	0.182083	0.147477	0.166561	0.157019	0.16127	0.174708	0.167989
2022-05-24	0.204832	0.226241	0.215537	0.175614	0.185874	0.180744	0.145989	0.165142	0.155565	0.159788	0.173307	0.166547
2022-05-25	0.204515	0.226187	0.215351	0.175714	0.186031	0.180873	0.145879	0.165149	0.155514	0.159694	0.173315	0.166505
2022-05-26	0.202914	0.225389	0.214152	0.174895	0.185147	0.180021	0.145107	0.164033	0.15457	0.158924	0.172231	0.165577
2022-05-27	0.199692	0.222699	0.211196	0.172483	0.182525	0.177504	0.14259	0.161312	0.151951	0.156382	0.169531	0.162956
2022-05-28	0.194605	0.219808	0.207206	0.169306	0.179571	0.174438	0.139937	0.156986	0.148461	0.153695	0.165382	0.159539
2022-05-29	0.184626	0.212143	0.198384	0.161761	0.171778	0.16677	0.132842	0.147949	0.140395	0.146508	0.1565	0.151504
2022-05-30	0.185881	0.213657	0.199769	0.163268	0.173612	0.16844	0.134349	0.149732	0.142041	0.148023	0.158301	0.153162
2022-05-31	0.17952	0.209332	0.194426	0.158934	0.169227	0.164081	0.130422	0.144375	0.137398	0.144033	0.153113	0.148573
2022-06-01	0.174987	0.206243	0.190615	0.15572	0.166173	0.160946	0.127671	0.140666	0.134168	0.141231	0.149549	0.14539
2022-06-02	0.171799	0.203884	0.187841	0.153119	0.163887	0.158503	0.125619	0.138217	0.131918	0.139133	0.147106	0.143119
2022-06-03	0.165933	0.199913	0.182923	0.147571	0.159792	0.153682	0.122075	0.133439	0.127757	0.135522	0.142514	0.139018
2022-06-04	0.16099	0.196904	0.178947	0.142932	0.156723	0.149828	0.119446	0.129677	0.124561	0.132501	0.139007	0.135754
2022-06-05	0.167048	0.201973	0.184511	0.149125	0.162401	0.155763	0.124382	0.135955	0.130168	0.137797	0.145139	0.141468
2022-06-06	0.159556	0.197611	0.178583	0.141977	0.157661	0.149819	0.120508	0.130131	0.12532	0.132348	0.139728	0.136038
2022-06-07	0.151079	0.191089	0.171084	0.133857	0.150782	0.142319	0.114621	0.122783	0.118702	0.124403	0.132628	0.128515
2022-06-08	0.146602	0.187813	0.167208	0.129674	0.147398	0.138536	0.111778	0.119226	0.115502	0.120363	0.129228	0.124796
2022-06-09	0.144077	0.186952	0.165514	0.127412	0.1465	0.136956	0.111203	0.118018	0.114611	0.118229	0.128288	0.123258
2022-06-10	0.132878	0.179359	0.156119	0.116599	0.13817	0.127384	0.101454	0.10903	0.105242	0.107615	0.120096	0.113855
2022-06-11	0.130901	0.178173	0.154537	0.114873	0.13698	0.125926	0.0999354	0.107857	0.103896	0.106013	0.118998	0.112506
2022-06-12	0.127368	0.176402	0.151885	0.11161	0.135105	0.123357	0.0969018	0.105881	0.101391	0.102888	0.117206	0.110047
2022-06-13	0.127771	0.176784	0.152278	0.112225	0.135679	0.123952	0.0976949	0.106629	0.102162	0.10361	0.117856	0.110733
2022-06-14	0.118077	0.170432	0.144255	0.102879	0.129554	0.116216	0.0886571	0.0994133	0.0940352	0.094448	0.110982	0.102715
2022-06-15	0.120631	0.172748	0.14669	0.10561	0.131946	0.118778	0.0915391	0.102195	0.0968669	0.0972695	0.113673	0.105471
2022-06-16	0.12171	0.174145	0.147928	0.106882	0.133452	0.120167	0.092982	0.103949	0.0984654	0.0986441	0.115377	0.107011
2022-06-17	0.113137	0.169004	0.141071	0.0986254	0.128645	0.113635	0.0850132	0.0981823	0.0915978	0.0905585	0.10972	0.100139
2022-06-18	0.10749	0.164289	0.13589	0.0932495	0.124248	0.108749	0.0798868	0.0935872	0.086737	0.0853305	0.105082	0.0952062
2022-06-19	0.107897	0.166171	0.137034	0.093845	0.126217	0.110031	0.0806569	0.0954363	0.0880466	0.0860292	0.106978	0.0965036
2022-06-20	0.10359	0.163591	0.133591	0.08978	0.123877	0.106828	0.076821	0.0927897	0.0848054	0.0820991	0.104574	0.0933368
2022-06-21	0.101913	0.16278	0.132346	0.0883065	0.123242	0.105774	0.0755443	0.092017	0.0837806	0.080741	0.104017	0.0923792
2022-06-22	0.101569	0.163183	0.132376	0.0881441	0.123778	0.105961	0.075562	0.0925809	0.0840715	0.0806837	0.104611	0.0926474
2022-06-23	0.101512	0.164304	0.132908	0.0882601	0.125004	0.106632	0.0758532	0.0937986	0.0848259	0.0809014	0.105882	0.093392
2022-06-24	0.0995184	0.163583	0.131551	0.0864562	0.124447	0.105452	0.0742447	0.0932105	0.0837276	0.0792108	0.105401	0.092306
2022-06-25	0.0979603	0.163296	0.130628	0.0850765	0.124307	0.104692	0.0730536	0.0930815	0.0830675	0.0779398	0.105328	0.0916339
2022-06-26	0.0919206	0.158992	0.125456	0.079262	0.12028	0.099771	0.0674753	0.0892117	0.0783435	0.0722616	0.101434	0.0868479
2022-06-27	0.0949961	0.162619	0.128807	0.0824519	0.123916	0.103184	0.0708006	0.0928516	0.0818261	0.0755277	0.105074	0.0903007
2022-06-28	0.0894939	0.158825	0.124159	0.0771581	0.120376	0.0987672	0.0657329	0.0895144	0.0776237	0.0703635	0.101657	0.0860104
2022-06-29	0.0904461	0.160237	0.125341	0.0782406	0.121867	0.100054	0.0669722	0.0910692	0.0790207	0.0715339	0.103187	0.0873605
2022-06-30	0.0905188	0.161267	0.125893	0.0784487	0.122985	0.100717	0.0673445	0.092262	0.0798033	0.071834	0.104351	0.0880924
2022-07-01	0.0884333	0.159916	0.124175	0.0765172	0.121798	0.0991578	0.0655979	0.0912126	0.0784053	0.0700065	0.103247	0.0866268
2022-07-02	0.086532	0.159846	0.123189	0.0747648	0.121849	0.098307	0.0640262	0.0913673	0.0776968	0.0683551	0.10336	0.0858577
2022-07-03	0.0885374	0.162161	0.125349	0.0768727	0.124204	0.100539	0.0662741	0.0937631	0.0800186	0.0705394	0.105739	0.0881393
2022-07-04	0.0868358	0.161673	0.124255	0.0753078	0.123845	0.0995764	0.0648835	0.0935179	0.0792007	0.0690711	0.105448	0.0872594
2022-07-05	0.0869374	0.162858	0.124898	0.0755217	0.125101	0.100311	0.0652517	0.0948435	0.0800476	0.0693692	0.106744	0.0880567
2022-07-06	0.0839645	0.160763	0.122364	0.0726862	0.123178	0.0979322	0.0625974	0.0930756	0.0778365	0.0666334	0.104913	0.0857735
2022-07-07	0.0849011	0.162324	0.123613	0.0737123	0.124789	0.0992508	0.0637662	0.0947462	0.0792562	0.0677357	0.106558	0.0871469
2022-07-08	0.0855681	0.163392	0.12448	0.0744662	0.125918	0.100192	0.0646625	0.0959463	0.0803044	0.0685651	0.107727	0.0881461
2022-07-09	0.0845128	0.163971	0.124242	0.073508	0.126568	0.100038	0.0638592	0.0966794	0.0802693	0.0676893	0.108424	0.0880567
2022-07-10	0.0837219	0.16423	0.123976	0.0728039	0.126903	0.0998534	0.0633044	0.0971036	0.080204	0.0670636	0.108809	0.0879362
2022-07-11	0.0841791	0.165394	0.124787	0.0733279	0.128108	0.100718	0.0639634	0.0983736	0.0811685	0.0676568	0.110048	0.0888526
2022-07-12	0.0855712	0.16734	0.126455	0.074769	0.130062	0.102415	0.0655285	0.10037	0.0829495	0.0691597	0.112023	0.0905912
2022-07-13	0.084634	0.167667	0.126151	0.0738957	0.130442	0.102169	0.0647956	0.100833	0.0828145	0.0683576	0.112447	0.0904022
2022-07-14	0.0871169	0.170837	0.128977	0.0763983	0.133566	0.104982	0.0674063	0.103965	0.0856859	0.0709112	0.115569	0.0932398
2022-07-15	0.0865424	0.171541	0.129042	0.0758646	0.134293	0.105079	0.0670028	0.104761	0.0858822	0.0704412	0.11633	0.0933855
2022-07-16	0.0838052	0.169781	0.126793	0.0731813	0.132626	0.102904	0.0644653	0.103224	0.0838448	0.0678304	0.114733	0.0912817
2022-07-17	0.0844656	0.171056	0.127761	0.0738553	0.133891	0.103873	0.0652543	0.104541	0.0848977	0.0685574	0.11602	0.0922887
2022-07-18	0.0863012	0.173567	0.129934	0.0756858	0.136345	0.106015	0.0671877	0.107014	0.087101	0.0704329	0.118475	0.0944541
2022-07-19	0.0870969	0.175691	0.131394	0.076481	0.138419	0.10745	0.0680908	0.109115	0.088603	0.0712756	0.120554	0.095915
2022-07-20	0.087179	0.176667	0.131923	0.0765648	0.139376	0.10797	0.0682853	0.110126	0.0892058	0.0714083	0.121533	0.0964704
2022-07-21	0.0896295	0.179976	0.134803	0.0789883	0.142586	0.110787	0.0707985	0.113332	0.092065	0.0738674	0.124727	0.0992974
2022-07-22	0.0890425	0.180331	0.134687	0.0784005	0.142931	0.110666	0.0703212	0.113744	0.0920327	0.0733279	0.125101	0.0992142
2022-07-23	0.0892228	0.181258	0.135241	0.0785702	0.143828	0.111199	0.0705936	0.114694	0.0926438	0.0735408	0.126016	0.0997786
2022-07-24	0.0900772	0.182698	0.136388	0.079403	0.145218	0.11231	0.0715231	0.116124	0.0938234	0.0744128	0.127416	0.100915
2022-07-25	0.0907791	0.18453	0.137654	0.0800819	0.146983	0.113532	0.0722985	0.11792	0.0951091	0.0751308	0.129186	0.102158
2022-07-26	0.092223	0.187184	0.139704	0.0814931	0.149543	0.115518	0.0737994	0.12049	0.0971449	0.0765768	0.131737	0.104157
2022-07-27	0.0917159	0.186973	0.139344	0.0809712	0.149326	0.115149	0.0733792	0.120355	0.0968671	0.0760973	0.131555	0.103826
2022-07-28	0.0926293	0.188754	0.140692	0.0818544	0.151038	0.116446	0.0743529	0.1221	0.0982263	0.0770158	0.133272	0.105144
2022-07-29	0.0932644	0.189729	0.141497	0.0824617	0.151968	0.117215	0.0750511	0.123083	0.0990673	0.0776588	0.134219	0.105939
2022-07-30	0.0939286	0.191307	0.142618	0.0830951	0.153481	0.118288	0.0757748	0.124636	0.100205	0.0783277	0.13574	0.107034
2022-07-31	0.0945602	0.192088	0.143324	0.0836981	0.154223	0.118961	0.0764664	0.125438	0.100952	0.0789651	0.136503	0.107734
2022-08-01	0.0953757	0.193868	0.144622	0.0844824	0.155933	0.120208	0.0773371	0.127185	0.102261	0.0797827	0.138219	0.109001
2022-08-02	0.0973219	0.196768	0.147045	0.0863868	0.158728	0.122557	0.079319	0.12999	0.104654	0.0817151	0.141003	0.111359
2022-08-03	0.0980656	0.198149	0.148107	0.0871011	0.160053	0.123577	0.0801177	0.131364	0.105741	0.0824624	0.142342	0.112402
2022-08-04	0.0992427	0.200117	0.14968	0.0882445	0.161948	0.125096	0.0813428	0.133295	0.107319	0.0836374	0.144243	0.11394
2022-08-05	0.101626	0.203347	0.152487	0.0905857	0.165069	0.127827	0.0837558	0.136423	0.110089	0.0860043	0.147352	0.116678
2022-08-06	0.100194	0.202342	0.151268	0.0891531	0.164092	0.126623	0.0824181	0.135556	0.108987	0.0846133	0.146427	0.11552
2022-08-07	0.102911	0.205835	0.154373	0.0918311	0.167475	0.129653	0.0851657	0.138943	0.112054	0.0873164	0.149796	0.118556
2022-08-08	0.102458	0.20513	0.153794	0.0913744	0.166797	0.129086	0.0847971	0.138372	0.111584	0.0868979	0.149169	0.118033
2022-08-09	0.102813	0.205825	0.154319	0.0917221	0.167481	0.129601	0.0852265	0.139129	0.112178	0.08728	0.149882	0.118581
2022-08-10	0.102894	0.20607	0.154482	0.0918009	0.167733	0.129767	0.0853892	0.13947	0.112429	0.0873952	0.150174	0.118785
2022-08-11	0.104445	0.207986	0.156216	0.0933393	0.169608	0.131474	0.0870024	0.141395	0.114199	0.0889646	0.152065	0.120515
2022-08-12	0.104592	0.208485	0.156538	0.0934909	0.170117	0.131804	0.0872365	0.14199	0.114613	0.0891531	0.152612	0.120883
2022-08-13	0.10465	0.208365	0.156508	0.0935594	0.170032	0.131796	0.0873879	0.142007	0.114698	0.0892595	0.152576	0.120918
2022-08-14	0.107352	0.212558	0.159955	0.0962485	0.174127	0.135188	0.0901447	0.146108	0.118126	0.0919767	0.156661	0.124319
2022-08-15	0.10654	0.210934	0.158737	0.0954629	0.172597	0.13403	0.0894458	0.144719	0.117083	0.0912331	0.155205	0.123219
2022-08-16	0.107086	0.211809	0.159447	0.0960271	0.173492	0.134759	0.0900888	0.145701	0.117895	0.0918345	0.15614	0.123987
2022-08-17	0.106694	0.211065	0.158879	0.0956666	0.172825	0.134246	0.0898117	0.14516	0.117486	0.0915152	0.155539	0.123527
2022-08-18	0.10827	0.213008	0.160639	0.0972589	0.174766	0.136012	0.0914765	0.147167	0.119322	0.0931415	0.157508	0.125325
2022-08-19	0.107712	0.212208	0.15996	0.0967413	0.174056	0.135399	0.0910418	0.146588	0.118815	0.092666	0.156867	0.124767
2022-08-20	0.108179	0.212694	0.160437	0.0972432	0.174597	0.13592	0.0916206	0.147232	0.119427	0.0932063	0.157461	0.125334
2022-08-21	0.110081	0.215	0.16254	0.0991667	0.176904	0.138035	0.0936142	0.149604	0.121609	0.0951638	0.159796	0.12748
2022-08-22	0.110572	0.215869	0.163221	0.0996967	0.177824	0.13876	0.0942202	0.150623	0.122421	0.0957328	0.160766	0.128249
2022-08-23	0.11103	0.216557	0.163793	0.100196	0.178572	0.139384	0.0947946	0.151476	0.123135	0.0962711	0.161568	0.12892
2022-08-24	0.111424	0.217274	0.164349	0.100634	0.179352	0.139993	0.0953076	0.15236	0.123834	0.0967487	0.162402	0.129576
2022-08-25	0.112164	0.217439	0.164802	0.101417	0.179601	0.140509	0.0961625	0.152728	0.124445	0.0975695	0.162715	0.130142
2022-08-26	0.112218	0.217503	0.16486	0.101523	0.179756	0.140639	0.096343	0.153005	0.124674	0.0977158	0.162935	0.130325
2022-08-27	0.112755	0.217745	0.16525	0.10211	0.180087	0.141098	0.097001	0.153455	0.125228	0.0983408	0.16333	0.130836
2022-08-28	0.113249	0.218497	0.165873	0.102655	0.180914	0.141785	0.0976173	0.154391	0.126004	0.0989248	0.164216	0.13157
2022-08-29	0.113249	0.218466	0.165857	0.102713	0.180985	0.141849	0.0977466	0.154589	0.126168	0.0990221	0.164356	0.131689
2022-08-30	0.11456	0.219896	0.167228	0.104069	0.182474	0.143272	0.0991678	0.156174	0.127671	0.100413	0.165895	0.133154
2022-08-31	0.113331	0.219221	0.166276	0.10291	0.181923	0.142416	0.0980823	0.155765	0.126923	0.0992962	0.165423	0.132359
2022-09-01	0.113226	0.218452	0.165839	0.102862	0.181282	0.142072	0.0981022	0.155267	0.126684	0.0992865	0.164861	0.132074
2022-09-02	0.114135	0.219283	0.166709	0.103819	0.182192	0.143005	0.0991201	0.156285	0.127703	0.100276	0.165829	0.133053
2022-09-03	0.114957	0.220098	0.167527	0.104688	0.183085	0.143886	0.10005	0.157287	0.128669	0.101179	0.166781	0.13398
2022-09-04	0.116336	0.223041	0.169689	0.106109	0.186042	0.146075	0.101528	0.160309	0.130918	0.102631	0.169768	0.136199
2022-09-05	0.11489	0.219917	0.167403	0.104728	0.183115	0.143922	0.100215	0.157574	0.128894	0.101289	0.166951	0.13412
2022-09-06	0.11481	0.220187	0.167499	0.104702	0.183479	0.14409	0.100249	0.158058	0.129153	0.101297	0.167381	0.134339
2022-09-07	0.115355	0.220535	0.167945	0.105294	0.183918	0.144606	0.100898	0.158615	0.129757	0.101921	0.167884	0.134902
2022-09-08	0.116199	0.221441	0.16882	0.106184	0.1849	0.145542	0.101843	0.159704	0.130774	0.102841	0.168923	0.135882
2022-09-09	0.116769	0.222202	0.169485	0.106803	0.185742	0.146272	0.102517	0.160657	0.131587	0.103491	0.169824	0.136657
2022-09-10	0.117282	0.222745	0.170014	0.107366	0.186374	0.14687	0.103135	0.161405	0.13227	0.104085	0.170518	0.137302
2022-09-11	0.117096	0.222668	0.169882	0.107238	0.186406	0.146822	0.103064	0.161565	0.132315	0.103991	0.170621	0.137306
2022-09-12	0.117408	0.223356	0.170382	0.107605	0.187181	0.147393	0.103485	0.162454	0.13297	0.104389	0.171458	0.137923
2022-09-13	0.117148	0.223099	0.170123	0.107405	0.187041	0.147223	0.103341	0.162447	0.132894	0.104222	0.171392	0.137807
2022-09-14	0.118014	0.224512	0.171263	0.108323	0.188524	0.148424	0.10431	0.16403	0.13417	0.10517	0.172927	0.139049
2022-09-15	0.118958	0.225381	0.172169	0.10932	0.189481	0.149401	0.105357	0.165099	0.135228	0.106196	0.173945	0.14007
2022-09-16	0.11727	0.223616	0.170443	0.107709	0.187883	0.147796	0.103805	0.163664	0.133734	0.104621	0.17244	0.138531
2022-09-17	0.118237	0.224665	0.171451	0.10873	0.189017	0.148874	0.104874	0.164907	0.134891	0.105671	0.173634	0.139652
2022-09-18	0.118294	0.225244	0.171769	0.108848	0.189696	0.149272	0.105043	0.165705	0.135374	0.10582	0.174378	0.140099
2022-09-19	0.117007	0.223952	0.170479	0.107634	0.188559	0.148096	0.103883	0.164721	0.134302	0.10464	0.173329	0.138984
2022-09-20	0.119626	0.226901	0.173263	0.110292	0.19154	0.150916	0.106581	0.167775	0.137178	0.10732	0.176346	0.141833
2022-09-21	0.118984	0.227693	0.173339	0.109716	0.192426	0.151071	0.106054	0.168774	0.137414	0.106775	0.177294	0.142034
2022-09-22	0.118092	0.225917	0.172005	0.108889	0.190817	0.149853	0.105275	0.167327	0.136301	0.105978	0.175778	0.140878
2022-09-23	0.119421	0.227842	0.173632	0.110263	0.1928	0.151531	0.106689	0.1694	0.138045	0.107376	0.177808	0.142592
2022-09-24	0.117624	0.225779	0.171701	0.108533	0.190908	0.14972	0.105007	0.167672	0.13634	0.105676	0.17601	0.140843
2022-09-25	0.118768	0.226792	0.17278	0.109718	0.192001	0.15086	0.10623	0.168871	0.13755	0.106883	0.17716	0.142022
2022-09-26	0.120058	0.229336	0.174697	0.111044	0.19458	0.152812	0.107592	0.171525	0.139559	0.10823	0.179776	0.144003
2022-09-27	0.118227	0.228139	0.173183	0.109273	0.193521	0.151397	0.105864	0.170611	0.138237	0.106485	0.178799	0.142642
2022-09-28	0.117574	0.227292	0.172433	0.108666	0.192799	0.150733	0.105295	0.170025	0.13766	0.105901	0.178152	0.142027
2022-09-29	0.118695	0.22819	0.173443	0.109816	0.193769	0.151792	0.106477	0.171097	0.138787	0.107069	0.179176	0.143123
2022-09-30	0.118195	0.227751	0.172973	0.109354	0.193436	0.151395	0.106049	0.17089	0.13847	0.106627	0.178912	0.142769
2022-10-01	0.118672	0.228978	0.173825	0.109856	0.194718	0.152287	0.106582	0.172266	0.139424	0.107146	0.180241	0.143694
2022-10-02	0.115429	0.225468	0.170449	0.106664	0.191389	0.149027	0.103429	0.169115	0.136272	0.103978	0.177015	0.140497
2022-10-03	0.115899	0.227398	0.171648	0.10715	0.193344	0.150247	0.10394	0.171145	0.137543	0.104477	0.179005	0.141741
2022-10-04	0.115595	0.227787	0.171691	0.106864	0.193795	0.15033	0.103679	0.171699	0.137689	0.104204	0.179509	0.141856
2022-10-05	0.117769	0.229725	0.173747	0.109029	0.195746	0.152388	0.10586	0.17372	0.13979	0.106375	0.181491	0.143933
2022-10-06	0.118879	0.231373	0.175126	0.110133	0.197408	0.153771	0.106981	0.175456	0.141219	0.107485	0.183186	0.145336
2022-10-07	0.116919	0.229761	0.17334	0.108184	0.195891	0.152037	0.105055	0.174068	0.139562	0.105547	0.181738	0.143642
2022-10-08	0.11476	0.228604	0.171682	0.106032	0.19481	0.150421	0.102923	0.173105	0.138014	0.103403	0.180717	0.14206
2022-10-09	0.116256	0.230328	0.173292	0.107499	0.196524	0.152012	0.104398	0.174882	0.13964	0.104868	0.182455	0.143662
2022-10-10	0.117381	0.232074	0.174727	0.108594	0.198251	0.153423	0.105499	0.17667	0.141085	0.10596	0.184205	0.145082
2022-10-11	0.119074	0.235303	0.177189	0.110248	0.201417	0.155832	0.107157	0.179867	0.143512	0.107609	0.187373	0.147491
2022-10-12	0.119054	0.235136	0.177095	0.110199	0.201273	0.155736	0.107113	0.179812	0.143462	0.107557	0.187269	0.147413
2022-10-13	0.118021	0.235575	0.176798	0.109141	0.201713	0.155427	0.106063	0.180328	0.143195	0.106498	0.187741	0.14712
2022-10-14	0.119605	0.237549	0.178577	0.110679	0.203644	0.157161	0.1076	0.182307	0.144953	0.108027	0.189685	0.148856
2022-10-15	0.120411	0.239982	0.180196	0.111443	0.206019	0.158731	0.108366	0.184723	0.146545	0.108785	0.192067	0.150426
2022-10-16	0.118277	0.23761	0.177943	0.109292	0.203719	0.156505	0.106224	0.182545	0.144384	0.106634	0.189828	0.148231
2022-10-17	0.119913	0.240618	0.180266	0.110882	0.206652	0.158767	0.107814	0.185509	0.146661	0.108216	0.192762	0.150489
2022-10-18	0.117784	0.238847	0.178315	0.108739	0.204938	0.156838	0.105679	0.183906	0.144793	0.106073	0.191102	0.148587
2022-10-19	0.117626	0.239449	0.178537	0.108553	0.205533	0.157043	0.105498	0.184573	0.145036	0.105885	0.191725	0.148805
2022-10-20	0.121255	0.244006	0.18263	0.112127	0.209978	0.161053	0.109067	0.189024	0.149046	0.109447	0.196155	0.152801
2022-10-21	0.121006	0.244659	0.182832	0.111859	0.21063	0.161245	0.108806	0.18975	0.149278	0.109178	0.196837	0.153007
2022-10-22	0.121213	0.2475	0.184356	0.112049	0.213415	0.162732	0.109002	0.192573	0.150788	0.109368	0.199628	0.154498
2022-10-23	0.120441	0.245181	0.182811	0.111272	0.211188	0.16123	0.108236	0.190472	0.149354	0.108594	0.197467	0.153031
2022-10-24	0.118563	0.243549	0.181056	0.109404	0.209633	0.159519	0.106382	0.189034	0.147708	0.106733	0.195973	0.151353
2022-10-25	0.11511	0.240238	0.177674	0.10598	0.206453	0.156216	0.102977	0.185999	0.144488	0.103322	0.192872	0.148097
2022-10-26	0.114127	0.23918	0.176654	0.105011	0.20547	0.15524	0.102021	0.185126	0.143574	0.102359	0.191945	0.147152
2022-10-27	0.114103	0.239401	0.176752	0.104999	0.205739	0.155369	0.102021	0.185485	0.143753	0.102354	0.192258	0.147306
2022-10-28	0.11132	0.235416	0.173368	0.102255	0.201921	0.152088	0.0992961	0.181827	0.140562	0.0996232	0.188532	0.144078
2022-10-29	0.105681	0.228564	0.167122	0.096683	0.19532	0.146001	0.0937523	0.175433	0.134593	0.0940725	0.182054	0.138063
2022-10-30	0.111318	0.237725	0.174521	0.1023	0.204304	0.153302	0.0993683	0.184368	0.141868	0.0996858	0.190991	0.145338
2022-10-31	0.113206	0.240504	0.176855	0.104204	0.207087	0.155646	0.101283	0.187206	0.144244	0.101596	0.193796	0.147696
2022-11-01	0.110949	0.238754	0.174852	0.101999	0.205468	0.153733	0.0990989	0.185716	0.142407	0.0994074	0.19225	0.145829
2022-11-02	0.108618	0.235827	0.172223	0.0997233	0.202707	0.151215	0.0968449	0.183105	0.139975	0.0971484	0.189576	0.143362
2022-11-03	0.107875	0.234897	0.171386	0.0990254	0.201892	0.150459	0.0961648	0.182407	0.139286	0.0964645	0.188827	0.142646
2022-11-04	0.108685	0.237159	0.172922	0.0998695	0.204189	0.152029	0.0970226	0.184771	0.140897	0.0973192	0.191156	0.144238
2022-11-05	0.104347	0.230777	0.167562	0.095607	0.198073	0.14684	0.0927865	0.178859	0.135823	0.0930794	0.185165	0.139122
2022-11-06	0.101416	0.228625	0.16502	0.0927391	0.196076	0.144407	0.089941	0.176997	0.133469	0.0902304	0.183247	0.136739
2022-11-07	0.105596	0.233331	0.169463	0.0969271	0.200754	0.148841	0.0941328	0.181705	0.137919	0.094421	0.187934	0.141177
2022-11-08	0.101415	0.228469	0.164942	0.0928179	0.196118	0.144468	0.0900467	0.177244	0.133645	0.0903323	0.183404	0.136868
2022-11-09	0.103476	0.229891	0.166684	0.0949002	0.197599	0.14625	0.0921366	0.178804	0.13547	0.0924203	0.184926	0.138673
2022-11-10	0.103133	0.230495	0.166814	0.0945955	0.198282	0.146439	0.0918447	0.179576	0.13571	0.0921264	0.185658	0.138892
2022-11-11	0.0994085	0.225883	0.162646	0.0909309	0.193881	0.142406	0.0882003	0.175343	0.131772	0.0884792	0.181358	0.134919
2022-11-12	0.0995158	0.225285	0.1624	0.0910657	0.193386	0.142226	0.0883427	0.174951	0.131647	0.088621	0.180921	0.134771
2022-11-13	0.0964088	0.222648	0.159528	0.0880069	0.190901	0.139454	0.0852994	0.172599	0.128949	0.0855747	0.178513	0.132044
2022-11-14	0.0965892	0.224898	0.160744	0.0882069	0.193172	0.14069	0.0855045	0.174927	0.130216	0.0857795	0.18081	0.133295
2022-11-15	0.0997657	0.227967	0.163866	0.0913767	0.196237	0.143807	0.0886716	0.178035	0.133353	0.088947	0.183891	0.136419
2022-11-16	0.0969339	0.224139	0.160536	0.0885811	0.192579	0.14058	0.0858879	0.174522	0.130205	0.0920591	0.194594	0.143327
2022-11-17	0.0966515	0.224402	0.160527	0.0883123	0.192902	0.140607	0.0856227	0.174926	0.130275	0.0917895	0.194997	0.143393
2022-11-18	0.0940978	0.220232	0.157165	0.0857863	0.188902	0.137344	0.0831036	0.17107	0.127087	0.0892547	0.191068	0.140161
2022-11-19	0.0947173	0.222763	0.15874	0.0864088	0.191429	0.138919	0.0837264	0.173641	0.128684	0.0898805	0.193678	0.141779
2022-11-20	0.091561	0.217742	0.154651	0.0832812	0.186593	0.134937	0.0806063	0.168958	0.124782	0.0867442	0.188911	0.137827
2022-11-21	0.0939813	0.220773	0.157377	0.085684	0.189599	0.137642	0.0830031	0.171999	0.127501	0.0891621	0.192007	0.140585
2022-11-22	0.0920527	0.219161	0.155607	0.0837689	0.188077	0.135923	0.0810921	0.170577	0.125835	0.0872473	0.190566	0.138907
2022-11-23	0.091978	0.219856	0.155917	0.0836925	0.188801	0.136247	0.0810152	0.171368	0.126191	0.0871787	0.191377	0.139278
2022-11-24	0.089874	0.216911	0.153393	0.081599	0.185974	0.133786	0.0789247	0.168656	0.123791	0.085084	0.188626	0.136855
2022-11-25	0.0933062	0.222791	0.158049	0.0849979	0.191744	0.138371	0.0823124	0.174416	0.128364	0.0884986	0.194492	0.141495
2022-11-26	0.0899521	0.217199	0.153576	0.0816588	0.18633	0.133995	0.0789795	0.169154	0.124067	0.0851541	0.189146	0.13715
2022-11-27	0.0886512	0.215891	0.152271	0.0803549	0.185087	0.132721	0.0776746	0.168	0.122837	0.0838527	0.187982	0.135918
2022-11-28	0.0870927	0.212758	0.149925	0.078792	0.182062	0.130427	0.0761113	0.165087	0.120599	0.0822937	0.185033	0.133663
2022-11-29	0.085417	0.21282	0.149119	0.0771112	0.182148	0.12963	0.0744293	0.16524	0.119835	0.0806168	0.185203	0.13291
2022-11-30	0.0855684	0.210188	0.147878	0.077242	0.179605	0.128423	0.0745533	0.162798	0.118676	0.080756	0.182734	0.131745
2022-12-01	0.0863426	0.21242	0.149381	0.0779888	0.1818	0.129894	0.0752959	0.165031	0.120163	0.0815173	0.185019	0.133268
2022-12-02	0.0843166	0.209944	0.14713	0.0759559	0.179404	0.12768	0.0732625	0.162734	0.117998	0.0794822	0.182693	0.131087
2022-12-03	0.0828459	0.204826	0.143836	0.074473	0.174431	0.124452	0.0717774	0.157895	0.114836	0.0780079	0.17779	0.127899
2022-12-04	0.0835107	0.207673	0.145592	0.0751076	0.17722	0.126164	0.0724081	0.160712	0.11656	0.0786516	0.180664	0.129658
2022-12-05	0.0848506	0.211886	0.148368	0.0764136	0.18134	0.128877	0.0737066	0.16484	0.119273	0.0799756	0.184881	0.132428
2022-12-06	0.0830282	0.209001	0.146014	0.0745807	0.178538	0.126559	0.0718758	0.162144	0.11701	0.0781529	0.182159	0.130156
2022-12-07	0.0817577	0.206533	0.144146	0.0732969	0.176144	0.124721	0.0705884	0.159847	0.115218	0.0768765	0.179843	0.12836
2022-12-08	0.084529	0.211296	0.147913	0.0760246	0.1808	0.128412	0.0733028	0.1645	0.118902	0.0796245	0.184596	0.13211
2022-12-09	0.0849354	0.213377	0.149156	0.0764067	0.182844	0.129625	0.0736763	0.166576	0.120126	0.0800163	0.186725	0.133371
2022-12-10	0.079858	0.204735	0.142297	0.0713429	0.174428	0.122885	0.0686218	0.15834	0.113481	0.0749459	0.178361	0.126653
2022-12-11	0.0786453	0.200468	0.139556	0.0701126	0.170276	0.120195	0.0673829	0.154301	0.110842	0.0737116	0.174263	0.123987
2022-12-12	0.0833527	0.21131	0.147331	0.074751	0.180849	0.1278	0.072006	0.164792	0.118399	0.078383	0.184955	0.131669
2022-12-13	0.0814741	0.208002	0.144738	0.0728582	0.17763	0.125244	0.0701086	0.161674	0.115891	0.0764962	0.181806	0.129151
2022-12-14	0.0810976	0.20694	0.144019	0.0724509	0.176594	0.124522	0.0696975	0.160713	0.115205	0.0761052	0.180851	0.128478
2022-12-15	0.080624	0.207039	0.143832	0.0719486	0.176691	0.12432	0.0691882	0.160867	0.115028	0.0756168	0.181032	0.128324
2022-12-16	0.0781754	0.202174	0.140175	0.0694817	0.171941	0.120712	0.0667223	0.156242	0.111482	0.0731594	0.176351	0.124755
2022-12-17	0.0793478	0.203537	0.141443	0.0706076	0.173264	0.121936	0.0678375	0.157605	0.112721	0.0743011	0.177757	0.126029
2022-12-18	0.0804874	0.206898	0.143693	0.0717027	0.176532	0.124117	0.0689266	0.160892	0.114909	0.0754222	0.181127	0.128275
2022-12-19	0.0789155	0.203479	0.141197	0.0701141	0.173199	0.121657	0.0673294	0.157655	0.112492	0.0738396	0.17786	0.12585
2022-12-20	0.0785973	0.202373	0.140485	0.0697589	0.172111	0.120935	0.0669727	0.156641	0.111807	0.0734979	0.176849	0.125173
2022-12-21	0.0810915	0.208216	0.144654	0.0722056	0.177809	0.125007	0.0694026	0.162317	0.11586	0.0759602	0.182643	0.129302
2022-12-22	0.0802153	0.207732	0.143974	0.0713087	0.177337	0.124323	0.0685041	0.161909	0.115207	0.0750711	0.182246	0.128658
2022-12-23	0.0806209	0.20883	0.144725	0.071693	0.178417	0.125055	0.0688798	0.163029	0.115955	0.0754639	0.183401	0.129433
2022-12-24	0.0756087	0.196194	0.135901	0.0666998	0.166106	0.116403	0.0638971	0.150937	0.107417	0.0704611	0.171109	0.120785
2022-12-25	0.0722745	0.189039	0.130657	0.0633663	0.159131	0.111249	0.0605768	0.144119	0.102348	0.067126	0.164179	0.115653
2022-12-26	0.0723089	0.190299	0.131304	0.0633812	0.160368	0.111874	0.0605897	0.145399	0.102994	0.0671371	0.165482	0.11631
2022-12-27	0.0765082	0.199178	0.137843	0.0675303	0.169035	0.118282	0.0647326	0.154021	0.109377	0.0713051	0.174253	0.122779
2022-12-28	0.0771494	0.200893	0.139021	0.068156	0.170723	0.119439	0.0653619	0.155756	0.110559	0.071936	0.176014	0.123975
2022-12-29	0.0763528	0.199541	0.137947	0.067356	0.169421	0.118389	0.0645743	0.154545	0.10956	0.0711404	0.174775	0.122958
2022-12-30	0.0765542	0.200655	0.138605	0.0675498	0.170529	0.119039	0.0647729	0.155709	0.110241	0.0713314	0.175947	0.123639
2022-12-31	0.0721891	0.190067	0.131128	0.0632219	0.160237	0.111729	0.0604519	0.145605	0.103028	0.066977	0.165655	0.116316
2023-01-01	0.0762496	0.199224	0.137737	0.0672365	0.169181	0.118209	0.0644781	0.15452	0.109499	0.0710161	0.174709	0.122862
2023-01-02	0.0724986	0.191327	0.131913	0.063516	0.161509	0.112512	0.0607747	0.147016	0.103896	0.0634452	0.158342	0.110894
2023-01-03	0.0690217	0.183873	0.126448	0.0600579	0.154259	0.107158	0.0573444	0.139941	0.0986426	0.0587706	0.148359	0.103565
2023-01-04	0.0717057	0.189597	0.130651	0.0627212	0.159868	0.111295	0.0600087	0.145554	0.102782	0.0600472	0.150787	0.105417
2023-01-05	0.0666506	0.177032	0.121842	0.0576982	0.147634	0.102666	0.0550183	0.133556	0.0942873	0.0544252	0.137242	0.0958335
2023-01-06	0.0696653	0.185657	0.127661	0.0606871	0.15607	0.108378	0.0580127	0.141967	0.0999898	0.0574217	0.145629	0.101525
2023-01-07	0.0672484	0.178571	0.12291	0.058293	0.149192	0.103743	0.0556343	0.135246	0.09544	0.0550518	0.13884	0.096946
2023-01-08	0.0687563	0.182265	0.12551	0.0597808	0.152815	0.106298	0.0571399	0.138909	0.0980245	0.0565579	0.142465	0.0995113
2023-01-09	0.0665789	0.177513	0.122046	0.0576311	0.14822	0.102926	0.0549985	0.134435	0.0947167	0.055383	0.140163	0.097773
2023-01-10	0.0644207	0.172424	0.118422	0.0554802	0.143275	0.0993778	0.05288	0.129637	0.0912585	0.0524941	0.133506	0.0929998
2023-01-11	0.0648678	0.174057	0.119462	0.0559226	0.144894	0.100408	0.0533401	0.131317	0.0923284	0.0522102	0.132635	0.0924224
2023-01-12	0.0636215	0.170796	0.117209	0.0546902	0.141746	0.0982183	0.0521239	0.12828	0.0902017	0.0505466	0.128585	0.089566
2023-01-13	0.0629254	0.169831	0.116378	0.0539988	0.140833	0.0974157	0.0514545	0.127456	0.0894554	0.049977	0.12802	0.0889984
2023-01-14	0.061879	0.166435	0.114157	0.0529471	0.137533	0.0952398	0.0504414	0.124291	0.0873662	0.0478643	0.122317	0.0850907
2023-01-15	0.0676113	0.181862	0.124737	0.0586195	0.152586	0.105603	0.056144	0.139279	0.0977114	0.0531582	0.136369	0.0947638
2023-01-16	0.05963	0.16059	0.11011	0.0507022	0.131858	0.0912801	0.0482756	0.118886	0.0835806	0.0457045	0.116307	0.0810059
2023-01-17	0.0561534	0.152103	0.104128	0.0472507	0.1236	0.0854253	0.0448598	0.110813	0.0778364	0.0422028	0.107995	0.0750989
2023-01-18	0.0593302	0.160039	0.109685	0.0504011	0.131363	0.0908823	0.0480264	0.118573	0.0832998	0.0454709	0.115835	0.0806529
2023-01-19	0.0569953	0.156056	0.106526	0.0480792	0.127496	0.0877877	0.0457417	0.114842	0.0802917	0.0432108	0.112131	0.0776707
2023-01-20	0.0553497	0.148895	0.102122	0.0464102	0.120493	0.0834514	0.0441412	0.108044	0.0760928	0.0415145	0.105085	0.0732999
2023-01-21	0.0571402	0.156847	0.106994	0.0481675	0.128243	0.0882052	0.0459417	0.115825	0.0808833	0.04356	0.113363	0.0784615
2023-01-22	0.053558	0.147337	0.100448	0.0446103	0.118981	0.0817955	0.0424212	0.106758	0.0745895	0.0399403	0.103947	0.0719437
2023-01-23	0.0512555	0.14075	0.0960028	0.0422863	0.112532	0.0774092	0.0401712	0.100511	0.070341	0.0374437	0.0971403	0.067292
2023-01-24	0.0514091	0.14151	0.0964597	0.042422	0.11327	0.0778461	0.0403434	0.101345	0.0708441	0.0375704	0.0977596	0.067665
2023-01-25	0.0504673	0.138662	0.0945646	0.041459	0.110479	0.0759689	0.0394323	0.0986959	0.0690641	0.0365933	0.0949472	0.0657702
2023-01-26	0.0500248	0.137142	0.0935834	0.0409939	0.108987	0.0749903	0.0390125	0.0973254	0.068169	0.0361226	0.0934133	0.0647679
2023-01-27	0.0486017	0.134253	0.0914273	0.0395468	0.106149	0.0728477	0.0376178	0.0946276	0.0661227	0.0347133	0.090622	0.0626677
2023-01-28	0.0471687	0.136543	0.0918561	0.0380736	0.108343	0.0732083	0.0362168	0.0969296	0.0665732	0.0332875	0.0928216	0.0630545
2023-01-29	0.0454255	0.127302	0.0863636	0.0362862	0.0992809	0.0677836	0.0345096	0.0881001	0.0613049	0.0315752	0.0839778	0.0577765
2023-01-30	0.0447988	0.124452	0.0846252	0.0356034	0.0964476	0.0660255	0.0339066	0.085438	0.0596723	0.0309424	0.0812292	0.0560858
2023-01-31	0.0436775	0.121413	0.0825455	0.0343919	0.0933826	0.0638872	0.0328212	0.0825976	0.0577094	0.0296735	0.078104	0.0538888
2023-02-01	0.044326	0.124556	0.0844411	0.034977	0.0963831	0.0656801	0.0390981	0.106622	0.0728601	0.0303601	0.0812655	0.0558128
2023-02-02	0.0467076	0.131106	0.0889067	0.0372807	0.102711	0.069996	0.0414307	0.113071	0.0772506	0.032591	0.0873378	0.0599644
2023-02-03	0.0421614	0.117796	0.0799789	0.032699	0.0896618	0.0611804	0.036861	0.0999682	0.0684146	0.0280141	0.0743151	0.0511646
2023-02-04	0.0384141	0.108358	0.0733858	0.0288735	0.0803464	0.0546099	0.033083	0.0906697	0.0618763	0.0242784	0.0652638	0.0447711
2023-02-05	0.0419127	0.116534	0.0792234	0.0322281	0.0881957	0.0602119	0.0365186	0.0987067	0.0676127	0.0274208	0.0725274	0.0499741
2023-02-06	0.041055	0.115187	0.0781208	0.0312626	0.0867518	0.0590072	0.0356229	0.0973727	0.0664978	0.0264944	0.07117	0.0488322
2023-02-07	0.0361753	0.101185	0.0686803	0.0262667	0.0729226	0.0495947	0.0307245	0.083585	0.0571548	0.0216911	0.0578319	0.0397615
2023-02-08	0.0448026	0.128059	0.0864306	0.0347315	0.0989996	0.0668656	0.0392622	0.110018	0.0746401	0.0302353	0.0837945	0.0570149
2023-02-09	0.0364855	0.103523	0.0700041	0.0263451	0.0749311	0.0506381	0.0309344	0.0858539	0.0583942	0.0219894	0.0602362	0.0411128
2023-02-10	0.0409299	0.119175	0.0800524	0.0306424	0.0900577	0.0603501	0.035294	0.101227	0.0682606	0.0263183	0.0752339	0.0507761
2023-02-11	0.0336227	0.0934709	0.0635468	0.0231988	0.0647973	0.0439981	0.0279665	0.0759053	0.0519359	0.0190328	0.0504678	0.0347503
2023-02-12	0.0367436	0.103863	0.0703032	0.0260987	0.0746903	0.0503945	0.0310203	0.0861058	0.058563	0.0218722	0.0600605	0.0409664
2023-02-13	0.0333108	0.093218	0.0632644	0.0225232	0.0641132	0.0433182	0.0275499	0.0756036	0.0515767	0.0183612	0.0496616	0.0340114
2023-02-14	0.0329801	0.0924645	0.0627223	0.0220223	0.0631738	0.0425981	0.0271582	0.0748273	0.0509928	0.018037	0.0490654	0.0335512
2023-02-15	0.031063	0.088104	0.0595835	0.0199418	0.0587213	0.0393316	0.0251669	0.0704822	0.0478246	0.0160485	0.0447828	0.0304157
2023-02-16	0.0307997	0.0870799	0.0589398	0.0194721	0.0574862	0.0384792	0.020153	0.0504671	0.0353101	0.015737	0.0438035	0.0297702
2023-02-17	0.0320678	0.0911053	0.0615865	0.020534	0.0611755	0.0408548	0.0168161	0.0354913	0.0261537	0.0169819	0.0477844	0.0323831
2023-02-18	0.0324125	0.0920255	0.062219	0.0206736	0.0618409	0.0412573	0.0172268	0.0365077	0.0268672	0.0170757	0.0482973	0.0326865
2023-02-19	0.0296965	0.0824002	0.0560484	0.0177437	0.0522022	0.034973	0.0146305	0.0275203	0.0210754	0.0142558	0.0388731	0.0265644
2023-02-20	0.0274075	0.0777719	0.0525897	0.0152542	0.0474354	0.0313448	0.0124561	0.0232764	0.0178663	0.0119599	0.0344548	0.0232074
2023-02-21	0.0278026	0.0781135	0.052958	0.0154177	0.0475033	0.0314605	0.0129291	0.0237527	0.0183409	0.0122473	0.0346933	0.0234703
2023-02-22	0.0270516	0.0762008	0.0516262	0.0143903	0.0453147	0.0298525	0.0122927	0.0221025	0.0171976	0.0113198	0.0326413	0.0219805
2023-02-23	0.0253793	0.0715983	0.0484888	0.0124893	0.0405481	0.0265187	0.0107496	0.0179498	0.0143497	0.00942756	0.027816	0.0186218
2023-02-24	0.0252135	0.0712444	0.048229	0.0121163	0.0399585	0.0260374	0.0106944	0.0177885	0.0142414	0.00917898	0.0274085	0.0182937
2023-02-25	0.0263894	0.0753	0.0508447	0.0131034	0.0437022	0.0284028	0.0119596	0.0217635	0.0168615	0.0103285	0.0313658	0.0208471
2023-02-26	0.0263889	0.0765519	0.0514704	0.0129996	0.044823	0.0289113	0.0120369	0.0231078	0.0175723	0.0102229	0.0324267	0.0213248
2023-02-27	0.0226771	0.0625394	0.0426082	0.0090255	0.0309266	0.0199761	0.0121035	0.0266903	0.0193969	0.00636737	0.0187407	0.012554
2023-02-28	0.0225492	0.0628805	0.0427149	0.00865596	0.0309968	0.0198264	0.0120128	0.0270916	0.0195522	0.00613049	0.0189741	0.0125523
2023-03-01	0.0218087	0.0603994	0.041104	0.00768803	0.0283373	0.0180127	0.0113239	0.0247727	0.0180483	0.00524782	0.0163858	0.0108168
2023-03-02	0.0228604	0.0633915	0.043126	0.00848933	0.0309875	0.0197384	0.0124353	0.0277657	0.0201005	0.00607877	0.0189507	0.0125147
2023-03-03	0.0267029	0.0784393	0.0525711	0.012182	0.0454833	0.0288327	0.016288	0.042403	0.0293455	0.00977288	0.0331913	0.0214821
2023-03-04	0.0217751	0.0602586	0.0410169	0.00714097	0.0277103	0.0174256	0.0149073	0.0422902	0.0285988	0.00477302	0.0156105	0.0101918
2023-03-05	0.0232465	0.065974	0.0446103	0.00842991	0.0331191	0.0207745	0.0163564	0.0479112	0.0321338	0.0061753	0.0210692	0.0136222
2023-03-06	0.0220402	0.0613332	0.0416867	0.00705659	0.028476	0.0177663	0.0151448	0.0433522	0.0292485	0.00486216	0.0164713	0.0106667
2023-03-07	0.0207752	0.0573577	0.0390665	0.00565038	0.0245101	0.0150802	0.0138724	0.0394463	0.0266594	0.00358446	0.0127079	0.00814619
2023-03-08	0.0224405	0.0635048	0.0429726	0.00716106	0.0303969	0.018779	0.0155148	0.0454947	0.0305048	0.00529448	0.0188467	0.0120706
2023-03-09	0.0196417	0.0535482	0.0365949	0.00420795	0.0206229	0.0124154	0.0127214	0.0357112	0.0242163	0.00251649	0.00939984	0.00595817
2023-03-10	0.0211479	0.0597272	0.0404376	0.00553035	0.0265128	0.0160216	0.0142009	0.0417876	0.0279942	0.00393833	0.0153203	0.00962932
2023-03-11	0.0206414	0.0575134	0.0390774	0.00489718	0.0243185	0.0146078	0.0137032	0.039631	0.0266671	0.00325657	0.0129583	0.00810742
2023-03-12	0.0214397	0.0594996	0.0404696	0.00552495	0.02617	0.0158475	0.014497	0.0416049	0.0280509	0.00399568	0.0149245	0.0094601
2023-03-13	0.0191255	0.0530484	0.0360869	0.00307868	0.0198462	0.0114625	0.0121869	0.0352742	0.0237306	0.00173978	0.00890386	0.00532182
2023-03-14	0.0193929	0.053006	0.0361995	0.00315295	0.0197083	0.0114306	0.0124552	0.035253	0.0238541	0.0020179	0.00901375	0.00551582
2023-03-15	0.0195346	0.0527067	0.0361206	0.00309557	0.0193147	0.0112051	0.0126053	0.0349853	0.0237953	0.00203735	0.00862681	0.00533208
2023-03-16	0.0209114	0.0580473	0.0394793	0.00427973	0.0244104	0.0143451	0.0139844	0.0402659	0.0271251	0.00328635	0.0136833	0.00848485
2023-03-17	0.0197344	0.0538656	0.0368	0.00296165	0.0203054	0.0116335	0.0128346	0.0361915	0.024513	0.00211451	0.00977899	0.00594675
2023-03-18	0.0196909	0.0531905	0.0364407	0.00274273	0.0195857	0.0111642	0.0128158	0.0355712	0.0241935	0.00194173	0.00907009	0.00550591
2023-03-19	0.0196693	0.0524946	0.0360819	0.00253232	0.0188332	0.0106827	0.0128246	0.0349365	0.0238806	0.00181408	0.00833288	0.00507348
2023-03-20	0.0188064	0.0497482	0.0342773	0.00150072	0.0161059	0.00880332	0.0119868	0.0322783	0.0221325	0.00101116	0.00593906	0.00347511
2023-03-21	0.0187737	0.0516338	0.0352038	0.00130757	0.0178912	0.0095994	0.0119694	0.0341711	0.0230702	0.00106892	0.00809696	0.00458294
2023-03-22	0.0181217	0.0483496	0.0332356	0.000487971	0.0146633	0.00757566	0.0113324	0.0309741	0.0211532	0.000382701	0.00501368	0.00269819
2023-03-23	0.0176469	0.0449933	0.0313201	-0.000182924	0.0113432	0.00558016	0.0108689	0.0277015	0.0192852	-0.000262826	0.00170121	0.000719194
2023-03-24	0.0177969	0.0451285	0.0314627	-0.000224443	0.0114192	0.00559739	0.0110255	0.02786	0.0194427	-0.000168687	0.00190977	0.000870542
2023-03-25	0.0178479	0.0474338	0.0326409	-0.000355899	0.0136062	0.00662513	0.0110819	0.0301477	0.0206148	-1.86941e-05	0.00426756	0.00212443
2023-03-26	0.0185504	0.0486364	0.0335934	0.000156468	0.0147362	0.00744633	0.0117929	0.0313578	0.0215754	0.000728735	0.00568878	0.00320876
2023-03-27	0.0182706	0.0456643	0.0319675	-0.00033403	0.0117926	0.00572927	0.0115398	0.0284724	0.0200061	0.000397899	0.00287155	0.00163472
2023-03-28	0.0182532	0.0452954	0.0317743	-0.00055447	0.0113761	0.00541082	0.0115423	0.0281443	0.0198433	0.000356022	0.00261647	0.00148625
2023-03-29	0.017963	0.0440142	0.0309886	-0.0010593	0.0100615	0.00450111	0.0112819	0.0269237	0.0191028	-2.39237e-05	0.0014445	0.000710289
2023-03-30	0.0190303	0.0507583	0.0348943	-0.000189019	0.0165576	0.00818429	0.0123784	0.0336067	0.0229925	0.00107458	0.00814564	0.00461011
2023-03-31	0.017625	0.0436064	0.0306157	-0.00175819	0.00960488	0.00392335	0.011004	0.0266104	0.0188072	-0.000164668	0.00178703	0.000811179
2023-04-01	0.0227673	0.0774756	0.0501215	0.00320107	0.0424555	0.0228283	0.0161385	0.059971	0.0380548	0.00494864	0.0343879	0.0196683
2023-04-02	0.0187682	0.0519896	0.0353789	-0.000896762	0.0178109	0.00845709	0.0121895	0.0349386	0.023564	0.00109879	0.0101416	0.00562021
2023-04-03	0.0170881	0.0408451	0.0289666	-0.00275028	0.00700313	0.00212643	0.0105469	0.0240147	0.0172808	-0.00061688	-0.000111105	-0.000363992
2023-04-04	0.0183002	0.0428459	0.0305731	-0.00177784	0.00889423	0.0035582	0.0117884	0.0260328	0.0189106	0.000826992	0.00210445	0.00146572
2023-04-05	0.0186242	0.0491167	0.0338704	-0.00160557	0.0149869	0.00669066	0.0121423	0.0322482	0.0221953	0.00111863	0.00807643	0.00459753
2023-04-06	0.0175737	0.0395809	0.0285773	-0.00281625	0.00576092	0.00147233	0.0110346	0.0213158	0.0161752	-0.000836228	0.000167659	-0.000334284
2023-04-07	0.0173998	0.0400091	0.0287045	-0.00314933	0.00619144	0.00152106	0.0108758	0.0210302	0.015953	-0.000206944	0.000170103	-1.84208e-05
2023-04-08	0.017074	0.0407229	0.0288984	-0.00361189	0.00692158	0.00165484	0.0106484	0.0218156	0.016232	-0.000308559	0.000578438	0.00013494
2023-04-09	0.0180202	0.0411018	0.029561	-0.00282995	0.00733298	0.00225152	0.0116062	0.0220726	0.0168394	0.000399744	0.0010142	0.000706971
2023-04-10	0.0184019	0.0411729	0.0297874	-0.00259876	0.0074514	0.00242632	0.0120276	0.0221432	0.0170854	0.000684885	0.0011786	0.000931741
2023-04-11	0.0179993	0.0402835	0.0291414	-0.0031282	0.0066494	0.0017606	0.0116905	0.0216316	0.016661	0.000147756	0.00049484	0.000321298
2023-04-12	0.0171635	0.0385997	0.0278816	-0.00407449	0.00508825	0.000506882	0.0109169	0.0205023	0.0157096	-0.00130987	-0.000599495	-0.000954683
2023-04-13	0.0185743	0.0411347	0.0298545	-0.00283298	0.00759939	0.00238321	0.012352	0.0231052	0.0177286	0.000636981	0.00139656	0.00101677
2023-04-14	0.0163099	0.0382502	0.02728	-0.00517075	0.00488401	-0.000143368	0.0102038	0.0204565	0.0153302	-0.00141221	-0.00104529	-0.00122875
2023-04-15	0.0169869	0.039308	0.0281474	-0.0046422	0.00597397	0.000665884	0.0109122	0.0216616	0.0162869	-0.000941322	-0.000309725	-0.000625523

## Sheet: Data_3b_right
dates_freqs	EG.5.1* Mean Trend	EG.5.1* Lower CI	EG.5.1* Upper CI	EG.1*/XBB.1.5* Mean Trend	EG.1*/XBB.1.5* Lower CI	EG.1*/XBB.1.5* Upper CI	XBB.1.16.ALL Mean Trend	XBB.1.16.ALL Lower CI	XBB.1.16.ALL Upper CI	XBB.1.9* + EG.1.3* + XBB.1.9.2* Mean Trend	XBB.1.9* + EG.1.3* + XBB.1.9.2* Lower CI	XBB.1.9* + EG.1.3* + XBB.1.9.2* Upper CI
2023-04-16	0.368067	0.204274	0.531859	35.2836	33.5705	36.9968	1.25469	0.910178	1.59921	18.429	17.0643	19.7938
2023-05-16	0.119842	0.0144575	0.225227	34.1028	30.0829	38.1227	4.10871	2.69046	5.52697	18.5568	15.3935	21.7201
2023-06-15	6.6743	3.76858	9.58001	25.7	19.6384	31.7615	10.4927	6.6824	14.3029	16.8599	11.9165	21.8034
2023-07-15	38.246	31.1578	45.3342	9.95213	6.24799	13.6563	9.94608	6.24326	13.6489	8.96146	5.47866	12.4443
