# Supplementary material for: SARS-CoV-2 evolution on a dynamic immune landscape
Source: Nature. 2025 Jan 29;639(8053):196–204. doi: 10.1038/s41586-024-08477-8 (PMC11882442; doi:10.1038/s41586-024-08477-8)
Supplement: Supplementary file 5 — Source Data Fig. 4 [file 41586_2024_8477_MOESM5_ESM.xlsx]

## Sheet: Data_4a
date	BA.5.all_proportion	BA.5.all_gamma_min	BA.5.all_gamma_max	BA.5.all_gamma_mean	XBF_proportion	XBF_gamma_min	XBF_gamma_max	XBF_gamma_mean	BR.2.1_proportion	BR.2.1_gamma_min	BR.2.1_gamma_max	BR.2.1_gamma_mean	XBB.1.5.all_proportion	XBB.1.5.all_gamma_min	XBB.1.5.all_gamma_max	XBB.1.5.all_gamma_mean	XBB.1.16.all_proportion	XBB.1.16.all_gamma_min	XBB.1.16.all_gamma_max	XBB.1.16.all_gamma_mean	EG.5.1.all_proportion	EG.5.1.all_gamma_min	EG.5.1.all_gamma_max	EG.5.1.all_gamma_mean	BQ.1.all_proportion	BQ.1.all_gamma_min	BQ.1.all_gamma_max	BQ.1.all_gamma_mean	XBC.1.all_proportion	XBC.1.all_gamma_min	XBC.1.all_gamma_max	XBC.1.all_gamma_mean	HK.3_proportion	HK.3_gamma_min	HK.3_gamma_max	HK.3_gamma_mean
2022-10-01	66.0662	-0.0280377	-0.0246105	-0.0265969
2022-10-02	65.8319	-0.0277622	-0.0242012	-0.0257428
2022-10-03	65.7649	-0.0261311	-0.0229824	-0.0249326
2022-10-04	65.6846	-0.0243975	-0.0212376	-0.0228249
2022-10-05	65.5922	-0.0304197	-0.0249829	-0.026829
2022-10-06	65.3447	-0.0276796	-0.023633	-0.0252581
2022-10-07	64.4355	-0.0447279	-0.039877	-0.0429552
2022-10-08	64.4941	-0.0288086	-0.0236181	-0.0256328
2022-10-09	63.8623	-0.0335046	-0.0285717	-0.0304452
2022-10-10	63.2198	-0.0336479	-0.0295282	-0.0315035																					3.29889	0.0337804	0.0552276	0.0419941
2022-10-11	62.6785	-0.0376477	-0.0331167	-0.0354637																					3.64651	0.0293741	0.0512416	0.0378765
2022-10-12	62.2893	-0.0443978	-0.0396151	-0.042523																					3.82245	0.0216906	0.0451361	0.0309218
2022-10-13	61.7091	-0.0385799	-0.0336839	-0.0357572																					4.0405	0.029844	0.0504139	0.0383135
2022-10-14	61.7174	-0.0333047	-0.0292924	-0.0311445																					4.18584	0.0349885	0.0569912	0.0440618
2022-10-15	60.6405	-0.0356981	-0.0297262	-0.032257																					4.77535	0.035061	0.0540115	0.0429568
2022-10-16	59.4684	-0.0494964	-0.0440944	-0.0473075																					4.93797	0.0167867	0.0405083	0.0265655
2022-10-17	58.5252	-0.0467799	-0.0418539	-0.0446846																					5.40022	0.0202602	0.0439853	0.030087
2022-10-18	56.8468	-0.0635582	-0.0563765	-0.0606845																					5.56488	0.00264548	0.0289675	0.0134121
2022-10-19	55.5657	-0.0489147	-0.0436773	-0.0466314																					5.90031	0.0192377	0.042218	0.029112
2022-10-20	54.6997	-0.0460557	-0.0412068	-0.0437147																					6.19759	0.0233181	0.0454494	0.0329267
2022-10-21	53.8311	-0.0462078	-0.04127	-0.0438407																					6.35785	0.0235212	0.0454883	0.03331
2022-10-22	53.093	-0.0550583	-0.0492255	-0.0523706																					6.73323	0.0142235	0.0359879	0.0237975
2022-10-23	51.7894	-0.0542379	-0.0486012	-0.0518571																					7.02867	0.0143844	0.0373354	0.0245869
2022-10-24	50.8579	-0.0626168	-0.0564619	-0.060072																					7.35198	0.00599784	0.0298583	0.0163893
2022-10-25	49.8549	-0.0602461	-0.0539812	-0.0576739																					7.75431	0.00889042	0.0323823	0.0193599
2022-10-26	48.6443	-0.0574193	-0.0512089	-0.0548658																					8.17658	0.012063	0.0367226	0.0232671
2022-10-27	47.7516	-0.0621313	-0.0557803	-0.0594519																					8.71979	0.00823216	0.0314681	0.0187588
2022-10-28	46.5239	-0.067817	-0.0612481	-0.0642471																					9.35618	0.0047849	0.0232539	0.0133753
2022-10-29	45.0423	-0.0644226	-0.056128	-0.0613739																					9.90585	0.00503224	0.030402	0.0167647
2022-10-30	43.9787	-0.0686881	-0.0613545	-0.0656903																					10.127	0.00246375	0.0244943	0.0125679
2022-10-31	42.7407	-0.0760901	-0.0680598	-0.0726776																					10.6603	-0.00407108	0.0169485	0.00530085
2022-11-01	41.725	-0.0785096	-0.0660658	-0.0743172																					10.9521	-0.00883237	0.0183883	0.00355372
2022-11-02	41.1019	-0.0811511	-0.0699324	-0.0773948																					11.6314	-0.0106441	0.0134596	0.000197636
2022-11-03	40.1758	-0.0765744	-0.0651695	-0.0728822					3.0119	0.0577878	0.090289	0.0789372													12.1094	-0.00630793	0.0177848	0.00483899
2022-11-04	38.7763	-0.0786202	-0.0677415	-0.0751402					3.30057	0.0538581	0.0883301	0.0761122													12.754	-0.00795908	0.014382	0.00248897
2022-11-05	37.7622	-0.0743216	-0.0630325	-0.0708095					3.50451	0.057871	0.0931712	0.0807311													13.4582	-0.00343609	0.0186056	0.00705881
2022-11-06	37.0598	-0.0756259	-0.0640104	-0.0721					3.66751	0.0568256	0.0926027	0.0800101													13.8976	-0.00387844	0.0179067	0.00660128
2022-11-07	35.5459	-0.086933	-0.0712666	-0.0822324	3.04576	0.0496557	0.0841622	0.0715759	4.26161	0.0482602	0.0797367	0.0685596													14.315	-0.0154022	0.0101093	-0.00369343
2022-11-08	34.6055	-0.0854289	-0.071253	-0.0813397	3.30292	0.0483082	0.0862598	0.0721098	4.43105	0.0469471	0.0818569	0.0691265													15.118	-0.013048	0.00932741	-0.0026689
2022-11-09	33.6078	-0.0869787	-0.0694616	-0.0818459	3.57574	0.0495087	0.0838233	0.0714817	4.57762	0.0481297	0.0794126	0.0684866													15.4278	-0.0151907	0.010829	-0.00300005
2022-11-10	32.8424	-0.089187	-0.0711481	-0.0840773	3.76998	0.045433	0.0806529	0.067571	4.7961	0.0440918	0.0762858	0.0646216													15.7131	-0.0177603	0.00735191	-0.00621684
2022-11-11	32.0218	-0.0862672	-0.0675898	-0.0809152	4.11639	0.0478824	0.0833848	0.0705064	5.36952	0.0465345	0.0790044	0.0675489													15.9362	-0.0148895	0.0102028	-0.00298985
2022-11-12	31.6725	-0.0787534	-0.0620609	-0.0740667	4.39024	0.05412	0.0931807	0.079286	5.79152	0.0527679	0.0887633	0.0763101													16.276	-0.00574245	0.0166017	0.00553037
2022-11-13	30.6268	-0.089873	-0.0702416	-0.0844339	4.84992	0.0439093	0.0805031	0.0669788	6.18914	0.042584	0.0761508	0.0640542													16.7587	-0.0171213	0.0070947	-0.00563037
2022-11-14	29.7283	-0.0961332	-0.073782	-0.0899557	5.14828	0.0386225	0.0727773	0.0600266	6.52703	0.0373466	0.068505	0.0571707													17.1462	-0.0240023	0.00237987	-0.0117928
2022-11-15	29.3248	-0.0937929	-0.0712133	-0.0875797	5.35697	0.040907	0.0758442	0.0629417	6.96406	0.0396201	0.0715576	0.0600758													17.5711	-0.0206404	0.00509732	-0.00846149
2022-11-16	27.9242	-0.109458	-0.0810231	-0.10152	5.49691	0.0286003	0.0569337	0.0461415	8.08476	0.0271801	0.0525479	0.043162													17.8358	-0.0376072	-0.00636242	-0.0237295
2022-11-17	27.1886	-0.0957955	-0.0726158	-0.0896929	5.74237	0.0371952	0.0738926	0.0599011	7.95445	0.0358194	0.0694632	0.0569265													18.4691	-0.022199	0.00219333	-0.0107773
2022-11-18	26.0392	-0.103906	-0.0762805	-0.0964617	6.36564	0.0325332	0.0643212	0.0521839	8.27553	0.0312903	0.0600712	0.0493695													18.5868	-0.0305068	-0.00177748	-0.0174364
2022-11-19	25.297	-0.102602	-0.0748627	-0.0951289	6.82488	0.0331682	0.0659253	0.0535943	8.4346	0.0319797	0.0617557	0.0508505													18.835	-0.0287722	-0.000780889	-0.0157401
2022-11-20	24.4229	-0.106955	-0.0764634	-0.0987234	6.93065	0.0301316	0.0602983	0.0488584	8.80548	0.0289312	0.056153	0.0461239													18.8145	-0.0334484	-0.00326415	-0.0196383
2022-11-21	23.3624	-0.107202	-0.0752765	-0.0985057	7.54905	0.0304056	0.059613	0.0487686	9.27186	0.0292623	0.055543	0.0461032													18.847	-0.0337753	-0.00252109	-0.0192751
2022-11-22	22.6897	-0.103685	-0.0729635	-0.095432	7.71604	0.0320393	0.0642622	0.0522395	9.33917	0.0308776	0.0601733	0.0495591													19.1844	-0.029328	-0.000573305	-0.015703
2022-11-23	21.8165	-0.11283	-0.0781549	-0.103492	7.89163	0.0257519	0.0538857	0.0431088	10.3722	0.0244483	0.0496673	0.040295													19.0518	-0.0387338	-0.00634717	-0.024002
2022-11-24	21.0341	-0.10748	-0.0742191	-0.0986651	8.36568	0.0289274	0.0601864	0.0482737	10.3297	0.0277395	0.0560465	0.0455617													19.0424	-0.0322762	-0.0026909	-0.0184591
2022-11-25	20.177	-0.109686	-0.0751256	-0.100515	8.86755	0.0274303	0.0581595	0.0464753	10.81	0.0262721	0.0540729	0.0438082													19.2264	-0.0339719	-0.00377023	-0.0198276
2022-11-26	19.243	-0.108311	-0.074827	-0.0997178	9.03792	0.0269631	0.0606385	0.0473806	10.7843	0.0258425	0.0565946	0.0447589													19.6959	-0.0315265	-0.00389575	-0.018681
2022-11-27	18	-0.116048	-0.0769222	-0.105563	9.71204	0.0229956	0.0501023	0.0396491	11.457	0.0218796	0.0461126	0.0370583													19.5957	-0.040642	-0.00720762	-0.0253155
2022-11-28	17.397	-0.105356	-0.0708649	-0.0964644	10.0167	0.028083	0.0628534	0.0493231	11.6841	0.0270298	0.058901	0.0467879													19.8022	-0.0286741	-0.00187839	-0.0158571
2022-11-29	16.5025	-0.115937	-0.0776595	-0.106075	10.2036	0.01999	0.0508812	0.0383117	11.7737	0.01898	0.0470317	0.0358537													20.4327	-0.0396723	-0.0095136	-0.0260546
2022-11-30	15.3342	-0.124282	-0.0803686	-0.112616	10.2921	0.0158168	0.0404046	0.0303204	12.9538	0.0145768	0.0363386	0.0276397													20.3655	-0.0494008	-0.0132926	-0.0334309
2022-12-01	14.8663	-0.123655	-0.0796737	-0.112071	10.7961	0.0147476	0.0405832	0.0297654	12.5741	0.0136308	0.03661	0.0271978													20.5129	-0.0488298	-0.0137931	-0.0334221
2022-12-02	13.9215	-0.125695	-0.0790189	-0.113144	11.1775	0.0147569	0.0377663	0.0285951	12.84	0.0137045	0.0338847	0.0261076													20.0508	-0.0509903	-0.0133	-0.0339898
2022-12-03	13.5177	-0.112905	-0.072587	-0.102557	10.9961	0.0200503	0.0534372	0.0397722	13.4669	0.0189325	0.0494453	0.0372029													20.8095	-0.0367005	-0.00794733	-0.0234
2022-12-04	12.8673	-0.120443	-0.0746882	-0.108259	11.4912	0.0159661	0.043052	0.0319441	14.1079	0.0148855	0.039132	0.0294316													20.7642	-0.0457032	-0.0114136	-0.0301577
2022-12-05	11.94	-0.121886	-0.075405	-0.10968	11.7813	0.0139372	0.0414934	0.029828	14.4353	0.0128504	0.0375757	0.0273177													21.0809	-0.0470157	-0.0130588	-0.0318804
2022-12-06	11.6177	-0.117637	-0.0712366	-0.105329	11.7703	0.0158278	0.0445061	0.0325559	14.7356	0.0147798	0.0406231	0.0300859													21.394	-0.0438881	-0.0107713	-0.0288495
2022-12-07	11.0612	-0.119717	-0.0701651	-0.106207	11.8953	0.014888	0.0402403	0.0298503	15.6854	0.0136972	0.0362154	0.0272393													21.4101	-0.0474669	-0.0112547	-0.0309398
2022-12-08	10.9564	-0.114205	-0.0661548	-0.101095	12.2349	0.0168718	0.0450948	0.0336516	15.7094	0.0156279	0.0409627	0.0309641													21.6858	-0.0429149	-0.00896502	-0.0271
2022-12-09	10.5489	-0.115542	-0.0656048	-0.101819	12.2546	0.0145554	0.0413707	0.0301953	16.4049	0.0133188	0.037232	0.0275123													21.8066	-0.045961	-0.0107803	-0.0298793
2022-12-10	9.95207	-0.122478	-0.0675253	-0.106999	12.6709	0.0102635	0.0308418	0.0222785	16.8713	0.00912999	0.026844	0.0197198													21.4618	-0.0550659	-0.0143459	-0.0366631
2022-12-11	9.45469	-0.117086	-0.0643096	-0.102387	12.8631	0.0115983	0.0360753	0.025688	17.3604	0.0105443	0.032166	0.0232188													21.2526	-0.0500526	-0.0126135	-0.0330917
2022-12-12	8.91417	-0.117852	-0.0632076	-0.102459	13.1982	0.0103286	0.0330535	0.0233109	17.2088	0.00940197	0.0293262	0.021													21.399	-0.0523571	-0.0133102	-0.0347567
2022-12-13	8.31295	-0.112596	-0.0600082	-0.0978148	13.3585	0.0113044	0.0373351	0.0261692	17.5921	0.0104058	0.033668	0.0239071													21.3068	-0.0478622	-0.0118814	-0.03148
2022-12-14	8.02972	-0.11497	-0.059574	-0.0990107	13.6737	0.00995666	0.0330037	0.0231997	18.6813	0.00895039	0.0292577	0.0208458													20.8571	-0.0512809	-0.0127199	-0.0336734
2022-12-15	8.01457	-0.112575	-0.0571815	-0.0965001	14.2665	0.0108567	0.0347095	0.024633	18.3259	0.00985998	0.0309647	0.0222882													20.8709	-0.0491428	-0.0113208	-0.0317055
2022-12-16	7.83222	-0.124398	-0.0625781	-0.106075	14.2935	0.00390148	0.0206232	0.0131848	18.6696	0.00285244	0.0168634	0.0108081													20.5555	-0.0618474	-0.0176895	-0.0421056
2022-12-17	7.80672	-0.107738	-0.0537828	-0.0922442	14.5548	0.0134561	0.0415971	0.0300223	19.309	0.0123877	0.0377392	0.0275926													20.9922	-0.0424777	-0.00801512	-0.0259736
2022-12-18	7.41749	-0.116191	-0.0567565	-0.0988703	15.269	0.00784372	0.0293924	0.0199154	19.9614	0.0067501	0.0255389	0.0174783													20.3346	-0.0531936	-0.0129701	-0.034919
2022-12-19	7.30533	-0.111915	-0.053932	-0.0949693	14.987	0.00871077	0.03239	0.0219977	20.2903	0.00759093	0.0284849	0.0195259													20.1211	-0.0502951	-0.0117557	-0.0326512
2022-12-20	7.42118	-0.109796	-0.0514127	-0.0922145	15.0952	0.0114446	0.0357814	0.0259637	20.8378	0.0102668	0.0317893	0.0234213													19.3328	-0.0466228	-0.00859485	-0.0283021
2022-12-21	7.00185	-0.113053	-0.0537905	-0.0959554	15.474	0.00874323	0.0329097	0.0224122	20.5911	0.00782447	0.0292066	0.0201505													19.2468	-0.0488831	-0.0107436	-0.0311624
2022-12-22	6.75555	-0.115008	-0.0533245	-0.0969149	16.16	0.00712514	0.0290993	0.0193311	20.058	0.00634482	0.025621	0.0172547													19.2878	-0.0517403	-0.0117532	-0.0333877
2022-12-23	6.14354	-0.116685	-0.0536505	-0.0979757	16.6144	0.00523889	0.0262751	0.0168288	19.6196	0.00452601	0.0229416	0.0148619													19.3186	-0.0533024	-0.0130454	-0.0348575	3.24506	0.0119487	0.0137316	0.0131164
2022-12-24	5.615	-0.118452	-0.0529773	-0.0988765	17.5157	0.00583989	0.0249734	0.0164821	19.7994	0.00520619	0.0217857	0.0146307													19.3745	-0.0541155	-0.0119072	-0.0346433	3.34234	0.0110821	0.0142996	0.0132519
2022-12-25	5.39632	-0.114691	-0.0505959	-0.0954375	17.4349	0.00625181	0.0274693	0.0180528	19.8101	0.00561347	0.0243163	0.0162206													19.8788	-0.0513688	-0.0110403	-0.0326464	3.25995	0.0141066	0.0160815	0.0153562
2022-12-26	5.10657	-0.120061	-0.0502152	-0.0982346	18.3849	0.00499908	0.0208258	0.0138298	20.4142	0.00446709	0.0178422	0.0121373													19.5097	-0.0568822	-0.0115188	-0.0358952	3.15199	0.00827972	0.0140104	0.0118807
2022-12-27	4.90172	-0.115302	-0.0488355	-0.0950182	18.2869	0.00466357	0.0251651	0.0158355	20.7914	0.00413726	0.0222207	0.0141711													19.2766	-0.0526702	-0.0113851	-0.0336262	3.24348	0.0131343	0.0150664	0.0144127
2022-12-28	4.73202	-0.11645	-0.0475854	-0.0950716	19.331	0.00554565	0.0246676	0.0163305	20.761	0.00520616	0.0219707	0.0148866													18.9307	-0.0526087	-0.00990156	-0.0325192	3.08294	0.0133737	0.0166811	0.0156068
2022-12-29	4.48171	-0.116625	-0.0479611	-0.0955758	19.5074	0.00371255	0.023726	0.014611	20.5202	0.00334554	0.0210645	0.013175													18.8269	-0.0529273	-0.0112461	-0.0335814	3.13981	0.0130502	0.0151089	0.0144334
2022-12-30	4.19492	-0.118429	-0.0468894	-0.0954846	19.8168	0.00201534	0.0186143	0.0111892	20.1504	0.00178286	0.0161481	0.00992052													18.5913	-0.0569814	-0.0123378	-0.0361314	3.37161	0.0085707	0.0131581	0.0115593
2022-12-31	4.16774	-0.112742	-0.0444642	-0.0911086	20.5058	0.00428766	0.02522	0.0160616	19.9876	0.00412088	0.0228665	0.0148872													18.7477	-0.0504768	-0.00961165	-0.03101	3.14978	0.0156551	0.0177927	0.0169607
2023-01-01	3.82607	-0.111759	-0.0421717	-0.0889211	21.3974	0.00285121	0.0212268	0.0129547	19.5043	0.00285881	0.0191309	0.0119996													18.481	-0.053451	-0.0104508	-0.0332353	2.98311	0.0123065	0.0154701	0.0144439
2023-01-02	3.63275	-0.113228	-0.0419167	-0.0897476	21.6581	0.00293349	0.0210195	0.0129988	18.9407	0.0029822	0.0190429	0.0121271													18.4031	-0.0529569	-0.00980888	-0.0324992	2.86345	0.0129423	0.0162924	0.015217
2023-01-03	3.45371	-0.115508	-0.0428514	-0.0920994	22.1872	0.00403985	0.0236819	0.0153394	18.7056	0.00407744	0.0217352	0.0144807													18.241	-0.0499437	-0.00824293	-0.0296983	3.00227	0.0160028	0.0190509	0.0179771
2023-01-04	3.14465	-0.116872	-0.0417384	-0.0922736	22.6884	0.0027593	0.0204558	0.0126092	18.7943	0.00267397	0.0183991	0.0116364													18.3676	-0.0526965	-0.00908673	-0.0319118	2.68572	0.0131516	0.0168613	0.0156316
2023-01-05					23.2379	0.0023707	0.018085	0.0111985	19.4419	0.00238368	0.0161341	0.0103309													17.8247	-0.0543329	-0.00885144	-0.0325967	2.61958	0.0114939	0.0166433	0.0148715
2023-01-06					23.2468	0.000669999	0.0164483	0.009203	19.6451	0.00069989	0.0145394	0.0083682													17.5702	-0.0557541	-0.0100864	-0.0341868	2.633	0.0102073	0.015012	0.0132562
2023-01-07					23.6257	0.000563559	0.0156312	0.00867552	19.7823	0.0006775	0.0138333	0.00794152													17.0194	-0.0565894	-0.00976263	-0.0344636	2.3315	0.00969242	0.0152657	0.0131105
2023-01-08					23.4234	0.000387385	0.0173152	0.00953587	19.765	0.000552078	0.0155995	0.00887216													17.0205	-0.0550455	-0.00947283	-0.0333948	2.21429	0.0121248	0.0159406	0.0146418
2023-01-09					24.022	-0.000364594	0.0129942	0.00685536	19.9139	-0.00017811	0.0113361	0.006233													16.4569	-0.0588367	-0.00968366	-0.0355181	2.40772	0.00831792	0.0152634	0.0124433
2023-01-10					24.1823	0.00100345	0.0181573	0.0106029	19.0553	0.00138438	0.0167321	0.0101988													16.4474	-0.0532647	-0.00770839	-0.0311767	2.53717	0.0140543	0.0181348	0.0167838
2023-01-11					24.4852	-0.000495022	0.0144613	0.00769766	18.8454	-0.000133923	0.0130702	0.00730218													16.2615	-0.0557953	-0.00866866	-0.0331582	2.70182	0.0106979	0.0162074	0.0142142
2023-01-12					23.6565	-0.000595528	0.0204989	0.0106078	18.9112	-0.000310808	0.01903	0.0101394													16.3273	-0.0499172	-0.00843476	-0.030038	3.15695	0.0161383	0.0180914	0.0173961
2023-01-13					24.1345	-0.000873442	0.014834	0.00775423	18.2683	-0.000463668	0.0135009	0.00741699													15.8795	-0.0546126	-0.00817783	-0.0321386	2.96345	0.0117114	0.0167265	0.0149716
2023-01-14					24.6106	-0.000812129	0.0111753	0.00537065	18.528	-0.000296303	0.00998597	0.00515948													15.7629	-0.0569065	-0.00745993	-0.0334502	2.74969	0.00854629	0.0168868	0.0130925
2023-01-15					25.0613	-0.000583625	0.013398	0.00719462	18.4644	2.11273e-05	0.0123353	0.00709379													15.3469	-0.0540853	-0.00664477	-0.0309671	2.85433	0.0111879	0.0177749	0.0153788
2023-01-16					24.7538	-0.00104023	0.0155111	0.00783576	18.2461	-0.000316383	0.0146113	0.00787844													15.1881	-0.0511984	-0.00659268	-0.0295821	2.87814	0.0138103	0.0179479	0.0165045
2023-01-17					24.8885	-0.00218341	0.0110947	0.00496961	18.0914	-0.00141738	0.0102828	0.00507728													15.0393	-0.0547617	-0.00725223	-0.0317407	2.91091	0.00988655	0.0167896	0.0140906
2023-01-18					25.0544	-0.0027355	0.0113206	0.00455678	17.9923	-0.00196939	0.0105281	0.00467517													15.0001	-0.0542446	-0.00740958	-0.0317266	2.8138	0.0105089	0.0165904	0.0140749
2023-01-19					25.3514	-0.00262771	0.00954623	0.00396763	17.3592	-0.00178577	0.00883906	0.00416689													14.7565	-0.0552633	-0.00673597	-0.0316279	3.00651	0.00916897	0.0170971	0.0139152
2023-01-20					25.1674	-0.00302126	0.00974883	0.00348049	17.4312	-0.00221528	0.00900846	0.00364545													15.0673	-0.0545061	-0.00669586	-0.031536	2.99289	0.00972691	0.017051	0.0137961
2023-01-21					25.7803	-0.00362288	0.00781561	0.00232907	17.2963	-0.00274257	0.00714799	0.00256742													15.0297	-0.0552957	-0.00677699	-0.0317979	2.93654	0.00835523	0.0168853	0.0131574
2023-01-22					26.4175	-0.00416072	0.00620059	0.00134654	17.1282	-0.00313979	0.00569585	0.00173639													15.0635	-0.055853	-0.00675001	-0.0319186	2.99468	0.00730791	0.0168026	0.0127017
2023-01-23					26.7294	-0.00360388	0.00950397	0.00355657	16.822	-0.00250432	0.00910285	0.00403805													14.6195	-0.0516504	-0.00571238	-0.0289198	2.97667	0.0111141	0.0179253	0.0154061
2023-01-24					26.8969	-0.00577781	0.00286087	-0.00135756	16.2261	-0.0045715	0.00259303	-0.000758787													14.6106	-0.0568405	-0.00740073	-0.0328135	2.88712	0.0048033	0.0159297	0.0108144
2023-01-25					26.814	-0.00500378	0.00564036	0.000570566	16.3837	-0.0037455	0.00543986	0.00122843													14.6089	-0.0530825	-0.0061391	-0.0300712	2.89951	0.00792802	0.0170698	0.0131264
2023-01-26					27.0382	-0.00445057	0.00774688	0.00201148	16.3605	-0.00317437	0.00756355	0.00268573													14.6237	-0.0500434	-0.00508671	-0.0278498	2.67968	0.0105608	0.0180326	0.0150511
2023-01-27					27.5838	-0.00360507	0.00976108	0.00343924	15.9723	-0.00218261	0.00972739	0.00426018	3.15452	0.0282469	0.0559926	0.0421813									14.1737	-0.0474076	-0.00379723	-0.0258105	2.381	0.0130677	0.0193855	0.0169601
2023-01-28					27.5365	-0.00442934	0.00703394	0.00156704	16.1859	-0.00293714	0.00708768	0.00246346	3.16353	0.0273016	0.05265	0.0399261									14.0181	-0.0496382	-0.00420438	-0.0271818	2.68053	0.010772	0.0188061	0.015486
2023-01-29					27.1805	-0.00492494	0.00552652	0.000511674	16.0359	-0.00339506	0.00562187	0.00144448	3.37511	0.0269172	0.0510884	0.0388882									13.78	-0.0512678	-0.00432034	-0.0280649	3.00419	0.009685	0.0186492	0.0148237
2023-01-30					26.702	-0.00767683	-0.000332686	-0.00379804	16.2227	-0.00612997	-0.000229887	-0.00285752	3.79889	0.025264	0.0473364	0.0362068									13.8894	-0.056265	-0.00666597	-0.0317114	2.91305	0.0042996	0.0162017	0.0109084
2023-01-31					26.7121	-0.00722067	0.00334544	-0.00148743	16.3778	-0.00561604	0.00348541	-0.000501698	4.33517	0.0263666	0.0521204	0.0394065									13.6375	-0.0525505	-0.00580299	-0.0291042	2.97632	0.00828766	0.0169937	0.0135703
2023-02-01					26.0908	-0.0056521	0.00884735	0.00224808	15.978	-0.00392978	0.00909225	0.00334296	4.54757	0.0280927	0.0578065	0.0433029									13.4904	-0.0469527	-0.00373159	-0.0249938	3.37386	0.0142004	0.0195906	0.0177355
2023-02-02					25.8259	-0.00656519	0.0062877	0.000389798	15.4238	-0.00473456	0.00664215	0.00158869	4.74421	0.0271991	0.0549442	0.0412967									13.166	-0.0487335	-0.0041892	-0.0261949	3.63223	0.0119386	0.0185792	0.0161866
2023-02-03					25.4538	-0.00721708	0.0045686	-0.000875373	14.903	-0.00528189	0.00503066	0.000424455	4.84439	0.0266274	0.0530579	0.0399847									13.1779	-0.0500394	-0.00448989	-0.0270208	3.66403	0.010463	0.0180576	0.0152066
2023-02-04					25.2625	-0.00773204	0.00243553	-0.00222162	13.9758	-0.0056897	0.00300596	-0.000819682	5.2664	0.0255338	0.0493735	0.0375559									12.6467	-0.0514922	-0.00456752	-0.027767	3.83536	0.008616	0.017757	0.0141769
2023-02-05					24.8245	-0.00829276	-2.69415e-05	-0.00375837	13.4437	-0.00613802	0.000655164	-0.00225054	5.84114	0.0244708	0.0454865	0.0350417									12.062	-0.053289	-0.00465954	-0.0286996	4.08882	0.00648548	0.0174741	0.0129856
2023-02-06					23.8039	-0.009028	0.00216718	-0.00321597	13.4117	-0.00683088	0.00288146	-0.0016765	6.3816	0.0231857	0.0464806	0.0346762									11.8007	-0.050852	-0.00502622	-0.0277631	4.33217	0.00903334	0.0170478	0.0138717
2023-02-07					23.5239	-0.0107384	-0.00663672	-0.00855769	13.1133	-0.00844636	-0.00585246	-0.00694445	6.34334	0.021066	0.0362417	0.0284118									11.3219	-0.0585833	-0.00627271	-0.0323508	4.48725	0.000524082	0.0155766	0.00882263
2023-02-08					22.6678	-0.0119846	-0.00429051	-0.00805498	12.9165	-0.00963944	-0.00347284	-0.00640439	6.99108	0.0199313	0.0388258	0.0290817									11.3686	-0.0559085	-0.00713071	-0.0314046	4.48592	0.00323987	0.0145929	0.00968246
2023-02-09					22.1158	-0.0109022	-0.00421115	-0.00741911	12.515	-0.00844631	-0.00331189	-0.00567954	7.56989	0.0213866	0.0394475	0.0301834									11.1204	-0.0557354	-0.00565332	-0.0304759	4.55011	0.00374936	0.0160495	0.0107484
2023-02-10					21.8927	-0.00957198	-0.00408223	-0.00661975	11.9507	-0.00695696	-0.00303911	-0.00473616	8.03788	0.0231974	0.0403306	0.0316111									10.5391	-0.0558361	-0.00391746	-0.0295314	4.68276	0.00441482	0.0178146	0.0120612
2023-02-11					21.7553	-0.011456	-0.0065954	-0.00890397	11.8161	-0.00869858	-0.00541172	-0.00688717	8.78073	0.0215063	0.0379854	0.029516									10.2957	-0.0576674	-0.00528644	-0.0311708	4.81954	0.00240558	0.0162564	0.0102135
2023-02-12					21.7219	-0.0140436	-0.0100914	-0.0120687	11.3322	-0.0111446	-0.00877131	-0.0099218	9.83076	0.0189139	0.0343162	0.0262679									10.0435	-0.0604266	-0.00739521	-0.033683	4.88814	-0.000639946	0.0139372	0.00742806
2023-02-13					21.7114	-0.0110625	-0.00394987	-0.00724205	10.8741	-0.00802194	-0.00249532	-0.00496411	10.4312	0.0222249	0.0409616	0.0315238									9.79	-0.05399	-0.00391983	-0.02838	4.88986	0.00616495	0.0173847	0.012863
2023-02-14					21.2078	-0.013612	-0.0041672	-0.00868269	10.0779	-0.0104628	-0.00261158	-0.00630849	11.0527	0.0189763	0.0391455	0.0289176									9.79832	-0.0535625	-0.00601941	-0.0292038	5.31008	0.00634449	0.0150806	0.0117531
2023-02-15					20.9668	-0.0142308	-0.00989993	-0.0119526	9.80196	-0.0109493	-0.00823989	-0.00947118	11.4638	0.0181384	0.0324912	0.0250833									9.30881	-0.0583583	-0.00622686	-0.0317927	5.53768	0.00088542	0.0146562	0.00876199
2023-02-16					21.0434	-0.0153529	-0.0110154	-0.0130766	9.72264	-0.0119713	-0.00927976	-0.0105171	12.3222	0.0170215	0.0311498	0.0238628									8.8797	-0.058475	-0.00698891	-0.0321801	5.4486	6.29584e-05	0.0137448	0.00792765
2023-02-17					20.6612	-0.0170948	-0.0127448	-0.0148167	9.8799	-0.0136711	-0.0109967	-0.0122344	13.3804	0.0152218	0.0291326	0.0219657									8.59457	-0.0589613	-0.00830362	-0.0330455	5.4927	-0.00129535	0.012188	0.00649984
2023-02-18					20.467	-0.0151331	-0.0103995	-0.0126566	10.002	-0.0115601	-0.00856437	-0.00997183	14.184	0.0172896	0.0313937	0.0241497									8.32164	-0.0557386	-0.00582183	-0.0301405	5.599	0.00157875	0.014524	0.00914881
2023-02-19					20.3838	-0.0134096	-0.00833749	-0.0107561	9.94015	-0.00965017	-0.00635077	-0.00791252	14.6529	0.0191194	0.0333623	0.0260683									8.08343	-0.0529933	-0.00359459	-0.0275914	5.65293	0.00422969	0.0166678	0.0115901
2023-02-20					20.399	-0.0143633	-0.00888874	-0.0114719	9.87003	-0.0104588	-0.00677581	-0.00850327	15.0471	0.0183676	0.0330484	0.0255945									8.03393	-0.0529372	-0.00411853	-0.0277312	5.68376	0.00425368	0.0160479	0.0113607
2023-02-21					20.5416	-0.0143317	-0.0110132	-0.0125213	9.43023	-0.0103238	-0.00873404	-0.00941511	15.6126	0.0184605	0.0307028	0.0244904									7.63182	-0.0542626	-0.00354267	-0.0280823	5.63591	0.00269613	0.016456	0.0108071
2023-02-22					19.9592	-0.0168788	-0.0110158	-0.0137005	9.34686	-0.0127312	-0.00871259	-0.0105372	16.1891	0.0160707	0.0310857	0.0236136									7.94701	-0.0540919	-0.00581302	-0.0289499	5.58112	0.00312956	0.0141447	0.00998378
2023-02-23					19.9755	-0.0156278	-0.0126935	-0.0140525	9.35563	-0.0114796	-0.0101751	-0.0107693	16.7331	0.0172564	0.0288882	0.0229859									7.36356	-0.0550021	-0.00399704	-0.0286167	5.66362	0.00192034	0.0156844	0.0100685
2023-02-24					19.993	-0.0157112	-0.0127251	-0.0141517	9.37174	-0.0114296	-0.0101291	-0.0107315	17.4147	0.0170383	0.0283146	0.0225635									7.06349	-0.0543591	-0.00351984	-0.0280524	5.6915	0.00236404	0.0159066	0.0104014
2023-02-25					19.9487	-0.015803	-0.0127703	-0.0142545	9.39876	-0.0113731	-0.0100632	-0.0106871	18.2596	0.0168171	0.0276968	0.0221203									7.09224	-0.0537426	-0.00305459	-0.0275038	5.65757	0.00276405	0.0161218	0.0107127
2023-02-26					19.6078	-0.0171422	-0.0122094	-0.0144677	9.35429	-0.0123774	-0.00938325	-0.010756	18.8533	0.0152483	0.0277496	0.0215732									7.00084	-0.0524624	-0.00394679	-0.027057	5.84284	0.00373267	0.0150364	0.0108554
2023-02-27					19.0796	-0.0181221	-0.0118825	-0.0146822	9.28963	-0.0131373	-0.00891418	-0.0108265	19.088	0.0140525	0.0275451	0.0210072									6.81504	-0.0513086	-0.00450001	-0.0265838	6.1292	0.00442722	0.0143597	0.0109607
2023-02-28					18.766	-0.0200103	-0.0182921	-0.0192706	8.98006	-0.0165282	-0.0140345	-0.0152861	19.9277	0.0125321	0.0201934	0.0163775									6.53265	-0.0572813	-0.0055999	-0.0303525	6.00638	-0.00260969	0.0127003	0.00653795
2023-03-01					18.5648	-0.0247175	-0.0225212	-0.0236302	8.67299	-0.0210951	-0.0180429	-0.0195164	20.7415	0.00905651	0.0157892	0.0124429									5.80493	-0.0608743	-0.00891928	-0.0338258	5.87584	-0.00736911	0.00905356	0.00233855
2023-03-02					18.0488	-0.02328	-0.0214144	-0.0223861	8.42023	-0.0194942	-0.016915	-0.0181204	21.7221	0.0100754	0.0176375	0.0138959									5.51296	-0.0581778	-0.00752009	-0.0317482	5.83235	-0.00532913	0.0101951	0.00396926
2023-03-03					17.7125	-0.0213935	-0.0196639	-0.0204731	8.23217	-0.0171235	-0.0150758	-0.0160548	22.5185	0.0114242	0.0199398	0.015744									5.20387	-0.0547204	-0.00565815	-0.0290441	5.774	-0.00243792	0.011846	0.00629171
2023-03-04					17.8765	-0.0213743	-0.0196142	-0.0204769	7.90413	-0.0170163	-0.0148494	-0.0159038	22.9974	0.011512	0.0198842	0.015738									4.93138	-0.0541934	-0.0052068	-0.0285475	5.70522	-0.00204181	0.0121653	0.00664696
2023-03-05					17.9531	-0.0213622	-0.0195091	-0.0204768	7.66137	-0.0169059	-0.0146009	-0.0157423	23.6267	0.0117323	0.0200908	0.015931									4.79506	-0.0535466	-0.00468734	-0.0279665	5.64919	-0.00161151	0.0125258	0.00703044
2023-03-06					17.1835	-0.02553	-0.0234264	-0.0245036	7.4353	-0.0211398	-0.0184216	-0.0196739	24.6817	0.00791914	0.0158174	0.0120233									4.83194	-0.0561761	-0.00809542	-0.030898	5.52894	-0.00567307	0.00880421	0.0032722
2023-03-07					16.7832	-0.0217816	-0.0193953	-0.0204829	7.02625	-0.0163071	-0.0145486	-0.0154388	25.4475	0.0111547	0.0207541	0.0160442									4.50129	-0.0507014	-0.00424413	-0.0262578	5.60542	-0.000234787	0.0124568	0.007721
2023-03-08					15.969	-0.0286895	-0.0245958	-0.0266557	6.75485	-0.0239496	-0.0185965	-0.0214916	26.3801	0.00733559	0.0123531	0.00995115									4.34518	-0.0584556	-0.0078271	-0.0319462	5.43707	-0.00857383	0.00850475	0.00165341
2023-03-09					15.7401	-0.0252219	-0.022201	-0.0238021	6.39734	-0.0202827	-0.0164177	-0.0184527	26.7343	0.00920736	0.0160647	0.012725									3.77434	-0.0531697	-0.00525193	-0.0280294	5.70113	-0.00423105	0.0107836	0.0049519
2023-03-10					15.4298	-0.0244712	-0.0220419	-0.0233202	5.99063	-0.0193227	-0.0160612	-0.0177728	27.1287	0.00928797	0.0168483	0.0132074									3.61874	-0.0512805	-0.00485189	-0.0268292	5.82162	-0.00299864	0.0111254	0.00579929
2023-03-11					14.938	-0.0240198	-0.0219924	-0.0230514	5.56452	-0.018648	-0.0157626	-0.0172881	27.7704	0.00932144	0.0173954	0.0135339									3.52201	-0.0489633	-0.00451694	-0.0254974	5.91203	-0.00210018	0.0113848	0.00642547
2023-03-12					14.0798	-0.0258426	-0.0229491	-0.024458	5.2226	-0.0202769	-0.0164	-0.0185069	28.4549	0.00834737	0.0155139	0.012078									3.28858	-0.0484745	-0.0050635	-0.0256189	6.01754	-0.00352969	0.0107163	0.00534649
2023-03-13					13.4056	-0.0273314	-0.0237011	-0.0255889	5.05495	-0.0215696	-0.0168468	-0.0194562	29.1756	0.0074853	0.0138305	0.0107837									3.06559	-0.04775	-0.00535308	-0.0254878	5.84362	-0.00458186	0.0102639	0.00456603
2023-03-14					12.7872	-0.0246396	-0.0215074	-0.0230478	4.83304	-0.0174392	-0.0158566	-0.0166587	29.2065	0.00815987	0.0183705	0.0134237									3.01889	-0.0424423	-0.00427861	-0.022248	5.63589	0.000404144	0.0115543	0.00759131
2023-03-15					12.2066	-0.0289987	-0.02526	-0.0271519	4.73348	-0.0227196	-0.0171953	-0.020525	29.2005	0.00633027	0.0116061	0.00898005									2.98849	-0.0476091	-0.00562067	-0.0256926	5.81601	-0.00532369	0.00972902	0.00387833
2023-03-16					11.7013	-0.0325731	-0.0285995	-0.0305393	4.60124	-0.0260627	-0.0200613	-0.0236888	29.1441	0.00277912	0.007311	0.00509751									3.00289	-0.0506589	-0.00838105	-0.0285579	5.78351	-0.00845362	0.00673726	0.000863155
2023-03-17					11.4887	-0.025602	-0.0231828	-0.0243675	4.57267	-0.0185221	-0.0153608	-0.0172039	28.881	0.00698318	0.0149863	0.0111323									3.0098	-0.0427571	-0.00346479	-0.0219886	5.74072	0.000142201	0.0119911	0.00767755
2023-03-18					11.1495	-0.0273352	-0.0249321	-0.0260994	4.42063	-0.0200824	-0.0166618	-0.018708	28.7173	0.00520777	0.0129767	0.00922888									3.03319	-0.0449036	-0.00467067	-0.0236266	5.76411	-0.00116112	0.0105501	0.0063247
2023-03-19					10.5125	-0.0289092	-0.0265099	-0.0276646	4.30581	-0.0214948	-0.0178136	-0.0200702	28.6765	0.00357575	0.0110889	0.00745619	3.06465	0.00135311	0.00647026	0.00375545					3.00727	-0.0468055	-0.00575556	-0.0250895	5.84559	-0.00231799	0.00925618	0.00511355
2023-03-20					9.92274	-0.0306614	-0.0266729	-0.0286916	4.07015	-0.0230422	-0.0169594	-0.0207734	28.9617	0.00399018	0.00873572	0.00637805	3.17401	0.00154804	0.00418999	0.00272846									6.20461	-0.00387594	0.00983905	0.00462611
2023-03-21					9.60528	-0.0323354	-0.0274556	-0.0299862	3.88256	-0.0244061	-0.0174144	-0.0217603	28.9617	0.00288035	0.00655704	0.0047539	3.41932	0.000483862	0.00230629	0.0013238									6.50764	-0.00510214	0.00922801	0.00374324
2023-03-22					8.79291	-0.0325637	-0.0277056	-0.0302888	3.7608	-0.0243142	-0.0173317	-0.0217432	29.1033	0.00249277	0.00632716	0.00443355	3.75698	1.53447e-05	0.00195765	0.000943493									6.50998	-0.00472887	0.00923004	0.00393461
2023-03-23					8.4314	-0.0298874	-0.0273205	-0.0285044	3.88721	-0.0210811	-0.0169931	-0.0197335	29.3207	0.00224537	0.00947539	0.00588868	3.8952	0.000398663	0.00558045	0.00271629									7.233	-0.00050991	0.00990786	0.00617476
2023-03-24					8.24029	-0.0278224	-0.0252438	-0.02655	3.69066	-0.0188974	-0.0143992	-0.0174249	29.7493	0.00446658	0.0112245	0.00799246	4.41421	0.00254419	0.00707256	0.00464862									7.1767	0.00170404	0.0125536	0.00867265
2023-03-25					7.92537	-0.0301843	-0.0264613	-0.0284735	3.59374	-0.0210468	-0.0151706	-0.0190528	29.776	0.00328963	0.00872495	0.00612984	4.87746	0.00127091	0.00433286	0.00262578									7.31339	-0.000296002	0.0115267	0.00720273
2023-03-26					7.53151	-0.031654	-0.0270689	-0.029641	3.55888	-0.0222427	-0.0154853	-0.019939	29.5341	0.00260501	0.00733521	0.00508516	5.31264	0.000327581	0.00268435	0.00140363									7.56878	-0.00123419	0.0110621	0.00652218
2023-03-27					7.30729	-0.0318423	-0.027821	-0.0301929	3.29875	-0.0221402	-0.0159439	-0.0202004	29.09	0.00168588	0.00740248	0.00453585	5.52799	-0.000528879	0.00274691	0.000859027									8.37946	-0.000616688	0.0104813	0.00639139
2023-03-28					6.93054	-0.0340583	-0.0286317	-0.031901	3.10381	-0.0241431	-0.016518	-0.021689	28.6884	0.000840282	0.00532466	0.00307733	5.60895	-0.00155366	0.000743074	-0.000542204									8.64314	-0.00275712	0.00949392	0.00491906
2023-03-29					6.89812	-0.0375031	-0.029409	-0.0342654					28.6531	-0.000112309	0.00187259	0.000834078	5.80544	-0.00345611	-0.00214256	-0.00304726									8.51575	-0.00634597	0.00868318	0.00286231
2023-03-30					6.63896	-0.0302889	-0.0268393	-0.028891					28.7625	0.00232355	0.00997198	0.00629226	5.95744	0.000100594	0.00453852	0.00210344									8.69739	0.00256307	0.0121375	0.00877891
2023-03-31					6.48896	-0.0352281	-0.0284135	-0.0326427					28.7294	0.000313609	0.00383176	0.00208433	6.23161	-0.00243349	-0.00122931	-0.00184847									9.08072	-0.00268517	0.00994146	0.00522162
2023-04-01					6.08537	-0.0359112	-0.0291378	-0.0334125					28.8236	-0.000660365	0.00326888	0.00127714	6.22308	-0.00331679	-0.00183345	-0.00267067									9.54897	-0.00276654	0.00930384	0.0048048
2023-04-02					5.81836	-0.0335694	-0.0277911	-0.0314607					28.8652	0.000476385	0.00577844	0.00323426	6.79361	-0.00175467	0.000615476	-0.000762829									9.91753	0.000198107	0.0110981	0.0071543
2023-04-03					5.68053	-0.0366835	-0.0283066	-0.0336026					29.021	-0.000274402	0.00225265	0.00105432	7.14268	-0.00336905	-0.00234919	-0.00305303									9.84063	-0.00307856	0.0102557	0.00525931
2023-04-04					5.27959	-0.0370996	-0.0289303	-0.0342058					28.918	-0.00118403	0.00184478	0.000391355	7.34869	-0.00407542	-0.00319898	-0.00370117									9.82082	-0.00303393	0.00963509	0.00492391
2023-04-05					5.2365	-0.0391441	-0.0291322	-0.0355333					28.6154	-0.00156484	-0.000178545	-0.000880425	7.57786	-0.00585949	-0.00353258	-0.0049393									9.76244	-0.0051714	0.00948687	0.00387058
2023-04-06					5.10148	-0.0383616	-0.028404	-0.0348385					28.3912	-0.000991452	0.000846839	-8.98532e-06	7.85467	-0.00471965	-0.00290303	-0.00404983									9.70782	-0.00385736	0.0103161	0.00494225
2023-04-07					5.12714	-0.0364562	-0.0268983	-0.0331558					27.8306	0.000334355	0.0030699	0.001872	8.38345	-0.00235797	-0.00146527	-0.00207454									9.10328	-0.00129805	0.0119511	0.00703761
2023-04-08					4.80838	-0.0357155	-0.0268748	-0.0327909					27.7678	-9.53261e-05	0.00378523	0.00199973	8.52411	-0.00193468	-0.000769748	-0.00142107									9.29757	0.000122102	0.0120252	0.0077585
2023-04-09					4.46635	-0.0351834	-0.026817	-0.0325346					27.7823	-0.000592165	0.00402124	0.0018498	8.78667	-0.00173185	0.000365825	-0.000899525									9.59657	0.00121445	0.0121699	0.00831
2023-04-10					4.15954	-0.033595	-0.0265198	-0.0315437					27.6354	-0.000780899	0.00557587	0.00253583	9.23181	-0.0016281	0.00215919	-2.78142e-05									9.83788	0.00358605	0.0129114	0.00965147
2023-04-11					3.79629	-0.0362316	-0.0263462	-0.0330642					27.8954	-0.000978587	0.00227834	0.000867691	9.40539	-0.0017958	-0.000597339	-0.00128564									9.059	0.000684295	0.0125702	0.00833981
2023-04-12					3.66548	-0.0420055	-0.0290088	-0.0377451					27.6403	-0.00425762	-0.0037897	-0.00396777	9.86632	-0.00769639	-0.00475123	-0.00651444									8.78594	-0.00549982	0.00983666	0.00379647
2023-04-13					3.41729	-0.0356178	-0.0261087	-0.0327729					27.8913	-0.00154941	0.00260237	0.000880894	10.0811	-0.00229118	-0.000364117	-0.0013037									8.72703	0.00212689	0.0129543	0.00933057
2023-04-14					3.12287	-0.0355334	-0.02552	-0.0325589					27.665	-0.00131808	0.00292811	0.00105722	10.5094	-0.00176509	5.21273e-05	-0.00103509									8.4929	0.00279525	0.0135594	0.00985071
2023-04-15													27.2771	-0.00236193	0.00156976	-0.000227806	11.0407	-0.00310823	-0.00171825	-0.0025858									8.39684	0.00168791	0.0127754	0.00882698
2023-04-16													27.3785	-0.00202992	0.0031627	0.000677937	11.6031	-0.00251621	-2.38556e-05	-0.00158686									8.38364	0.00393167	0.0136249	0.0102802
2023-04-17													27.3412	-0.000665213	0.00338014	0.00176853	11.2835	-0.000912517	0.000320459	-0.000362463									7.84841	0.00475239	0.0156219	0.0119372
2023-04-18													26.923	-0.00284325	-0.00118315	-0.00182374	11.3188	-0.00415479	-0.00286401	-0.00379245									7.82858	0.000823288	0.0138959	0.00897006
2023-04-19													26.3902	-0.00312206	-0.00147051	-0.00204464	11.9697	-0.00435184	-0.00302767	-0.00392809									7.34597	0.000954918	0.0140997	0.0091866
2023-04-20													25.7466	-0.00387639	-0.00289737	-0.00317469	12.497	-0.00628395	-0.00387026	-0.00530229									7.04429	-0.00012613	0.0138314	0.00851961
2023-04-21													25.3972	-0.00330059	0.00143028	-0.00064852	12.812	-0.00348713	-0.00180787	-0.00283779									7.1759	0.00516217	0.015011	0.0116516
2023-04-22													24.7171	-0.00416873	-0.00073908	-0.00218537	13.1868	-0.00507077	-0.00432304	-0.00478454									7.59501	0.00343596	0.0145039	0.0105276
2023-04-23													24.2051	-0.00373096	0.000389742	-0.00122224	13.2075	-0.00424461	-0.00365597	-0.00394257									7.53454	0.00530446	0.0156584	0.0121411
2023-04-24													23.4094	-0.00231436	0.00301445	0.000602907	13.135	-0.00297366	-0.0014375	-0.00237771									7.42167	0.00851361	0.0176331	0.0145255
2023-04-25													22.9376	-0.00295893	0.000842956	-0.000742942	13.0398	-0.00390318	-0.00309863	-0.00370442									7.01335	0.00688729	0.0174862	0.0137226
2023-04-26													22.3874	-0.00490423	-0.00428288	-0.00438631	13.6124	-0.0100996	-0.00544806	-0.00807763									6.86255	0.00143039	0.0158233	0.0101902
2023-04-27													22.2332	-0.00522987	-0.00289239	-0.00394299	13.8096	-0.0076822	-0.00533414	-0.00707991									7.27479	0.00463254	0.0165048	0.011862
2023-04-28													21.8518	-0.0049972	-0.00162318	-0.00291421	14.1358	-0.00619821	-0.0048782	-0.00584994									7.46963	0.00661825	0.0174127	0.0135716
2023-04-29													21.1667	-0.00354042	0.00101436	-0.00095774	15.1317	-0.00440138	-0.00354297	-0.00416758									7.67294	0.00982921	0.0195036	0.0160993
2023-04-30													20.8959	-0.00625391	-0.00220172	-0.00385777	15.383	-0.00750482	-0.00624624	-0.00719322									7.72577	0.0068536	0.0171134	0.0134674
2023-05-01													20.3386	-0.00567887	-0.00170699	-0.0033034	15.5329	-0.00749399	-0.00581342	-0.00701523									7.50899	0.00738056	0.0180262	0.0142061
2023-05-02													19.7105	-0.00493093	-0.00144669	-0.00269041	16.5415	-0.00828383	-0.00549508	-0.00716401									7.5429	0.00749412	0.0190462	0.0148683
2023-05-03													19.3628	-0.00548631	-0.000271915	-0.00251882	16.9439	-0.00751181	-0.00605669	-0.00717667									7.70921	0.00911121	0.0190407	0.01551
2023-05-04													19.4931	-0.00497587	3.63544e-06	-0.00207103	17.3026	-0.00734077	-0.00560449	-0.006874									7.85519	0.0103328	0.020293	0.0167604
2023-05-05													19.9186	-0.00618191	-0.00113229	-0.00331386	17.5335	-0.00830546	-0.00661942	-0.00789663									8.33911	0.00967288	0.0195096	0.0159599
2023-05-06													19.675	-0.00440723	0.000132735	-0.00176435	17.708	-0.00698984	-0.00468908	-0.00631475									8.27581	0.0116983	0.0221043	0.0183007
2023-05-07													19.7485	-0.00660088	0.000491497	-0.00278288	17.8336	-0.00716921	-0.005717	-0.00662045									8.48896	0.0136282	0.0210592	0.0185435
2023-05-08													19.5961	-0.00592464	0.000371701	-0.00238244	18.3023	-0.00655684	-0.00555221	-0.00623046									8.77623	0.0141817	0.0224035	0.0196049
2023-05-09													19.4159	-0.00749685	-0.00262746	-0.00454658	18.9162	-0.00919987	-0.00720062	-0.00860085									8.57747	0.0115213	0.0212051	0.0178137
2023-05-10													19.2099	-0.00795834	-0.00501552	-0.00594908	19.5275	-0.0122312	-0.00792786	-0.010472									8.63097	0.00909976	0.0209745	0.0165342
2023-05-11													18.8879	-0.0083606	-0.00442349	-0.006112	19.6428	-0.0104746	-0.0075836	-0.00970257									9.29433	0.0110471	0.0215964	0.0175415
2023-05-12													18.5188	-0.00713031	-0.00208399	-0.00415805	20.2283	-0.00900035	-0.00675841	-0.00838519									9.19558	0.0133533	0.0231405	0.0196192
2023-05-13													17.7881	-0.00891013	-9.47107e-05	-0.00427315	20.7535	-0.0100176	-0.00811986	-0.00933529									9.70472	0.0152497	0.0215643	0.0194491
2023-05-14													18.0907	-0.00660925	0.00089552	-0.00224502	20.427	-0.00777177	-0.00675722	-0.00745051									9.86369	0.0168227	0.0247036	0.0221126
2023-05-15													17.9832	-0.0100533	-0.004632	-0.00681252	20.9807	-0.0130871	-0.0102594	-0.0121493									9.74796	0.0115817	0.0212773	0.0178354
2023-05-16													17.6052	-0.00766614	-0.00205506	-0.00433743	21.603	-0.0103913	-0.0076788	-0.00954831									9.69764	0.0148951	0.0244683	0.0210542
2023-05-17													17.3536	-0.00885344	-0.00174209	-0.00473217	21.4278	-0.0105129	-0.00889441	-0.0100904									10.1267	0.0152997	0.0237291	0.0208403
2023-05-18													17.3296	-0.00997585	-0.00359392	-0.00601581	21.5856	-0.0121159	-0.00991047	-0.0112993									10.2965	0.0137438	0.0230313	0.0198967
2023-05-19													16.5456	-0.00909311	-0.000419803	-0.00431354	21.4183	-0.00973072	-0.00857829	-0.00922695									10.6523	0.0179166	0.0248331	0.0225296
2023-05-20													15.7697	-0.00942612	-0.00179511	-0.00507698	21.7224	-0.00999884	-0.00857304	-0.00963713									10.5474	0.0176311	0.0253899	0.0227463
2023-05-21													15.415	-0.00941016	-0.00153897	-0.00495249	22.0792	-0.0102908	-0.00876736	-0.00990221									10.9527	0.0178233	0.0255762	0.0229165
2023-05-22													15.0854	-0.00850039	-0.00181252	-0.00477235	22.1453	-0.0109302	-0.00820525	-0.0102735									11.0126	0.0170208	0.0262201	0.0228168
2023-05-23													14.7262	-0.010374	-0.00327167	-0.00619169	22.614	-0.013526	-0.010688	-0.0125867									10.8878	0.0146271	0.0241074	0.0207795
2023-05-24													14.5703	-0.0116617	-0.00284265	-0.00683528	22.8063	-0.0133631	-0.0116845	-0.012957									11.5402	0.0155179	0.0233067	0.0205831
2023-05-25													14.6073	-0.0113146	-0.00614257	-0.00813953	22.6763	-0.015583	-0.0109696	-0.0138428									11.8462	0.0130793	0.0242825	0.0200894
2023-05-26													14.1515	-0.0105442	-0.0033511	-0.00647267	22.8222	-0.0136706	-0.0105669	-0.0127968									11.8975	0.0161006	0.025468	0.0220443
2023-05-27													13.9634	-0.0135319	-0.00744135	-0.00977903	23.2224	-0.0175931	-0.013317	-0.0159182									12.353	0.0124898	0.0229511	0.0192077
2023-05-28													14.2264	-0.0106569	-0.00278596	-0.00629871	23.2659	-0.0122668	-0.00977488	-0.0117214									12.4923	0.0183997	0.0270091	0.023876
2023-05-29													13.6131	-0.0145662	-0.0079073	-0.0106688	23.3548	-0.0172029	-0.0137759	-0.016097									12.7056	0.0130643	0.0228541	0.0193306
2023-05-30													13.3164	-0.0132997	-0.00674422	-0.00954511	22.6936	-0.0153351	-0.0119749	-0.014372									12.8741	0.0155131	0.0251635	0.0216069
2023-05-31													13.2849	-0.0114797	-0.00419223	-0.00741598	22.3914	-0.0132618	-0.010381	-0.0125751									13.2152	0.0180742	0.0272468	0.0238725
2023-06-01													12.9685	-0.0160887	-0.00869484	-0.0118071	22.2896	-0.0163072	-0.0140886	-0.0157476									13.3125	0.0154858	0.0239441	0.0210033
2023-06-02													12.2238	-0.0154305	-0.00772996	-0.0109398	22.6795	-0.0158179	-0.0137155	-0.0152168									13.8851	0.016683	0.0249132	0.0221159
2023-06-03													11.8555	-0.0124618	-0.00511541	-0.00829077	23.3648	-0.0135573	-0.0110151	-0.0129473									14.1541	0.01925	0.0279678	0.0248638
2023-06-04													11.5907	-0.0127439	-0.00404651	-0.00792222	23.3883	-0.0134246	-0.011717	-0.0130648									14.6559	0.0204807	0.0280455	0.0254165
2023-06-05													11.2855	-0.0146033	-0.00785594	-0.0106833	23.487	-0.0160166	-0.0131491	-0.0151539									14.563	0.017665	0.02665	0.0235107
2023-06-06													10.9711	-0.0164719	-0.0115822	-0.0135495	24.0885	-0.0192179	-0.0146166	-0.0175576									14.3753	0.0143914	0.0249402	0.0211207
2023-06-07													10.5294	-0.0177811	-0.0108182	-0.0140819	23.9368	-0.0179713	-0.0154341	-0.0173548									15.1314	0.0165161	0.0244913	0.0216538
2023-06-08													10.2533	-0.0161436	-0.00712321	-0.0114694	23.4145	-0.0157693	-0.0142904	-0.0152932									15.3823	0.0199852	0.0263526	0.0240989
2023-06-09													10.0096	-0.0123518	-0.00792815	-0.0100777	23.2188	-0.016715	-0.0114384	-0.0150678									15.626	0.0176428	0.0286625	0.0243981
2023-06-10													9.99626	-0.0132482	-0.00708943	-0.0101081	23.2148	-0.0169576	-0.0129807	-0.0158925									15.8123	0.0176633	0.0274216	0.0237601
2023-06-11													9.68631	-0.013516	-0.00632801	-0.00988333	22.7643	-0.0174587	-0.0140093	-0.0165713									15.8834	0.017756	0.0267968	0.02348
2023-06-12													9.2455	-0.0155605	-0.00747903	-0.0114456	22.5913	-0.02072	-0.0173029	-0.0197255									16.0992	0.0149476	0.0236998	0.020588
2023-06-13													9.05099	-0.0192012	-0.0106332	-0.0147674	22.346	-0.0244395	-0.0208776	-0.0232559									16.6545	0.0120465	0.0204919	0.0175904
2023-06-14													8.7999	-0.0141084	-0.00379584	-0.00890879	22.3972	-0.0199169	-0.017087	-0.0191625									17.2086	0.0172165	0.0249584	0.0222353
2023-06-15													8.28306	-0.0189438	-0.0145814	-0.0167273	22.5237	-0.0307055	-0.0221114	-0.0273873									17.2908	0.0061725	0.0193936	0.0143221
2023-06-16													8.20264	-0.0145536	-0.00263501	-0.00887106	22.5131	-0.0202882	-0.0175403	-0.0194955									18.0929	0.0188763	0.0252074	0.0229272
2023-06-17													8.14036	-0.0151095	-0.0048716	-0.0102361	22.0316	-0.0209515	-0.0172369	-0.0199947									18.5179	0.017855	0.0254727	0.0226817
2023-06-18													8.01165	-0.0146708	-0.00564036	-0.0104311	21.3066	-0.0215702	-0.0168992	-0.0202871									19.2932	0.0171024	0.0257675	0.0225524
2023-06-19													7.93967	-0.017866	-0.0060749	-0.0121883	20.8228	-0.0216265	-0.0188778	-0.0207634									19.5632	0.0176794	0.0240012	0.0217536
2023-06-20													7.80514	-0.0220239	-0.0140196	-0.0179668	20.5695	-0.0280539	-0.0225884	-0.0261322									20.1418	0.00957201	0.0193418	0.0159373
2023-06-21													7.58996	-0.0201827	-0.0100943	-0.0151968	19.9896	-0.0246861	-0.0208392	-0.0235089									20.8392	0.0141919	0.0220215	0.0193298
2023-06-22													7.52081	-0.0191838	-0.00770321	-0.0135701	19.7725	-0.0230069	-0.0198687	-0.0220593									20.8941	0.0170042	0.0237327	0.0214061
2023-06-23													7.33719	-0.0192817	-0.00807239	-0.0138512	20.0004	-0.0233127	-0.0197076	-0.022249									21.1576	0.0172293	0.0242006	0.0217776
2023-06-24													6.79144	-0.0207789	-0.010981	-0.0161238	19.936	-0.0239615	-0.0195642	-0.0226467									22.0535	0.0174657	0.0247885	0.0222251
2023-06-25													6.42305	-0.0250746	-0.0160846	-0.020658	19.8393	-0.0266323	-0.0220569	-0.0250941									22.6383	0.0152777	0.0226824	0.0201868
2023-06-26													6.14994	-0.028581	-0.0203112	-0.0244053	19.7465	-0.0283086	-0.0236475	-0.0266424									23.0276	0.0138944	0.0213328	0.01889
2023-06-27													5.9467	-0.0304947	-0.0225749	-0.0266423	19.0266	-0.0280945	-0.0236148	-0.0266369									23.4255	0.014159	0.021181	0.0188125
2023-06-28													5.83232	-0.0338156	-0.0277786	-0.0307978	18.6904	-0.032971	-0.0266524	-0.0307061									23.4772	0.00874235	0.0173659	0.0144957
2023-06-29													5.5057	-0.0361265	-0.0310571	-0.0335237	18.6148	-0.0364454	-0.0288393	-0.033627									23.6306	0.00487671	0.0146758	0.011396
2023-06-30													5.36638	-0.0304787	-0.0239057	-0.0272535	18.6729	-0.0305507	-0.0243593	-0.02834									23.9669	0.0111381	0.0198531	0.0169931
2023-07-01													5.16785	-0.0222395	-0.0128441	-0.0176947	19.2234	-0.0225353	-0.0183079	-0.021152									23.4286	0.0199838	0.0273961	0.0249109
2023-07-02													4.96736	-0.0246013	-0.0150794	-0.0202267	19.3488	-0.0270318	-0.0218272	-0.0253588	3.07602	0.0309423	0.0584261	0.0431206					23.2781	0.0159243	0.0233822	0.0209081
2023-07-03													4.74042	-0.0277197	-0.0183447	-0.0236174	19.0143	-0.0317632	-0.0254703	-0.0297593	3.43558	0.0270993	0.0535093	0.0384726					23.5521	0.0116034	0.019218	0.0166755
2023-07-04													4.65357	-0.0230028	-0.0117494	-0.0180468	18.8807	-0.0287386	-0.0234107	-0.0270843	3.58957	0.0297455	0.0576888	0.0420324					24.1732	0.0158652	0.0224946	0.0202996
2023-07-05													4.79232	-0.0197983	-0.00707235	-0.0141431	18.7652	-0.0268775	-0.0221396	-0.0254236	3.4195	0.0319539	0.0611532	0.0450037					24.7343	0.0193584	0.0252628	0.0232652
2023-07-06													4.76508	-0.0207588	-0.00609459	-0.014267	18.733	-0.0291947	-0.0249581	-0.0278672	3.23669	0.029401	0.0597054	0.0429754					25.3642	0.0181184	0.0230038	0.0213143
2023-07-07													4.54092	-0.0212872	-0.00409432	-0.013687	18.8112	-0.031493	-0.0278	-0.0302184	3.01306	0.0265702	0.0580887	0.0407067					26.0917	0.0166793	0.0205148	0.0190901
2023-07-08													4.36107	-0.0187429	-0.00123916	-0.0110922	19.0088	-0.0320637	-0.0276467	-0.0306751	2.91129	0.0267517	0.0571056	0.0402954					26.674	0.0158601	0.0201867	0.0186968
2023-07-09													4.23035	-0.0159976	0.00186547	-0.00825342	19.3846	-0.0325598	-0.027386	-0.0309901	2.96031	0.0268791	0.0561077	0.0398493					27.0335	0.0150829	0.0199246	0.0183228
2023-07-10													4.15827	-0.0133726	0.00465654	-0.00562773	19.5369	-0.0330148	-0.0270714	-0.0312158	2.91824	0.0270587	0.0552252	0.0394991					27.6398	0.0143389	0.0196594	0.0179493
2023-07-11													4.13557	-0.012481	0.00571472	-0.00468409	19.3452	-0.034581	-0.02806	-0.032561	2.78419	0.0258671	0.0532729	0.0379632					28.1559	0.012693	0.0183251	0.016543
2023-07-12													4.15673	-0.0119703	0.00594567	-0.0043531	19.6594	-0.0365474	-0.0293056	-0.0342462	2.80625	0.0246799	0.051332	0.0364298					28.2351	0.0111066	0.0170797	0.0152062
2023-07-13													4.20303	-0.0137775	0.00265954	-0.00692552	19.4742	-0.0385278	-0.0305541	-0.0359442	2.85255	0.0233828	0.0492525	0.0347512					28.2351	0.00957478	0.015884	0.0139204
2023-07-14													4.2833	-0.011761	0.0039609	-0.00516398	19.1719	-0.033971	-0.0267171	-0.0316125	2.99657	0.0274411	0.0543828	0.0395613					28.3968	0.0149275	0.0208007	0.0189327
2023-07-15													4.38038	-0.00885845	0.00652926	-0.00230967	18.7121	-0.0288365	-0.0224605	-0.0267534	3.1828	0.0319275	0.0601553	0.0449612					28.7955	0.0207876	0.0262059	0.0244041
2023-07-16													4.39345	-0.01104	0.00258638	-0.00541242	17.801	-0.0311986	-0.0238268	-0.0287263	3.3576	0.030227	0.0573489	0.0426994					29.3774	0.0185391	0.02437	0.0225116
2023-07-17													4.45362	-0.0134015	-0.00134659	-0.00856783	17.2961	-0.0335918	-0.0252341	-0.0307367	3.49381	0.028384	0.0543129	0.0402432					29.4243	0.0161031	0.0223708	0.0204532
2023-07-18													4.5609	-0.0159833	-0.00524111	-0.0117582	17.2118	-0.0360294	-0.0266979	-0.0327971	3.59151	0.0263879	0.0510243	0.0375735					28.9108	0.0134649	0.0202248	0.0182176
2023-07-19													4.43929	-0.0158709	-0.00581868	-0.0119332	17.2993	-0.0344479	-0.0255536	-0.0313952	3.76285	0.0265986	0.0512038	0.0378735					28.4466	0.0139813	0.0206691	0.0187083
2023-07-20													4.13913	-0.0152525	-0.00639295	-0.0118539	17.6512	-0.0317099	-0.0236884	-0.0290198	3.97727	0.0269833	0.0516308	0.0384138					28.0209	0.0145585	0.0212042	0.0192626
2023-07-21													4.04486	-0.0156223	-0.00879826	-0.0131178	18.3812	-0.0278927	-0.0211543	-0.0257326	4.19275	0.0275056	0.0522622	0.0391505					27.4849	0.0151897	0.0217727	0.0198578
2023-07-22													4.1229	-0.0149786	-0.00929323	-0.0130014	18.894	-0.0229128	-0.0173747	-0.021319	4.46031	0.0299936	0.0552691	0.0420066					26.787	0.0181653	0.0244946	0.0225854
2023-07-23													4.14267	-0.0147478	-0.009501	-0.0129489	19.3575	-0.0195641	-0.0147558	-0.0183137	4.66541	0.0318127	0.0574811	0.04412					26.0239	0.0204835	0.0266178	0.0247135
2023-07-24													4.1708	-0.0167135	-0.0122543	-0.0151548	19.6558	-0.0202539	-0.0152368	-0.0188959	4.93072	0.0306379	0.0557635	0.0427701					25.11	0.019026	0.0254155	0.0234814
2023-07-25													4.20949	-0.0177756	-0.0139096	-0.0163886	19.7836	-0.0213698	-0.0159804	-0.0198277	5.26106	0.0294202	0.0540001	0.0413725					24.0437	0.0175407	0.0242125	0.0222405
2023-07-26													4.25839	-0.0175923	-0.014088	-0.0163036	19.927	-0.022761	-0.0168871	-0.0209885	5.70641	0.0282338	0.0522987	0.0400303					23.0853	0.0160188	0.022964	0.0209569
2023-07-27													4.26222	-0.0168088	-0.0131322	-0.0154781	20.4552	-0.0232364	-0.0172577	-0.0214753	6.10122	0.0275162	0.0515848	0.0392893					22.4261	0.0155238	0.022219	0.0203084
2023-07-28													4.21927	-0.0160414	-0.0121639	-0.0146682	21.389	-0.0237865	-0.0176794	-0.022038	6.43812	0.0266617	0.0506847	0.0383634					22.0708	0.014918	0.0213126	0.0195165
2023-07-29													4.11845	-0.015747	-0.0116989	-0.0143368	22.4602	-0.0244129	-0.0181885	-0.0226919	6.62741	0.0255814	0.0494627	0.0371228					21.7514	0.0141815	0.0202441	0.0185756
2023-07-30													4.01114	-0.0123745	-0.00789014	-0.0109266	23.2371	-0.0225049	-0.0167239	-0.0210233	6.74426	0.0266806	0.0510251	0.0384868					21.483	0.0161417	0.0218598	0.020216
2023-07-31													3.98412	-0.00908867	-0.00407064	-0.00753416	23.946	-0.0211457	-0.0156057	-0.0197965	6.82401	0.0276033	0.0523643	0.0396712					21.3646	0.0177727	0.0232275	0.0215851
2023-08-01													4.03708	-0.00601381	-0.00037509	-0.00428161	24.6184	-0.0201958	-0.0147556	-0.018918	6.86147	0.0284051	0.053561	0.0407423					21.385	0.0191585	0.0244078	0.0227528
2023-08-02													4.18806	-0.00647205	-0.000529829	-0.00467044	25.1808	-0.0222757	-0.0161809	-0.0208397	6.88734	0.0267736	0.0514725	0.0387882					21.6107	0.017269	0.0224318	0.0208474
2023-08-03													4.36425	-0.00757809	-0.00099477	-0.00558179	25.1316	-0.0247886	-0.0178778	-0.0231489	7.0085	0.0249482	0.0490827	0.0365532					21.9926	0.0151397	0.0202142	0.0187067
2023-08-04													4.56852	-0.00940229	-0.00183458	-0.00707185	24.393	-0.027842	-0.0198976	-0.0259229	7.23696	0.0229041	0.0463476	0.0339978					22.5495	0.0127323	0.0177206	0.0162944
2023-08-05													4.65107	-0.00906886	-0.000444351	-0.00622932	23.3221	-0.0298144	-0.0206947	-0.0273588	7.66272	0.0224784	0.0452945	0.0333938					22.897	0.012134	0.0174472	0.0159824
2023-08-06													4.66088	-0.00862682	0.000196167	-0.00563351	22.5104	-0.0312005	-0.0211143	-0.0282912	8.25023	0.0220055	0.0441646	0.0327285					23.0615	0.0115115	0.0171522	0.0156467
2023-08-07													4.58192	-0.00797247	0.000402488	-0.00509874	21.9473	-0.0321125	-0.0212198	-0.0288114	9.00407	0.0214924	0.042967	0.0320111					23.0187	0.0108644	0.0168891	0.0152926
2023-08-08													4.55834	-0.00838196	-0.000724936	-0.00577701	21.5359	-0.0327019	-0.0211916	-0.029099	9.59762	0.0209745	0.0418313	0.0313227					23.0419	0.0101554	0.0165636	0.0148546
2023-08-09													4.5803	-0.00978183	-0.00300058	-0.00750846	21.2839	-0.0328222	-0.0209306	-0.0290178	10.0332	0.0205314	0.0408787	0.0307649					23.1394	0.0095433	0.0162957	0.0144712
2023-08-10													4.63919	-0.0121524	-0.00635169	-0.0102246	21.1986	-0.0325085	-0.0204513	-0.0285845	10.3122	0.0201447	0.0400717	0.030308					23.3186	0.00901481	0.0160662	0.0141343
2023-08-11													4.64786	-0.0141818	-0.0089344	-0.0124407	20.8899	-0.0323657	-0.0200587	-0.0284138	10.7381	0.0197816	0.039339	0.0297441					23.4931	0.00850632	0.0155931	0.0136488
2023-08-12													4.60867	-0.0156516	-0.0107861	-0.0140275	20.3325	-0.0323672	-0.0197331	-0.0283507	11.3182	0.0194522	0.0386592	0.0292273					23.6527	0.00799257	0.0151227	0.0131654
2023-08-13													4.5245	-0.0165264	-0.0118597	-0.0149502	19.4954	-0.0325048	-0.0194674	-0.0283887	12.0614	0.0191558	0.0380337	0.0287581					23.7854	0.00747441	0.0146578	0.0126868
2023-08-14													4.34133	-0.0174696	-0.0129877	-0.0159217	18.8027	-0.0325465	-0.0191387	-0.0283388	12.8866	0.0188321	0.0373441	0.0282342					23.8717	0.00694764	0.0141627	0.0121803
2023-08-15													4.2044	-0.018203	-0.0136504	-0.0166306	18.1739	-0.0328581	-0.0190972	-0.028546	13.8132	0.0181173	0.0361861	0.0272809					23.7797	0.00597209	0.0132921	0.0112423
2023-08-16													4.11849	-0.0182156	-0.0134939	-0.0165831	17.5829	-0.0330212	-0.0189836	-0.0286361	14.8437	0.0173984	0.0350125	0.0263124					23.5246	0.00498278	0.0123983	0.0102766
2023-08-17													4.07049	-0.0168934	-0.0118265	-0.0151756	17.11	-0.0335237	-0.0190605	-0.0290043	15.9438	0.0166801	0.0338312	0.0253362					23.0442	0.00398494	0.0115094	0.00931013
2023-08-18													3.92422	-0.0155725	-0.0103163	-0.0138313	16.8726	-0.0337929	-0.0190715	-0.0291331	17.1177	0.0160422	0.0329318	0.0246417					22.4383	0.00321255	0.0108478	0.00859316
2023-08-19													3.66858	-0.0144534	-0.00923865	-0.0127481	16.8988	-0.0341856	-0.0191499	-0.0293545	18.3728	0.0153632	0.0319798	0.0239023					21.6914	0.00234931	0.0101331	0.00781395
2023-08-20													3.44365	-0.0145751	-0.00967905	-0.0129437	16.7711	-0.0339926	-0.018959	-0.0291193	19.6421	0.0146518	0.030997	0.0231371					21.1918	0.00137187	0.00931669	0.00692715
2023-08-21													3.32735	-0.01384	-0.0090652	-0.0122613	16.4187	-0.0324647	-0.017927	-0.0277385	20.7211	0.0148222	0.0313681	0.0235408					20.983	0.00180591	0.00965065	0.0072722
2023-08-22													3.32658	-0.013556	-0.0089054	-0.0120144	15.8323	-0.0308955	-0.0169343	-0.0263535	21.6021	0.0149439	0.03166	0.0238733					21.0773	0.00223591	0.00997532	0.0076095
2023-08-23													3.23194	-0.0125169	-0.00775941	-0.0109719	15.225	-0.0297657	-0.0161458	-0.0253065	22.4922	0.0149794	0.031786	0.0240621					21.2869	0.00266596	0.0103019	0.00794953
2023-08-24													3.08162	-0.0135441	-0.00878709	-0.0119676	14.7513	-0.032315	-0.0176177	-0.0275498	23.5465	0.0127118	0.0281031	0.0208575					21.3049	-0.000598721	0.00740117	0.00495251
2023-08-25													2.88227	-0.0130957	-0.00796827	-0.0114264	14.4049	-0.0348445	-0.0190138	-0.0297484	24.7564	0.0105595	0.0245613	0.0177795					21.1355	-0.00372597	0.00462411	0.00207563
2023-08-26													2.6953	-0.0102866	-0.00379484	-0.00828163	14.0101	-0.0336008	-0.0183617	-0.0289303	25.7728	0.0107749	0.0255254	0.0182732					20.8251	-0.00253886	0.0049439	0.00265407
2023-08-27													2.53179	-0.00848297	-0.000941538	-0.00618447	13.5847	-0.032909	-0.0179521	-0.028494	26.6157	0.0109391	0.0263055	0.0186815					20.3886	-0.00158395	0.00519411	0.003104
2023-08-28													2.39979	-0.00774721	0.000433089	-0.00527013	13.1418	-0.0326457	-0.017732	-0.0283591	27.2998	0.0110674	0.0269573	0.0190313					19.8368	-0.000797733	0.00538531	0.00346203
2023-08-29													2.38297	-0.00852422	-0.00134087	-0.00635086	12.814	-0.0335363	-0.0176664	-0.0286816	28.0352	0.0107267	0.0257295	0.0183994					19.3208	-0.00182527	0.0050015	0.00287723
2023-08-30													2.3482	-0.0104296	-0.00464679	-0.00861677	12.6575	-0.0340702	-0.0173626	-0.0286593	28.8236	0.0103438	0.0243393	0.0176727					19.0067	-0.00297215	0.00458894	0.00224024
2023-08-31													2.30267	-0.013597	-0.009153	-0.0121561	12.6844	-0.0341935	-0.0167993	-0.0282567	29.6873	0.00991675	0.0227609	0.0168396					18.9113	-0.00425836	0.00414582	0.0015441
2023-09-01													2.19688	-0.0180652	-0.0118905	-0.0166825	12.7455	-0.0325206	-0.0162084	-0.0270906	30.2892	0.00935974	0.0227542	0.0165401					18.7751	-0.00399392	0.00390943	0.00141288
2023-09-02													2.16257	-0.0216551	-0.0138147	-0.0201778	12.7485	-0.031052	-0.0157149	-0.0260827	30.6261	0.00880432	0.0226998	0.0162122					18.4877	-0.00373013	0.00370369	0.00130781
2023-09-03													2.20567	-0.0237758	-0.0146672	-0.0221205	12.6949	-0.0298406	-0.015342	-0.0252744	30.6907	0.0082495	0.0225952	0.0158537					18.0509	-0.00346459	0.00353206	0.00123192
2023-09-04													2.34725	-0.0228288	-0.0132285	-0.0209186	12.5959	-0.0284507	-0.0140352	-0.0236467	30.6969	0.00922001	0.0239032	0.017308					17.5546	-0.00176619	0.00535114	0.00298505
2023-09-05													2.51439	-0.0225348	-0.0120705	-0.0201056	12.5144	-0.0273598	-0.0129191	-0.0222866	30.8362	0.0101363	0.0252159	0.0187343					16.9693	-0.000137175	0.00705553	0.00462717
2023-09-06													2.70587	-0.0225367	-0.0111319	-0.0195773	12.4508	-0.0265481	-0.0119779	-0.0211758	31.1033	0.0110031	0.0265378	0.0201371					16.2978	0.00142505	0.00864481	0.00616036
2023-09-07													2.90573	-0.0259208	-0.0120741	-0.0220386	12.5595	-0.0284815	-0.0128368	-0.0227748	31.4378	0.0099796	0.0248382	0.0186283					15.4263	-7.49797e-05	0.00718948	0.00472597
2023-09-08													3.08615	-0.0306399	-0.0134169	-0.0253803	12.7104	-0.0308723	-0.0139015	-0.0247575	31.6847	0.00878971	0.0227842	0.0168172					14.6259	-0.00192337	0.00546066	0.00301631
2023-09-09													3.11042	-0.036093	-0.0149293	-0.0292764	12.7224	-0.0330796	-0.0143132	-0.0262618	31.5482	0.00789411	0.0200855	0.0148401					14.3351	-0.00437462	0.00365377	0.00116692
2023-09-10													3.08085	-0.0401419	-0.0162129	-0.0323244	12.7932	-0.0336092	-0.0140314	-0.0264601	31.2831	0.00713593	0.0178051	0.0131744					14.3528	-0.00639288	0.00222363	-0.000346466
2023-09-11													3.15509	-0.0401366	-0.0160285	-0.0322206	12.891	-0.0306564	-0.012503	-0.0239379	31.2548	0.00760761	0.0190653	0.0142467					14.2806	-0.00490626	0.00341065	0.000893054	3.14885	0.00921299	0.0241264	0.0172809
2023-09-12													3.33834	-0.0392406	-0.0155043	-0.0314166	12.9931	-0.0274847	-0.0109038	-0.0212317	31.4837	0.00818113	0.0205943	0.0155423					14.0749	-0.0031052	0.00486747	0.00240806	3.55809	0.00979916	0.0256767	0.0185965
2023-09-13													3.5651	-0.0383263	-0.0149265	-0.0305477	12.9538	-0.0248057	-0.00953853	-0.0188885	31.8072	0.00891317	0.0225406	0.0171831					13.5398	-0.000870589	0.00676731	0.00429967	3.89369	0.0105439	0.0276472	0.0202574
2023-09-14													3.58546	-0.0437374	-0.0170124	-0.0346983	12.8119	-0.028839	-0.0111565	-0.0220194	31.7109	0.0064571	0.0170535	0.0128398					12.9864	-0.00590099	0.00298052	0.00028795	4.47899	0.00808605	0.0221338	0.0159049
2023-09-15													3.42741	-0.0476388	-0.0182566	-0.0375145	12.5599	-0.0314682	-0.0121413	-0.024035	31.2314	0.0045956	0.0128816	0.00953683					12.3757	-0.00964926	0.000277294	-0.00269172	5.25456	0.00621826	0.0179283	0.0125865
2023-09-16													3.31874	-0.0468904	-0.01792	-0.037142	12.4733	-0.0303041	-0.0117972	-0.0234276	30.864	0.00433299	0.0132142	0.00938483					11.942	-0.00903037	0.000170288	-0.00257222	5.90107	0.00594486	0.01821	0.0123998
2023-09-17													3.24974	-0.0458077	-0.0175444	-0.0365768	12.5315	-0.0296903	-0.0116471	-0.0231945	30.6089	0.00411132	0.0135084	0.00927317					11.6722	-0.00848602	0.000128479	-0.00242966	6.43568	0.00570479	0.0184183	0.0122274
2023-09-18													3.13092	-0.0441748	-0.0167931	-0.0353599	12.548	-0.028703	-0.0110899	-0.0223411	30.502	0.00464825	0.0150603	0.0104659					11.4945	-0.00673705	0.00132339	-0.00106847	6.89827	0.00622976	0.0199111	0.0133782
2023-09-19													2.9471	-0.0429626	-0.0162392	-0.0344933	12.5067	-0.0276148	-0.0105127	-0.0214179	30.3144	0.00519185	0.0166719	0.0116969					11.3144	-0.00493268	0.00257167	0.000317666	7.28947	0.00676356	0.0214737	0.0145754
2023-09-20													2.69786	-0.0423467	-0.0159608	-0.0341291	12.4016	-0.0264751	-0.00993447	-0.0204629	30.0512	0.00574328	0.0183477	0.0129691					11.1294	-0.00306985	0.00387055	0.001728	7.60879	0.00730789	0.0231119	0.015823
2023-09-21													2.46097	-0.0417174	-0.0156067	-0.0336981	12.5175	-0.024603	-0.00903793	-0.0189043	29.8047	0.0063904	0.0202124	0.0144212					10.9272	-0.00100828	0.00543124	0.00334072	7.82801	0.00795467	0.0249456	0.0172575
2023-09-22													2.27081	-0.0402822	-0.0149927	-0.0326985	12.797	-0.02152	-0.00763756	-0.0163684	29.6865	0.00740505	0.0230336	0.0166235					10.8025	0.00203442	0.00779859	0.00570016	7.91021	0.00899581	0.0278132	0.0194996
2023-09-23													2.06562	-0.0457488	-0.0173249	-0.0372757	12.683	-0.0252048	-0.00868361	-0.0189033	29.2248	0.0057083	0.0181237	0.0130878					10.7531	-0.00247091	0.0045701	0.00237436	8.44978	0.00731437	0.0229348	0.0159975
2023-09-24													1.98669	-0.0484364	-0.0182562	-0.0394264	12.4915	-0.0270245	-0.00913458	-0.0201302	28.8887	0.00486188	0.0158065	0.0114004					10.3816	-0.00441837	0.00316419	0.00091037	9.06186	0.00647895	0.0206431	0.0143364
2023-09-25													2.09051	-0.0476624	-0.0174481	-0.0384202	12.3975	-0.027428	-0.00917768	-0.0203446	28.851	0.00462942	0.015522	0.0111774					9.76742	-0.00435333	0.00317171	0.000935988	9.43063	0.00626508	0.0203934	0.0141469
2023-09-26													2.23117	-0.045827	-0.0162434	-0.0365443	12.4354	-0.0273183	-0.00904978	-0.0201671	28.7475	0.00437494	0.0152057	0.0109365					9.29139	-0.00432881	0.00316558	0.000941313	9.69505	0.00603034	0.0201045	0.0139355
2023-09-27													2.43072	-0.0428711	-0.0146426	-0.0337545	12.6469	-0.0265833	-0.00872435	-0.0195131	28.5768	0.00408755	0.0148402	0.0106685					8.98246	-0.00436458	0.00314195	0.00091897	9.81045	0.00576185	0.019754	0.0136894
2023-09-28													2.40542	-0.0413443	-0.0138093	-0.0325252	12.735	-0.0255361	-0.00837058	-0.0188895	28.0603	0.00375853	0.014558	0.0101912					9.05885	-0.00438695	0.00269386	0.000596256	10.067	0.00543794	0.0194627	0.0132131
2023-09-29													2.36134	-0.0433207	-0.0144273	-0.0342759	12.5972	-0.0255903	-0.00841764	-0.0191347	27.6636	0.00338566	0.0142258	0.00962156					9.24067	-0.00450625	0.00209092	0.000139483	10.1606	0.00505879	0.0190884	0.0126186

## Sheet: Data_4b
date	BQ.1.all+BE.9_proportion	BQ.1.all+BE.9_gamma_min	BQ.1.all+BE.9_gamma_max	BQ.1.all+BE.9_gamma_mean	XBB.1.5.all+XBB.1.18.1_proportion	XBB.1.5.all+XBB.1.18.1_gamma_min	XBB.1.5.all+XBB.1.18.1_gamma_max	XBB.1.5.all+XBB.1.18.1_gamma_mean	GK.1.all_proportion	GK.1.all_gamma_min	GK.1.all_gamma_max	GK.1.all_gamma_mean	BA.5.all_proportion	BA.5.all_gamma_min	BA.5.all_gamma_max	BA.5.all_gamma_mean	FE.1.all_proportion	FE.1.all_gamma_min	FE.1.all_gamma_max	FE.1.all_gamma_mean
2022-10-01	6.3811	0.0171287	0.0260199	0.0199065									55.6341	-0.0384985	-0.025838	-0.0308359
2022-10-02	7.15089	0.0161709	0.0247039	0.0188553									54.4667	-0.0405017	-0.0272296	-0.0325208
2022-10-03	7.90453	0.0177264	0.0268852	0.0206712									53.4382	-0.0391606	-0.0263411	-0.0314562
2022-10-04	8.63859	0.0193126	0.0292624	0.0226704									52.5675	-0.0375549	-0.0252915	-0.030183
2022-10-05	9.34909	0.0210631	0.0318665	0.0248824									51.8766	-0.0356404	-0.0240518	-0.0286647
2022-10-06	10.0313	0.0230192	0.0347354	0.0273431									51.3912	-0.0333669	-0.0225882	-0.0268586
2022-10-07	10.8512	0.0212403	0.031968	0.0252232									50.5431	-0.0364458	-0.0248465	-0.0295286
2022-10-08	11.8036	0.019667	0.0294177	0.0233142									49.3453	-0.0393554	-0.0269958	-0.0320743
2022-10-09	12.8837	0.0182438	0.0270373	0.0215615									47.8096	-0.042097	-0.0290369	-0.0344965
2022-10-10	14.2784	0.0175086	0.0252227	0.0204828									46.3113	-0.0441098	-0.0302053	-0.036065
2022-10-11	15.9336	0.0167583	0.0235658	0.0194382									44.862	-0.0458197	-0.031226	-0.0374386
2022-10-12	17.8069	0.0160151	0.0220602	0.0184399									43.4691	-0.0472798	-0.0321285	-0.0386546
2022-10-13	19.8647	0.015296	0.0207169	0.0174972									42.1374	-0.0485667	-0.032936	-0.0397412
2022-10-14	22.1782	0.0129735	0.0172739	0.0147349									40.6182	-0.0517479	-0.0351857	-0.042464
2022-10-15	24.6962	0.0109427	0.014321	0.0123357									38.9597	-0.0544225	-0.0371155	-0.0448015
2022-10-16	27.3801	0.00915389	0.0117607	0.010233									37.1978	-0.0566962	-0.0387994	-0.0468393
2022-10-17	29.9946	0.00712306	0.00888567	0.007863									35.3189	-0.0592624	-0.040729	-0.0491361
2022-10-18	32.6816	0.00386835	0.00457443	0.00425743									32.8053	-0.0632503	-0.0436487	-0.0526135
2022-10-19	34.687	0.00545101	0.00843201	0.00673742									30.6248	-0.0596119	-0.0425422	-0.0505407
2022-10-20	36.5418	0.00729793	0.0103376	0.00868902									28.2302	-0.0580517	-0.0410899	-0.0490889
2022-10-21	38.1659	0.00991906	0.0130804	0.0114478									25.6112	-0.0560756	-0.0390806	-0.0471105
2022-10-22	40.755	0.00775085	0.00928287	0.00847749									22.9846	-0.0598999	-0.0412968	-0.0501958
2022-10-23	43.9658	0.00574261	0.00666016	0.00627553									20.4312	-0.0624605	-0.0428327	-0.052336
2022-10-24	47.0754	0.0045882	0.00544304	0.00497461									18.099	-0.0635169	-0.0442333	-0.0536778
2022-10-25	49.7177	0.0034452	0.00458045	0.00396823									15.9728	-0.0644283	-0.0454193	-0.0548241
2022-10-26	51.9589	0.00253205	0.00393858	0.00317358									14.0245	-0.065206	-0.0464483	-0.0558254
2022-10-27	52.7582	0.00381967	0.00461362	0.00418827									12.3065	-0.0644385	-0.0451543	-0.0548551
2022-10-28	53.7718	0.0034239	0.00449225	0.00394335									10.7597	-0.0644185	-0.0454988	-0.0551058
2022-10-29	54.982	0.00312497	0.00448017	0.0037946									9.61894	-0.0643079	-0.0457553	-0.0552597
2022-10-30	55.2376	0.00220218	0.00317668	0.00265852									8.67455	-0.065328	-0.0465803	-0.0562934
2022-10-31	54.7789	0.00166415	0.00234413	0.00196017									7.91713	-0.065818	-0.0469921	-0.0568454
2022-11-01	54.6997	-0.000658666	0.00205139	0.000323755									7.91449	-0.0626098	-0.0461186	-0.0549006
2022-11-02	54.4717	0.000903156	0.00275245	0.00164524									8.26277	-0.0593061	-0.0428608	-0.0516056
2022-11-03	54.8709	0.00212115	0.0033449	0.00266463									7.98534	-0.056643	-0.0402268	-0.048957
2022-11-04	54.9042	0.00481846	0.00808656	0.00651033									8.00714	-0.0516657	-0.0375838	-0.0450781
2022-11-05	55.3173	0.000750556	0.00368462	0.00201803									7.78239	-0.052828	-0.039137	-0.0465708
2022-11-06	54.7466	-0.00306543	-0.000157989	-0.00219601									7.66659	-0.0530602	-0.0397205	-0.0470791
2022-11-07	53.6171	0.00143226	0.00318341	0.00224022									7.68195	-0.0486794	-0.0353622	-0.0426098
2022-11-08	52.7672	-0.000923039	0.00123996	-8.6574e-05									7.66682	-0.0494063	-0.0367276	-0.0437229
2022-11-09	52.1433	-0.000415963	0.00132191	0.000335329									7.61854	-0.0480117	-0.0354523	-0.0423681
2022-11-10	51.6254	-8.26432e-05	0.00103285	0.000430598									7.5291	-0.0469185	-0.0342807	-0.041254
2022-11-11	52.0748	0.00149119	0.00222222	0.00189312									7.38073	-0.0450173	-0.0323045	-0.0393066
2022-11-12	52.4035	0.00156399	0.0021211	0.00186561									7.10715	-0.0449355	-0.0322158	-0.0392756
2022-11-13	51.7439	0.00111055	0.00227978	0.00173291									7.04421	-0.0434888	-0.0316268	-0.0382464
2022-11-14	51.9268	0.000527459	0.00103237	0.000795909									6.89769	-0.0434177	-0.0312052	-0.0380364
2022-11-15	52.7217	0.00322054	0.00406094	0.00368419									6.92648	-0.0408183	-0.0289048	-0.0355788
2022-11-16	53.215	0.000731672	0.00170713	0.00125146									6.61488	-0.04364	-0.0318746	-0.0385331
2022-11-17	54.0023	-0.000215222	0.00122206	0.000541073									6.26234	-0.0447566	-0.0333743	-0.0398415
2022-11-18	55.077	0.000636157	0.00128216	0.00101452									5.78873	-0.0454172	-0.0333705	-0.0402362
2022-11-19	56.5162	-0.00126274	-0.000539268	-0.000893001									4.92755	-0.0420096	-0.0303507	-0.0369739
2022-11-20	58.3739	-0.00179796	-0.000507957	-0.0012126									4.32113	-0.0400057	-0.0288926	-0.0352184
2022-11-21	60.2229	-0.0014079	-0.000141353	-0.000804712									3.89637	-0.0427695	-0.0316913	-0.0380575
2022-11-22	61.8403	0.00105088	0.00149134	0.00128317									3.5698	-0.038731	-0.0271788	-0.0338362
2022-11-23	62.9494	0.000759885	0.00128979	0.00103523									3.34852	-0.0384095	-0.0270773	-0.0336437
2022-11-24	63.937	-0.0020792	-0.000517754	-0.00132497									3.21811	-0.0395191	-0.0292784	-0.0351684
2022-11-25	64.7318	0.000277416	0.000886112	0.000584441									3.04906	-0.037746	-0.0264888	-0.0330613
2022-11-26	65.8502	0.000626943	0.00115457	0.000889697									3.00806	-0.0362494	-0.0251423	-0.0316484
2022-11-27	66.603	0.000159792	0.00061904	0.000412418
2022-11-28	67.7898	-9.72463e-06	0.000482176	0.000273442
2022-11-29	68.5122	0.000575764	0.00143818	0.00107294
2022-11-30	69.3529	-0.000872371	-0.000405552	-0.000649126
2022-12-01	69.9408	-0.00281055	-0.00137966	-0.0021999
2022-12-02	70.3368	-0.00172914	-0.000916081	-0.00129888
2022-12-03	70.8139	-0.00276438	-0.000886559	-0.00178865
2022-12-04	71.8005	-0.00254251	-0.00130705	-0.00200071
2022-12-05	72.3668	-0.00254521	-0.00148591	-0.00212531
2022-12-06	72.3971	-0.00374146	-0.00191733	-0.00292477
2022-12-07	72.6072	-0.00418041	-0.00224587	-0.00338285
2022-12-08	73.2086	-0.00339789	-0.00173607	-0.00257918
2022-12-09	74.0343	-0.00434608	-0.00209319	-0.00333393
2022-12-10	74.9692	-0.00262395	-0.00134453	-0.00193335
2022-12-11	75.7294	-0.000971277	-0.000304273	-0.00058673
2022-12-12	75.968	-0.00532677	-0.00277098	-0.00412128
2022-12-13	76.2415	-0.00439791	-0.00218348	-0.00332199
2022-12-14	76.8959	-0.00265998	-0.00155978	-0.00200596
2022-12-15	77.2683	-0.00599357	-0.00305145	-0.00466948
2022-12-16	77.8028	-0.00870395	-0.00437879	-0.0067927
2022-12-17	78.3685	-0.00818704	-0.00429491	-0.00645488
2022-12-18	78.6953	-0.00739672	-0.00413539	-0.0059412
2022-12-19	78.4589	-0.00664685	-0.00350383	-0.00521878
2022-12-20	78.4381	-0.00776939	-0.00407049	-0.00613673
2022-12-21	78.4806	-0.010864	-0.00551975	-0.00848537
2022-12-22	78.3806	-0.0132871	-0.00723545	-0.0105726
2022-12-23	78.2389	-0.0125732	-0.00683894	-0.0100248
2022-12-24	77.9287	-0.0115128	-0.00623534	-0.00921272
2022-12-25	77.382	-0.0134267	-0.00715538	-0.0105885
2022-12-26	76.6827	-0.014517	-0.00772966	-0.0113791
2022-12-27	76.4896	-0.00866492	-0.00480347	-0.00683574
2022-12-28	76.5587	-0.00561592	-0.00338136	-0.00449041
2022-12-29	76.8904	-0.00772407	-0.00456465	-0.00625181
2022-12-30	76.904	-0.010127	-0.00549469	-0.00792419
2022-12-31	76.5737	-0.0127685	-0.00655598	-0.00977974
2023-01-01	76.4748	-0.0100547	-0.00537557	-0.00775918
2023-01-02	76.5231	-0.00812086	-0.00458579	-0.00633976
2023-01-03	75.7874	-0.028672	-0.0160873	-0.0227893
2023-01-04	75.7319	-0.0156954	-0.00890561	-0.0126056
2023-01-05	76.2961	-0.0106011	-0.00665884	-0.00872512
2023-01-06	75.7763	-0.0196446	-0.0110434	-0.0154896
2023-01-07	75.1957	-0.0187846	-0.0111571	-0.0149814
2023-01-08	74.4875	-0.0183699	-0.0112799	-0.0147647
2023-01-09	74.0357	-0.0214026	-0.0128869	-0.0171435
2023-01-10	73.7541	-0.0242979	-0.0144197	-0.0194111
2023-01-11	73.4933	-0.027079	-0.0158753	-0.0215842	3.03549	0.0578205	0.105522	0.0820745
2023-01-12	72.9115	-0.0263396	-0.0154004	-0.0209443	3.49245	0.0590764	0.106853	0.0832786
2023-01-13	71.9331	-0.0252216	-0.0145762	-0.0199483	3.9914	0.0607662	0.108777	0.0849917
2023-01-14	71.0851	-0.0290481	-0.0168919	-0.0230222	4.48725	0.058963	0.104953	0.082074
2023-01-15	70.3837	-0.0327531	-0.0191664	-0.0260091	4.97995	0.0570899	0.101122	0.0791279
2023-01-16	69.4829	-0.0321612	-0.019046	-0.0256032	5.56327	0.0578562	0.102433	0.0801292
2023-01-17	68.4531	-0.0315478	-0.0188838	-0.0251707	6.23486	0.0587168	0.103937	0.0812785
2023-01-18	68.5107	-0.0309944	-0.0187558	-0.0247876	6.52247	0.0596896	0.10618	0.0828364
2023-01-19	67.6962	-0.030309	-0.0184694	-0.0243119	6.97378	0.0604903	0.107297	0.0837093
2023-01-20	66.8074	-0.0294484	-0.0181079	-0.02372	7.43582	0.0611472	0.108181	0.0843858
2023-01-21	66.8587	-0.0310342	-0.0186975	-0.0247955	7.62557	0.0609692	0.106431	0.0833359
2023-01-22	66.7021	-0.0324516	-0.0192754	-0.0257766	8.17001	0.060821	0.104856	0.0823942
2023-01-23	66.3828	-0.0337454	-0.0198312	-0.0266897	8.96446	0.0607069	0.103444	0.0815569
2023-01-24	65.9714	-0.0380417	-0.0226912	-0.0302128	9.7415	0.0580118	0.0986426	0.0778162
2023-01-25	65.4627	-0.042872	-0.0258873	-0.0341752	10.518	0.0548754	0.0932514	0.0735753
2023-01-26	64.8499	-0.0483484	-0.0295085	-0.0386697	11.3133	0.0512126	0.0871379	0.0687274
2023-01-27	64.0666	-0.0490006	-0.0296894	-0.0390786	12.0637	0.0512616	0.0864033	0.0683357
2023-01-28	63.1629	-0.0493913	-0.0297698	-0.0393061	12.7579	0.051328	0.0858256	0.0680387
2023-01-29	62.3379	-0.0497109	-0.0298649	-0.0395024	13.4456	0.0514077	0.0853563	0.0678097
2023-01-30	61.1721	-0.061151	-0.0372505	-0.0488861	14.4107	0.0435893	0.0721556	0.0573393
2023-01-31	59.4364	-0.0720253	-0.0443688	-0.0578619	15.5639	0.0359364	0.0593767	0.047167
2023-02-01	57.1401	-0.0823625	-0.0512354	-0.0664489	16.9006	0.0284733	0.047039	0.0373106
2023-02-02	54.4191	-0.091826	-0.0592366	-0.0749193	18.9116	0.019389	0.0354599	0.0273787
2023-02-03	51.6874	-0.0858778	-0.0558665	-0.0703937	20.5995	0.022835	0.0415529	0.0320207
2023-02-04	48.9122	-0.0797934	-0.0524268	-0.0657836	21.9827	0.0265225	0.0480167	0.0369632
2023-02-05	46.1336	-0.086226	-0.0562447	-0.0707873	23.4596	0.0224392	0.0402864	0.0311685
2023-02-06	43.3842	-0.0904012	-0.0586986	-0.0740129	24.9648	0.0196596	0.0351006	0.0272614
2023-02-07	40.0804	-0.102155	-0.0658803	-0.0836263	26.1921	0.0115765	0.0211824	0.0161621
2023-02-08	36.7595	-0.100469	-0.0661127	-0.0830334	27.4163	0.0109136	0.0222438	0.0162551
2023-02-09	33.3089	-0.102566	-0.0673894	-0.0847315	29.1322	0.00922963	0.0189093	0.0137899
2023-02-10	29.5673	-0.109138	-0.0716354	-0.0902382	30.1912	0.00427659	0.0103376	0.00699345
2023-02-11	26.1119	-0.106244	-0.0700408	-0.0879719	31.4807	0.00554286	0.01263	0.00885329
2023-02-12	22.8859	-0.103747	-0.0685031	-0.0859657	32.9685	0.00661084	0.0145911	0.0104404
2023-02-13	19.6273	-0.108507	-0.070278	-0.0893865	34.3872	0.0039716	0.00838632	0.00599337
2023-02-14	17.0147	-0.10513	-0.0673025	-0.0863082	35.7741	0.00651998	0.0115468	0.00883836
2023-02-15	15.0098	-0.105961	-0.0675076	-0.0869016	36.6536	0.00540553	0.00986818	0.00749085
2023-02-16	13.2103	-0.105272	-0.0671906	-0.086558	37.5665	0.00474453	0.00984114	0.00711291
2023-02-17	11.7708	-0.106952	-0.0690516	-0.0883336	37.1728	0.00261922	0.00785607	0.00513604
2023-02-18	10.2459	-0.107331	-0.0681688	-0.088202	37.445	0.00342774	0.00722389	0.00517824
2023-02-19	8.62291	-0.107075	-0.0672936	-0.0877355	38.3553	0.00404004	0.00695803	0.00532882
2023-02-20	7.2413	-0.105883	-0.0664477	-0.0866946	39.0021	0.00489187	0.00777051	0.00621447
2023-02-21	6.04477	-0.104761	-0.0658345	-0.0857808	39.4749	0.00566312	0.00851048	0.0070378
2023-02-22	5.59714	-0.10352	-0.0640489	-0.0843524	40.099	0.00640332	0.00926226	0.00785236
2023-02-23	5.24922	-0.101305	-0.0631864	-0.0829454	40.7443	0.00554604	0.0107097	0.00817607
2023-02-24	4.90818	-0.102775	-0.0621257	-0.083504	40.7806	0.00412738	0.00793332	0.00598595
2023-02-25	4.70984	-0.105226	-0.0624417	-0.0851569	41.3379	0.00249294	0.00468687	0.0034318
2023-02-26	4.41886	-0.107478	-0.0626952	-0.0864774	42.324	0.00112422	0.00188028	0.00151395
2023-02-27	4.04551	-0.108453	-0.0628841	-0.0870876	43.5206	0.000303656	0.000883703	0.000509623
2023-02-28	3.80848	-0.108517	-0.0625056	-0.0870138	45.0275	0.000174755	0.000606813	0.000363341									3.27227	0.0165965	0.0472218	0.0320934
2023-03-01	3.55404	-0.105652	-0.0589226	-0.0838781	46.659	0.00217419	0.00272966	0.00249286									3.66247	0.0181853	0.0486514	0.0337106
2023-03-02	3.28246	-0.103824	-0.0566097	-0.0818507	48.7895	0.00360401	0.00438697	0.00403107									3.91623	0.0191694	0.0492589	0.0345768
2023-03-03	3.21801	-0.106152	-0.05759	-0.0836194	50.2403	0.000898476	0.0018621	0.0014685									4.46904	0.0169306	0.0453502	0.0315079
2023-03-04	3.03282	-0.110412	-0.0605059	-0.0872408	51.7164	-0.00363182	-0.000916781	-0.00217321									5.43991	0.0140124	0.0403132	0.0275333
2023-03-05					53.1926	-0.002913	-0.000906782	-0.00175463									6.17093	0.013709	0.0401194	0.0273394
2023-03-06					54.7061	-0.00219287	-0.000906033	-0.00134891									6.70894	0.0133168	0.0395458	0.0268991
2023-03-07					56.0685	-0.00165548	0.000297571	-0.000577494									7.31197	0.0143776	0.0395978	0.0273616
2023-03-08					57.2955	-0.00122418	0.00135754	9.34726e-05									7.97039	0.0154427	0.0400974	0.0280764
2023-03-09					58.4856	-9.05521e-05	0.00182356	0.00090275									8.6152	0.0158112	0.041034	0.0287336
2023-03-10					59.5563	0.00131578	0.00246458	0.00190638									9.36556	0.0163493	0.0423686	0.0296788
2023-03-11					60.7532	-0.00133429	0.000868911	-0.000218013									10.2263	0.0147769	0.0394981	0.0274323
2023-03-12					62.0745	-0.00385278	-0.000566184	-0.00223518									11.1873	0.013324	0.0367791	0.0253172
2023-03-13					62.732	-0.00241476	0.000105525	-0.00115099									11.973	0.0139942	0.0381506	0.0263667
2023-03-14					62.975	-0.0011613	0.000669771	-0.000210985									12.6111	0.0145412	0.0392776	0.0272306
2023-03-15					62.9704	6.52917e-05	0.00123731	0.000674813									12.9036	0.0149522	0.0400808	0.0278613
2023-03-16					62.6423	-0.00285543	-0.000508989	-0.00165273									13.5152	0.0131746	0.036757	0.0252704
2023-03-17					62.1075	-0.00644772	-0.00247713	-0.00447865									14.4895	0.0110845	0.032881	0.0222284
2023-03-18					61.9515	-0.00658612	-0.00250456	-0.00456835									15.1398	0.0109851	0.0325885	0.0220087
2023-03-19					62.3183	-0.00676087	-0.0025717	-0.00469705									15.3771	0.010879	0.0322483	0.021763
2023-03-20					62.4806	-0.00692261	-0.00261765	-0.00480471									15.628	0.0108679	0.0322	0.0217148
2023-03-21					62.5776	-0.00126777	-0.000273056	-0.000666908									15.7044	0.0132561	0.0383323	0.0261451
2023-03-22					62.8794	0.00100515	0.00269329	0.0020228									15.5075	0.014756	0.0421361	0.0289044
2023-03-23					63.0403	-8.38297e-05	0.000798658	0.000412213									15.4359	0.0136084	0.0395831	0.0269979
2023-03-24					62.8671	-0.00232579	-0.00136418	-0.00171523									15.6369	0.0120949	0.0363189	0.0245325
2023-03-25					62.8358	-0.00319795	-0.0020436	-0.00245716									15.8966	0.0114399	0.0351218	0.0235698
2023-03-26					62.8187	-0.00399383	-0.0025744	-0.00313454									16.0962	0.0108096	0.0339151	0.022607
2023-03-27					62.8162	-0.00471606	-0.00303691	-0.00374886									16.2395	0.0101975	0.0326929	0.0216386
2023-03-28					62.8883	-0.00483023	-0.00282784	-0.00370831									16.4674	0.0103436	0.0322943	0.0214797
2023-03-29					63.0331	-0.00498433	-0.00265273	-0.0036994									16.7655	0.0105258	0.0320289	0.0214133
2023-03-30					63.249	-0.00517052	-0.0025074	-0.00371598									17.1215	0.0107409	0.0318842	0.0214312
2023-03-31					63.1756	-0.00457819	-0.00273908	-0.00347194									17.2589	0.0104872	0.032397	0.0216027
2023-04-01					62.809	-0.00390839	-0.00276584	-0.00316821									17.1155	0.0101983	0.0328159	0.0217084
2023-04-02					62.2128	-0.00345051	-0.00242191	-0.0028672									17.1024	0.00988244	0.0331619	0.0217614
2023-04-03					61.6923	-0.00460882	-0.00315739	-0.00365651									17.2276	0.00966949	0.0314903	0.0207684
2023-04-04					61.2483	-0.0060228	-0.00346097	-0.0044849									17.4933	0.00948594	0.0298543	0.0198114
2023-04-05					60.762	-0.0073444	-0.0036077	-0.00523684									18.0774	0.00941545	0.0285367	0.0190746
2023-04-06					60.2112	-0.00787411	-0.00401207	-0.00570171									18.8103	0.00903144	0.0280327	0.0186079
2023-04-07					59.928	-0.00839719	-0.00441126	-0.00616336									19.301	0.00861966	0.0274669	0.0180939
2023-04-08					60.0094	-0.00892077	-0.00480595	-0.00662608									19.4682	0.00819004	0.0268594	0.0175478
2023-04-09					59.7093	-0.00815624	-0.0045198	-0.00604682									19.8537	0.00842835	0.0274426	0.0179948
2023-04-10					59.0581	-0.00747106	-0.00425337	-0.0055391									20.433	0.00860559	0.0278159	0.0183028
2023-04-11					58.0822	-0.00684746	-0.00403008	-0.00508876									21.1853	0.00873538	0.0280198	0.0184997
2023-04-12					57.2143	-0.00653477	-0.00392986	-0.00493351									21.8177	0.00889513	0.0281029	0.0185427
2023-04-13					56.4721	-0.00625702	-0.00382498	-0.00479681									22.3114	0.00916847	0.0283664	0.0187221
2023-04-14					55.6906	-0.00580932	-0.00346778	-0.00438112									22.7968	0.00957583	0.0287244	0.0191186
2023-04-15					55.169	-0.00541527	-0.00316572	-0.00402244									23.185	0.00991765	0.028998	0.019439
2023-04-16					54.8992	-0.00507512	-0.00292033	-0.00372006									23.482	0.0102037	0.0291976	0.0196936
2023-04-17					54.7432	-0.00774637	-0.00428837	-0.00571384									23.7583	0.00905852	0.0263638	0.0176534
2023-04-18					54.4034	-0.0101452	-0.00545067	-0.00750427									24.0069	0.00799512	0.0237635	0.0157708
2023-04-19					53.8854	-0.0122844	-0.00644002	-0.00909888									24.2263	0.00700901	0.0213729	0.0140319
2023-04-20					53.2714	-0.0122188	-0.00658251	-0.0091325									24.4876	0.00675651	0.0210339	0.0137226
2023-04-21					52.621	-0.0122077	-0.00676451	-0.00921337									24.8771	0.00643768	0.0205369	0.0133012
2023-04-22					51.9307	-0.0122553	-0.00697931	-0.00934524									25.4076	0.00605147	0.01988	0.0127665
2023-04-23					51.1963	-0.0123665	-0.00723446	-0.00953295	3.15387	0.0116232	0.0208827	0.0159391					26.0935	0.00559606	0.0190629	0.0121179
2023-04-24					50.5365	-0.012588	-0.00724331	-0.00967011	3.42896	0.0117137	0.0204771	0.0157432					26.6394	0.00548418	0.0183737	0.011674
2023-04-25					49.9134	-0.0128599	-0.00724829	-0.00983021	3.70204	0.0118062	0.0200372	0.01553					27.084	0.00544649	0.0178661	0.0113552
2023-04-26					49.2907	-0.0131958	-0.00725277	-0.0100215	3.97546	0.0118765	0.0195647	0.0153021					27.4634	0.00547956	0.0175227	0.0111509
2023-04-27					48.5853	-0.01554	-0.00835483	-0.0116761	4.0972	0.0107344	0.0168574	0.0134558					28.1974	0.00437903	0.0151558	0.00946659
2023-04-28					47.7687	-0.0173588	-0.00921966	-0.0129612	4.09278	0.00975806	0.0145416	0.0118782					29.2811	0.00347599	0.0133003	0.00812875
2023-04-29					46.8241	-0.0165461	-0.00863684	-0.0122897	4.11302	0.0102814	0.0150288	0.0123732					30.4736	0.00410626	0.0142169	0.00885389
2023-04-30					45.743	-0.0157835	-0.00805754	-0.0116456	4.16307	0.0108431	0.0155562	0.0129115					31.7729	0.00480157	0.0151391	0.00961153
2023-05-01					44.5153	-0.0150696	-0.00747897	-0.0110271	4.24839	0.0114644	0.0161363	0.0135055					33.1784	0.00556614	0.0160708	0.0104056
2023-05-02					43.4655	-0.0138212	-0.00719912	-0.0102911	4.24065	0.011823	0.0173125	0.0142333					34.4038	0.00591035	0.0174073	0.0112097
2023-05-03					42.5757	-0.0128326	-0.00696782	-0.00970104	4.1435	0.012123	0.0182743	0.0148326					35.4781	0.00615592	0.0183783	0.0117873
2023-05-04					41.8312	-0.0120571	-0.00677533	-0.00922962	3.96078	0.0123826	0.0190767	0.0153381					36.4239	0.00632405	0.0190654	0.012189
2023-05-05					41.0614	-0.0121823	-0.00670978	-0.00921091	3.74886	0.0125428	0.0190182	0.0154383					37.4311	0.00642293	0.0189204	0.012205
2023-05-06					40.2675	-0.012364	-0.00667716	-0.0092404	3.50874	0.0127182	0.0189801	0.0155572					38.4936	0.00654234	0.0188222	0.0122561
2023-05-07					39.451	-0.0126094	-0.00669303	-0.00932421	3.24167	0.0129128	0.0189672	0.0156986					39.6041	0.00668429	0.0187741	0.0123447
2023-05-08					38.8082	-0.0131833	-0.00706013	-0.00978419	2.97992	0.0127922	0.0186953	0.0155112					40.5105	0.00654239	0.0185318	0.0121382
2023-05-09					38.4881	-0.0136387	-0.00736227	-0.0101539	2.68883	0.0126958	0.0184537	0.0153495					41.1814	0.00638916	0.0182844	0.0119232
2023-05-10					38.4987	-0.013961	-0.00759182	-0.0104231	2.36815	0.012625	0.0182438	0.0152145					41.6091	0.00622516	0.018033	0.0117007
2023-05-11					38.5839	-0.0139021	-0.00769272	-0.0104471	2.05953	0.0126336	0.0183124	0.0152496					41.9057	0.0060699	0.0179853	0.0115947
2023-05-12					38.4404	-0.0139925	-0.00789767	-0.0105963	1.95367	0.0126357	0.0183872	0.0152824					42.0684	0.00581405	0.0177064	0.0113274
2023-05-13					38.0656	-0.0142161	-0.00819848	-0.010859	2.03007	0.0126278	0.0184661	0.01531					42.125	0.00546008	0.0172177	0.0109108
2023-05-14					37.6258	-0.0143703	-0.00844622	-0.0110683	2.09957	0.0126057	0.0185465	0.0153291					42.1907	0.00506151	0.0166951	0.0104564
2023-05-15					37.2288	-0.0146106	-0.0088057	-0.0114009	2.15267	0.0124444	0.0184509	0.0151583					42.1477	0.00456627	0.0159844	0.00979859
2023-05-16					36.8776	-0.0147807	-0.0091465	-0.0116966	2.18825	0.0122485	0.0183251	0.0149488					41.9848	0.00402116	0.0152299	0.00908707
2023-05-17					36.3692	-0.0150495	-0.00961316	-0.0121199	2.23822	0.011991	0.0181614	0.0146917					41.9112	0.00343592	0.0144651	0.00834079
2023-05-18					35.9189	-0.0143703	-0.00922048	-0.0115357	2.22828	0.0126771	0.0190271	0.0155318					42.146	0.00362095	0.0147266	0.00867222
2023-05-19					35.5344	-0.0136774	-0.00884166	-0.0109613	2.16107	0.0133803	0.0199496	0.0164159					42.6677	0.00381653	0.0150394	0.00903419
2023-05-20					35.3038	-0.0128933	-0.00836383	-0.0103101	2.09728	0.014108	0.0209311	0.0173453					43.2148	0.00401041	0.0153746	0.0094066
2023-05-21					35.3621	-0.0120813	-0.00794687	-0.00977548	2.09401	0.0150401	0.0221632	0.0183089					43.3119	0.00459702	0.0160485	0.00989817
2023-05-22					35.6848	-0.0115695	-0.00768469	-0.00944413	2.15056	0.0158991	0.0232827	0.0191999					42.9884	0.00517995	0.0166972	0.0103905
2023-05-23					36.0568	-0.0113339	-0.00755958	-0.00931397	2.23572	0.0167299	0.0243314	0.0200526					42.512	0.00579526	0.0173451	0.0109133
2023-05-24					36.0292	-0.0131001	-0.00894384	-0.0108017	2.48095	0.0155389	0.0229709	0.018969					42.1625	0.00426789	0.0156467	0.00953705
2023-05-25					35.5983	-0.0146471	-0.0102159	-0.0121402	2.89049	0.0141017	0.0214772	0.0177562					41.9382	0.0026065	0.0138585	0.00805402
2023-05-26					35.2678	-0.015952	-0.011018	-0.0131754	3.26728	0.0136025	0.0201338	0.0167736					41.7198	0.00188937	0.0122699	0.00683023
2023-05-27					35.0506	-0.0171253	-0.0117168	-0.0140973	3.60926	0.0131284	0.0188378	0.0158305					41.5025	0.00121955	0.0107827	0.00568191
2023-05-28					34.961	-0.0181666	-0.0122769	-0.0149038	3.91403	0.0126818	0.0175937	0.0149304					41.2808	0.000603231	0.00940563	0.00461632
2023-05-29					35.0152	-0.0190785	-0.0127041	-0.0155962	4.17885	0.0122648	0.016405	0.0140758					41.0488	4.55669e-05	0.00814601	0.0036395
2023-05-30					35.0443	-0.0184812	-0.0120328	-0.0149396	4.4276	0.0129744	0.0168587	0.0146845					40.8961	0.000584192	0.00848147	0.00408558
2023-05-31					35.051	-0.0179022	-0.0113575	-0.0142869	4.65788	0.0137555	0.017375	0.0153622					40.8303	0.00117769	0.00884545	0.00457526
2023-06-01					35.0391	-0.0173301	-0.0106401	-0.0136249	4.86682	0.0145965	0.0179665	0.0161215					40.8604	0.00184001	0.00925235	0.00512297
2023-06-02					34.9596	-0.0168291	-0.0111814	-0.0137136	5.08888	0.0140193	0.0184805	0.0160774					40.5962	0.0010941	0.00961704	0.00491267
2023-06-03					34.8143	-0.0163611	-0.011706	-0.0138334	5.32278	0.0133278	0.0189453	0.0159614					40.0326	0.000309059	0.00998421	0.00468121
2023-06-04					34.605	-0.015905	-0.0121993	-0.0139652	5.56717	0.0125568	0.019376	0.0157863					39.1639	-0.000493923	0.010383	0.00445342
2023-06-05					34.1471	-0.0147716	-0.010372	-0.0123735	5.79713	0.0144921	0.0202852	0.0172394					38.8369	0.00122563	0.0110842	0.00567677
2023-06-06					33.4658	-0.0132951	-0.0082284	-0.0105087	6.01405	0.0165435	0.0213255	0.0188187					39.0185	0.00291541	0.0117319	0.00686346
2023-06-07					32.5827	-0.0114379	-0.00570149	-0.00833683	6.21913	0.0187251	0.0225184	0.0205423					39.6807	0.00460071	0.0123555	0.00804106
2023-06-08					31.9921	-0.0117883	-0.00620884	-0.00879621	6.30749	0.0178553	0.0215835	0.0196579					40.2113	0.0033388	0.0108767	0.00667856
2023-06-09					31.6998	-0.012323	-0.00680479	-0.00938551	6.27181	0.0170096	0.0206712	0.0187949					40.6173	0.00215389	0.00943499	0.00537434
2023-06-10					31.4704	-0.012837	-0.00739253	-0.00996225	6.26446	0.0161987	0.0197881	0.0179622					40.901	0.00100244	0.00801961	0.00410065
2023-06-11					31.3006	-0.013345	-0.00798385	-0.0105396	6.2834	0.0154278	0.0189396	0.0171655					41.0699	-0.000121433	0.00662693	0.00285291
2023-06-12					30.999	-0.0129775	-0.00719569	-0.00995579	6.23487	0.0161931	0.0191091	0.0176792					41.527	0.000158201	0.00612007	0.00278574
2023-06-13					30.5724	-0.0126644	-0.00649939	-0.00944532	6.12223	0.0169768	0.0193311	0.0182269					42.2576	0.000376244	0.00556553	0.00266495
2023-06-14					30.0993	-0.0122405	-0.00570101	-0.00882996	5.93069	0.0177692	0.0195949	0.0187981					43.2714	0.000608847	0.0050789	0.00258371
2023-06-15					29.5923	-0.0117006	-0.00478979	-0.00810124	5.66262	0.0185644	0.019891	0.0193854					44.5534	0.000865826	0.00467179	0.00255246
2023-06-16					29.265	-0.0132431	-0.00656487	-0.0098185	5.53132	0.016453	0.0179036	0.0173105					45.3626	-0.00148282	0.00233306	0.000185244
2023-06-17					28.9657	-0.0149865	-0.00858816	-0.0117661	5.58979	0.0141223	0.0157127	0.0150025					45.8126	-0.00388644	-2.5626e-06	-0.00221424
2023-06-18					28.6971	-0.0169125	-0.0108587	-0.0139344	5.84995	0.0115951	0.0133251	0.01249					45.8767	-0.00634765	-0.00232509	-0.00464257
2023-06-19					28.4062	-0.0163171	-0.0107275	-0.0136215	6.17878	0.0116192	0.0135369	0.0125873					46.0284	-0.00639037	-0.00212162	-0.00457488
2023-06-20					28.1435	-0.0156975	-0.0105554	-0.0132753	6.54494	0.0116654	0.0137688	0.0127039					45.8939	-0.00640006	-0.00187007	-0.00446789
2023-06-21					27.9089	-0.0150525	-0.010341	-0.012894	6.94861	0.0117285	0.0140148	0.0128377					45.4746	-0.00637039	-0.00156746	-0.00431696
2023-06-22					27.7026	-0.0143812	-0.0100826	-0.0124763	7.38999	0.0118039	0.0142716	0.0129867					44.7716	-0.00629441	-0.00120742	-0.00411549
2023-06-23					27.4849	-0.0137551	-0.00988932	-0.0121114	7.842	0.0118823	0.0145371	0.0131492					44.1137	-0.00622255	-0.00085365	-0.0039195
2023-06-24					27.2591	-0.0132005	-0.00976001	-0.0117971	8.30725	0.011973	0.0148103	0.0133241					43.4922	-0.00615441	-0.000505696	-0.00372853
2023-06-25					27.0353	-0.0131009	-0.00968076	-0.0116971	8.82868	0.0120504	0.0146957	0.0133137					42.9269	-0.00608434	-0.000592294	-0.00370332
2023-06-26					26.8184	-0.0130478	-0.00963316	-0.0116323	9.41444	0.0121253	0.0145654	0.0132958					42.4099	-0.00599735	-0.000675798	-0.00366668
2023-06-27					26.8015	-0.0130307	-0.00957205	-0.0115801	10.1652	0.0122003	0.0144213	0.0132721					41.538	-0.00587356	-0.000735272	-0.00359895
2023-06-28					26.9798	-0.0130477	-0.00948891	-0.0115357	11.0855	0.012279	0.014265	0.0132449					40.3251	-0.00570316	-0.000760905	-0.00349026
2023-06-29					27.3495	-0.0130968	-0.0093746	-0.011493	12.1812	0.0123654	0.0140983	0.0132174					38.7836	-0.00547447	-0.00074077	-0.00332882
2023-06-30					27.6493	-0.0133285	-0.00975916	-0.0118279	13.2245	0.0119822	0.0138419	0.0128796					37.1303	-0.00565151	-0.000684358	-0.00342454
2023-07-01					27.6676	-0.0135924	-0.010144	-0.0121804	13.9991	0.011589	0.0135843	0.0125444					36.1086	-0.00595359	-0.000786582	-0.00365991
2023-07-02					27.3961	-0.0138777	-0.0105214	-0.012542	14.4929	0.0111933	0.0133227	0.0122108					35.7511	-0.00640968	-0.00108224	-0.0040657
2023-07-03					26.8259	-0.0141771	-0.0108834	-0.0129048	14.6929	0.0108026	0.0130557	0.0118777					36.0937	-0.00703924	-0.00159297	-0.00466171
2023-07-04					26.0034	-0.014528	-0.0112616	-0.0133028	14.731	0.0104166	0.0127824	0.0115444					36.672	-0.0076336	-0.00207401	-0.00522835
2023-07-05					25.1969	-0.0143704	-0.0112168	-0.0132255	14.9725	0.0104036	0.0129902	0.0116562					37.139	-0.00784708	-0.0020549	-0.00535027
2023-07-06					24.404	-0.0142104	-0.011136	-0.0131377	15.4037	0.0103691	0.0131685	0.0117401					37.5037	-0.00807275	-0.00207325	-0.00549706
2023-07-07					23.6226	-0.0140425	-0.011012	-0.0130325	16.0117	0.0103224	0.013329	0.0118077					37.7746	-0.00830808	-0.00212216	-0.00566406
2023-07-08					22.8509	-0.0138632	-0.0108398	-0.0129047	16.7848	0.010271	0.0134786	0.0118665					37.9594	-0.00855202	-0.00219739	-0.00584867
2023-07-09					22.087	-0.0136699	-0.0106149	-0.0127503	17.7123	0.0102203	0.0136212	0.0119215					38.0654	-0.00880414	-0.00229629	-0.00604941
2023-07-10					21.3255	-0.0142113	-0.0107504	-0.0131448	18.5308	0.00979914	0.012993	0.0114014					38.0941	-0.00939093	-0.00316316	-0.00678062
2023-07-11					20.565	-0.014751	-0.0108934	-0.0135403	19.2331	0.00936587	0.0123459	0.0108663					38.044	-0.00995579	-0.00400689	-0.00749042
2023-07-12					19.8039	-0.0152889	-0.011047	-0.0139372	19.8111	0.00891996	0.011678	0.0103147					37.9136	-0.0104963	-0.0048261	-0.00817692
2023-07-13					19.0402	-0.0158253	-0.0112156	-0.0143366	20.2556	0.00846051	0.0109874	0.00974512					37.7014	-0.0110115	-0.00561851	-0.00883749
2023-07-14					18.2716	-0.0163613	-0.0114051	-0.0147407	20.5563	0.00798659	0.0102727	0.0091564					37.4064	-0.0115201	-0.00638095	-0.00946871
2023-07-15					17.7539	-0.0168476	-0.0115836	-0.0151083	20.9369	0.00749705	0.00953248	0.00854716					36.8217	-0.0120366	-0.00714801	-0.0101067
2023-07-16					17.4925	-0.0172901	-0.0117603	-0.015446	21.3982	0.00699112	0.00876556	0.00791642					35.9401	-0.01256	-0.00791706	-0.0107496
2023-07-17					17.4932	-0.0177015	-0.0119467	-0.0157656	21.9415	0.00646829	0.00797099	0.00726342					34.754	-0.0131053	-0.00868412	-0.0113949
2023-07-18					17.7352	-0.0172676	-0.0117698	-0.0154707	22.6489	0.00635394	0.00801132	0.00721943					33.3817	-0.0132969	-0.00862023	-0.0114899
2023-07-19					18.2229	-0.0168258	-0.011606	-0.0151749	23.5223	0.00623992	0.00804833	0.00717381					31.8195	-0.0135408	-0.00862021	-0.0116413
2023-07-20					18.6878	-0.0164148	-0.0114638	-0.0149039	24.1956	0.00612717	0.00808269	0.00712743					30.4148	-0.013719	-0.00857737	-0.0117406
2023-07-21					19.1319	-0.0160301	-0.0113401	-0.0146544	24.6817	0.00601668	0.00811482	0.00708098					29.1586	-0.0138238	-0.00848704	-0.0117816
2023-07-22					19.5568	-0.0156681	-0.0112327	-0.0144234	24.9927	0.00590894	0.00814483	0.00703477					28.0428	-0.0138486	-0.00834556	-0.011759
2023-07-23					19.9643	-0.0153257	-0.0111394	-0.0142085	25.1396	0.00580411	0.00817268	0.0069888					27.0597	-0.0137878	-0.00815034	-0.0116689
2023-07-24					20.3557	-0.0150005	-0.0110587	-0.0140079	25.1322	0.00570217	0.00819827	0.00694298					26.2024	-0.0136372	-0.00789999	-0.0115083
2023-07-25					20.7287	-0.0146937	-0.0109817	-0.0138203	25.1926	0.00560416	0.0082222	0.00689816					25.4424	-0.0135233	-0.00772475	-0.0114012
2023-07-26					21.0821	-0.0144041	-0.0109075	-0.0136446	25.3211	0.00551016	0.00824461	0.00685446					24.7825	-0.0134557	-0.00763597	-0.0113579
2023-07-27					21.4146	-0.0141704	-0.0108357	-0.0134797	25.5182	0.00542039	0.00826576	0.00681209					24.2261	-0.0134459	-0.00764461	-0.0113884
2023-07-28					21.6827	-0.0141475	-0.0109782	-0.0134917	25.6996	0.00519631	0.00812841	0.0066263					23.8357	-0.0135859	-0.00783278	-0.011555
2023-07-29					21.8853	-0.014175	-0.0111279	-0.0135366	25.8666	0.00497089	0.00798805	0.00643881					23.6145	-0.0137189	-0.0080278	-0.0117201
2023-07-30					22.0213	-0.0142349	-0.0112796	-0.0136089	26.0204	0.00470897	0.00784519	0.0062506					23.5662	-0.0138475	-0.00822912	-0.0118849
2023-07-31					22.0893	-0.0143276	-0.0114285	-0.0137037	26.1624	0.00436959	0.00770033	0.00606244					23.6946	-0.013976	-0.00843686	-0.0120515
2023-08-01					22.0882	-0.0144438	-0.0115703	-0.013817	26.294	0.00402702	0.00755378	0.00587476					24.0037	-0.0141098	-0.00865166	-0.0122231
2023-08-02					22.043	-0.0145777	-0.0117041	-0.0139452	26.3355	0.00368008	0.00740504	0.00568689					24.3711	-0.0141504	-0.00874951	-0.0122933
2023-08-03					21.954	-0.014727	-0.0118267	-0.0140857	26.2875	0.00332835	0.0072536	0.00549819					24.7969	-0.0141032	-0.00873518	-0.0122667
2023-08-04					21.8217	-0.0148903	-0.0119355	-0.0142368	26.1509	0.00297107	0.0070986	0.0053076					25.2808	-0.0139748	-0.00861539	-0.0121497
2023-08-05					21.6461	-0.0150662	-0.0120278	-0.0143972	25.9263	0.00260735	0.00693907	0.00511381					25.8229	-0.0137734	-0.00839849	-0.0119502
2023-08-06					21.4416	-0.015003	-0.0115894	-0.0142723	25.8533	0.00278043	0.00689041	0.00520524					26.1715	-0.0131855	-0.00814039	-0.0114994
2023-08-07					21.208	-0.0149727	-0.0111516	-0.0141476	25.9362	0.00295198	0.00683706	0.00528956					26.3232	-0.0126259	-0.00790695	-0.0110752
2023-08-08					20.9454	-0.0149972	-0.0107115	-0.0140197	26.1792	0.00312551	0.00678251	0.00536962					26.2743	-0.0120843	-0.00768819	-0.0106674
2023-08-09					20.6536	-0.0150434	-0.0102663	-0.0138846	26.5865	0.00330378	0.00672924	0.00544798					26.0209	-0.0115637	-0.00747389	-0.0102659
2023-08-10					20.3326	-0.0150748	-0.00981203	-0.0137372	27.1626	0.00348946	0.00667971	0.00552731					25.5592	-0.011053	-0.00725266	-0.00985972
2023-08-11					19.9821	-0.0150861	-0.00934397	-0.0135714	27.912	0.00368599	0.00663718	0.00561121					24.8852	-0.0105286	-0.00701134	-0.00943666
2023-08-12					19.6444	-0.0150506	-0.00887876	-0.0133732	28.9242	0.00389818	0.00660643	0.00570489					23.9355	-0.0100788	-0.00684338	-0.00907932
2023-08-13					19.266	-0.015185	-0.00888859	-0.0134759	29.7439	0.00364234	0.00636709	0.00546673					22.9847	-0.0100537	-0.00691017	-0.00908976
2023-08-14					18.8505	-0.01528	-0.00891605	-0.0135556	30.3838	0.00338822	0.00613503	0.0052341					22.0299	-0.0100787	-0.00702009	-0.00914676
2023-08-15					18.4011	-0.0153386	-0.00896775	-0.0136173	30.8553	0.00313686	0.00591076	0.00500857					21.0684	-0.0101629	-0.00718407	-0.0092602
2023-08-16					17.921	-0.0153637	-0.0090511	-0.0136659	31.1692	0.00288971	0.00569541	0.00479205					20.0976	-0.0103173	-0.00741436	-0.00944162
2023-08-17					17.4129	-0.0153574	-0.00917377	-0.0137057	31.3352	0.00264806	0.00549001	0.00458619					19.1153	-0.0105548	-0.00772488	-0.00970432
2023-08-18					16.9993	-0.0159997	-0.00959073	-0.0143076	31.7676	0.00213814	0.00458175	0.00378605					17.9536	-0.0114869	-0.00884281	-0.0106653
2023-08-19					16.6793	-0.0166011	-0.010029	-0.0148829	32.4633	0.00164984	0.00369017	0.00300296					16.614	-0.0125785	-0.0101096	-0.0117663
2023-08-20					16.452	-0.0171697	-0.0104942	-0.0154389	33.4197	0.00118749	0.00281971	0.0022416					15.0983	-0.0139109	-0.01101	-0.013073
2023-08-21					16.3026	-0.0177019	-0.0109123	-0.0159489	34.3949	0.00075255	0.0019721	0.00150431					13.6593	-0.0153145	-0.0118363	-0.0144239
2023-08-22					16.1062	-0.0177848	-0.0112487	-0.0160899	35.2012	0.000422043	0.0016445	0.0011945					12.4186	-0.0163087	-0.0125637	-0.0153711
2023-08-23					15.8623	-0.0179204	-0.0115963	-0.0162757	35.8352	9.33425e-05	0.00131508	0.000883742					11.3799	-0.0172651	-0.0132447	-0.0162861
2023-08-24					15.5707	-0.0181027	-0.0119483	-0.0164992	36.2934	-0.000234247	0.000982753	0.00057162					10.547	-0.0181206	-0.0138188	-0.0171012
2023-08-25					15.231	-0.0183275	-0.012299	-0.0167553	36.5722	-0.000561377	0.000646474	0.000257432					9.92381	-0.0187991	-0.0142195	-0.0177387
2023-08-26					14.8428	-0.0185922	-0.0126432	-0.0170399	36.6678	-0.000888368	0.000305534	-5.93768e-05					9.51442	-0.019213	-0.0143849	-0.0181234
2023-08-27					14.4393	-0.0191465	-0.0131646	-0.0176035	36.4835	-0.00150486	-0.000385846	-0.000732164					9.31631	-0.0195786	-0.0145122	-0.0184549
2023-08-28					14.0761	-0.0196706	-0.0135898	-0.0181173	36.4794	-0.00208265	-0.00103637	-0.00136587					9.05537	-0.0198387	-0.0145517	-0.0186831
2023-08-29					13.7518	-0.020168	-0.0139202	-0.0185826	36.6474	-0.0026245	-0.00164897	-0.00196314					8.73495	-0.0199898	-0.014503	-0.0188057
2023-08-30					13.4649	-0.0206416	-0.0141576	-0.0190013	36.9799	-0.003133	-0.00222649	-0.00252636					8.35814	-0.0200247	-0.0143637	-0.0188178
2023-08-31					13.2022	-0.0202417	-0.013618	-0.0185346	37.4967	-0.00288105	-0.00189789	-0.0021895					7.92003	-0.0191695	-0.0135003	-0.0179729
2023-09-01					12.9645	-0.0198852	-0.0130828	-0.0180999	38.19	-0.00266098	-0.00159969	-0.00188569					7.42413	-0.0183714	-0.0126903	-0.0171829
2023-09-02					12.632	-0.0195424	-0.0125601	-0.0176846	38.6476	-0.00246833	-0.00132759	-0.00161013					7.03937	-0.0174357	-0.0117821	-0.0162652
2023-09-03					12.2082	-0.0192097	-0.0120443	-0.0172839	38.8739	-0.00229955	-0.00107823	-0.00135907					6.76502	-0.0163561	-0.010771	-0.0152139
2023-09-04					11.8376	-0.0185758	-0.0116809	-0.0167977	38.7837	-0.0022328	-0.000283474	-0.000830704					6.64366	-0.0150123	-0.00994713	-0.0139773
2023-09-05					11.5549	-0.0180198	-0.0113522	-0.0163993	38.3496	-0.0021399	0.000756837	-0.000142907					6.68413	-0.0137338	-0.00927745	-0.0127858
2023-09-06					11.5361	-0.017444	-0.0110221	-0.0159981	37.7103	-0.00200957	0.00220419	0.000787156					6.78414	-0.0127408	-0.00898972	-0.0118151
2023-09-07					11.4102	-0.0194999	-0.0113785	-0.0175502	37.2454	-0.00266996	0.000610886	-0.00047059					6.86473	-0.0137669	-0.00930661	-0.0128089
2023-09-08					11.2036	-0.0211558	-0.0115697	-0.0187638	36.9242	-0.00324647	-0.000755135	-0.00155704					6.92848	-0.0144666	-0.0094021	-0.0134755
2023-09-09					10.9374	-0.0224673	-0.0116211	-0.0196907	36.7229	-0.00375334	-0.00194175	-0.00250496					6.9774	-0.0149205	-0.00932347	-0.0138787
2023-09-10					10.6282	-0.0234813	-0.0115532	-0.0203679	36.6219	-0.00420304	-0.00297631	-0.00333977					7.01313	-0.015151	-0.00910801	-0.0140684
2023-09-11					10.3648	-0.0227952	-0.0104978	-0.0195135	36.7106	-0.00358463	-0.00228754	-0.00261045					7.03799	-0.0138467	-0.00789817	-0.0127844
2023-09-12					10.1437	-0.022115	-0.00954603	-0.0187012	36.9766	-0.002994	-0.00162279	-0.0019135					7.05256	-0.0126502	-0.00678047	-0.0116006
2023-09-13					9.96208	-0.0214386	-0.008695	-0.0179293	37.4088	-0.00242547	-0.000978232	-0.00124227					7.05738	-0.011551	-0.00574627	-0.0105072
2023-09-14					9.79507	-0.0214808	-0.0085756	-0.0179483	37.9864	-0.00283109	-0.00134185	-0.00166229					6.98747	-0.0118296	-0.00584392	-0.0107573
2023-09-15					9.64688	-0.0212113	-0.00815649	-0.0176408	38.7289	-0.00339565	-0.00186941	-0.00226496					6.80793	-0.0125164	-0.00620179	-0.0113962
2023-09-16					9.53389	-0.021452	-0.00783077	-0.0176733	39.3808	-0.00375792	-0.00247312	-0.00279183					6.65961	-0.0130866	-0.00632138	-0.011898
2023-09-17					9.45269	-0.022013	-0.00771598	-0.0180135	39.955	-0.00407562	-0.00300131	-0.00325298					6.53879	-0.013533	-0.00635665	-0.0122729
2023-09-18					9.40038	-0.022868	-0.00778453	-0.0186305	40.4617	-0.00435568	-0.00346695	-0.00365866					6.44236	-0.013852	-0.00631345	-0.0125312
2023-09-19					9.26944	-0.0231938	-0.00777704	-0.0188675	41.0846	-0.00466083	-0.00373239	-0.00395652					6.30461	-0.0140068	-0.0062782	-0.0126602
2023-09-20					9.02931	-0.0231398	-0.00769285	-0.0188002	41.8548	-0.00499031	-0.00401955	-0.00427607					6.11474	-0.014096	-0.00620453	-0.0127304
2023-09-21					8.63283	-0.022563	-0.0075253	-0.0183241	42.8189	-0.00534485	-0.00432889	-0.00461689					5.85668	-0.0140032	-0.00600898	-0.0126319
2023-09-22					8.36207	-0.0218958	-0.00693791	-0.0176326	43.6569	-0.0053945	-0.0046352	-0.00484217					5.5865	-0.0140934	-0.00568599	-0.0126434
2023-09-23					8.1913	-0.0211486	-0.00623064	-0.0168414	44.3991	-0.00543865	-0.00494127	-0.00506803					5.30161	-0.0144226	-0.00552845	-0.0128753
2023-09-24					8.10022	-0.0203163	-0.0054038	-0.0159504	45.0692	-0.00547252	-0.00518993	-0.00528949					4.99996	-0.0149949	-0.00553557	-0.0133327
2023-09-25					8.07256	-0.0193963	-0.00446131	-0.0149613	45.6864	-0.00570632	-0.00531712	-0.00550277					4.67991	-0.0158383	-0.00571901	-0.0140368
2023-09-26					7.9597	-0.0223815	-0.00573478	-0.0173507	45.9279	-0.00976966	-0.00760457	-0.00891921					4.36953	-0.0202524	-0.00799471	-0.0179682
2023-09-27					7.76677	-0.0253903	-0.0069641	-0.0196934	45.8163	-0.0135699	-0.00956937	-0.0121056					4.06826	-0.0245969	-0.0101226	-0.0217271
2023-09-28					7.49846	-0.0283563	-0.00814492	-0.0219867	45.3722	-0.0171249	-0.0113969	-0.0150779					3.77559	-0.0289009	-0.0121114	-0.0253355
2023-09-29					7.32753	-0.0255287	-0.00663088	-0.0195589	44.9266	-0.0143472	-0.0100715	-0.0127598					3.59383	-0.0269084	-0.010719	-0.023407

## Sheet: Data_4c
date	XBB.1.5.all_proportion	XBB.1.5.all_gamma_min	XBB.1.5.all_gamma_max	XBB.1.5.all_gamma_mean	BQ.1.all_proportion	BQ.1.all_gamma_min	BQ.1.all_gamma_max	BQ.1.all_gamma_mean	BA.5.all_proportion	BA.5.all_gamma_min	BA.5.all_gamma_max	BA.5.all_gamma_mean	XBB.1.16.all_proportion	XBB.1.16.all_gamma_min	XBB.1.16.all_gamma_max	XBB.1.16.all_gamma_mean	EG.5.1.all_proportion	EG.5.1.all_gamma_min	EG.5.1.all_gamma_max	EG.5.1.all_gamma_mean
2022-10-01									69.0077	-0.014575	-0.0111225	-0.012138
2022-10-02									68.7511	-0.0183272	-0.0139915	-0.0152566
2022-10-03									68.2278	-0.0216068	-0.0157642	-0.0175174
2022-10-04									68.3975	-0.0169883	-0.0121532	-0.0136934
2022-10-05									68.373	-0.017968	-0.0135082	-0.0148896
2022-10-06					3.1413	0.0554535	0.0717467	0.0603216	68.2139	-0.0200164	-0.0142441	-0.016099
2022-10-07					3.32759	0.0538006	0.0717967	0.059314	67.7403	-0.0206434	-0.015992	-0.0174578
2022-10-08					3.46585	0.0557235	0.074876	0.0617515	67.78	-0.0186404	-0.0145204	-0.0158363
2022-10-09					3.77702	0.0543663	0.0709438	0.0596033	66.9429	-0.0228403	-0.016019	-0.0183395
2022-10-10					4.08371	0.0488683	0.0659256	0.0544103	66.4703	-0.0282765	-0.02169	-0.0239504
2022-10-11					4.42571	0.0538868	0.0714038	0.0596985	66.0357	-0.0240513	-0.0173295	-0.0196954
2022-10-12					4.76943	0.0546841	0.0735957	0.0611261	65.8528	-0.0228497	-0.0170551	-0.0191183
2022-10-13					5.08652	0.0571337	0.076111	0.0637153	65.4755	-0.0213172	-0.0152863	-0.0174905
2022-10-14					5.51558	0.0528684	0.0697796	0.0588589	64.9783	-0.0274849	-0.0191982	-0.0222511
2022-10-15					5.96266	0.0517235	0.0710003	0.0587367	64.3676	-0.0274335	-0.0213143	-0.0235713
2022-10-16					6.04193	0.0526804	0.0721281	0.0597917	63.6409	-0.0272252	-0.0209737	-0.0234046
2022-10-17					6.4991	0.0508925	0.0679681	0.0572706	63.0185	-0.0318617	-0.0234144	-0.0267228
2022-10-18					6.7451	0.0543711	0.0748663	0.0622718	62.9387	-0.0266359	-0.0208927	-0.0230974
2022-10-19					7.23476	0.0485528	0.070449	0.0571584	62.6371	-0.0318868	-0.0271596	-0.0289592
2022-10-20					7.68615	0.0428264	0.0660864	0.0521002	61.9788	-0.0370594	-0.0326733	-0.0345678
2022-10-21					8.07443	0.0416284	0.0639971	0.0507295	61.196	-0.0397785	-0.0348072	-0.0367904
2022-10-22					8.64193	0.040149	0.0630837	0.049663	60.6364	-0.0415972	-0.0367068	-0.0387964
2022-10-23					9.49152	0.0351551	0.0562913	0.0439675	59.3562	-0.0483697	-0.0424207	-0.0448239
2022-10-24					10.0455	0.0430595	0.0612348	0.0506177	58.808	-0.0448378	-0.0365975	-0.0400947
2022-10-25					10.6291	0.0363118	0.0568067	0.0450768	58.0814	-0.0498337	-0.0434861	-0.0460704
2022-10-26					11.0732	0.0242986	0.0490982	0.0349381	57.0296	-0.05883	-0.0529904	-0.0563081
2022-10-27					11.1961	0.0357559	0.0610715	0.0467969	56.3842	-0.0487203	-0.0439233	-0.0466233
2022-10-28					11.8121	0.0457118	0.0654264	0.0544479	55.729	-0.0444552	-0.0374031	-0.040483
2022-10-29					12.7623	0.04831	0.0642857	0.0554106	55.1169	-0.0463728	-0.0360477	-0.040756
2022-10-30					13.3982	0.049277	0.064169	0.0559144	54.3669	-0.0470607	-0.0355062	-0.0408826
2022-10-31					14.4467	0.0466381	0.0606893	0.0529737	53.4149	-0.0509577	-0.0388678	-0.0445415
2022-11-01					15.2679	0.0495103	0.0644533	0.0563495	53.0624	-0.048302	-0.0368678	-0.042282
2022-11-02					16.0867	0.0550303	0.0712001	0.0625201	52.2797	-0.0430245	-0.0325615	-0.0375797
2022-11-03					16.8799	0.0491734	0.0631949	0.0557406	51.2357	-0.0505652	-0.0384054	-0.0442858
2022-11-04					17.9015	0.0466362	0.0611844	0.053539	50.2778	-0.0524282	-0.0408418	-0.0464839
2022-11-05					18.7262	0.0454285	0.059321	0.0521038	49.7428	-0.0544226	-0.0422774	-0.0482357
2022-11-06					19.236	0.0470887	0.0608033	0.0536858	49.0042	-0.0536137	-0.0414316	-0.0474841
2022-11-07					19.8789	0.0400326	0.0521981	0.0459405	48.2721	-0.0619048	-0.0485751	-0.0552194
2022-11-08					20.6845	0.0470587	0.0604662	0.0536112	47.57	-0.0551723	-0.0426693	-0.0489718
2022-11-09					21.5877	0.0427017	0.0541958	0.0483354	47.0864	-0.0607121	-0.0466614	-0.0538095
2022-11-10					22.5559	0.0405702	0.0527474	0.0466442	46.4084	-0.062236	-0.0489191	-0.0557014
2022-11-11					23.765	0.0465502	0.059296	0.0529365	45.5191	-0.0566004	-0.0437442	-0.0503659
2022-11-12					24.7293	0.0289101	0.0416953	0.035476	44.2355	-0.0723929	-0.0600104	-0.0662435
2022-11-13					25.5979	0.0261993	0.0370263	0.031798	42.9516	-0.0763605	-0.0628367	-0.069704
2022-11-14					26.6495	0.0329353	0.0427721	0.0380012	42.0065	-0.0711498	-0.0571022	-0.0643889
2022-11-15					27.5793	0.0339245	0.0451529	0.03978	41.3926	-0.0687227	-0.0559837	-0.0625665
2022-11-16					28.6416	0.0307747	0.0421303	0.0367635	40.1077	-0.0713773	-0.0589996	-0.0653679
2022-11-17					29.5208	0.0233522	0.036561	0.0303845	39.0967	-0.0763452	-0.065663	-0.0709323
2022-11-18					30.9439	0.02804	0.038062	0.0334171	37.8667	-0.0744406	-0.061534	-0.0682352
2022-11-19					32.0419	0.0196319	0.0294232	0.024885	36.6512	-0.0828313	-0.0698589	-0.0764988
2022-11-20					33.4556	0.0230878	0.0305946	0.0271094	35.2933	-0.0809458	-0.0666257	-0.074177
2022-11-21					35.0583	0.0244967	0.0318765	0.028447	34.1326	-0.0793127	-0.0653539	-0.0727138
2022-11-22					35.8595	0.0271621	0.0353269	0.0315449	33.4562	-0.0756299	-0.0627662	-0.0695146
2022-11-23					37.3911	0.0282054	0.0341102	0.0312461	32.275	-0.0759589	-0.0614853	-0.0692758
2022-11-24					38.1613	0.0245608	0.0326486	0.0289532	31.088	-0.0772776	-0.0649994	-0.0713892
2022-11-25					39.5091	0.022248	0.0290117	0.0259522	30.0933	-0.0801095	-0.0670514	-0.0738793
2022-11-26					40.8886	0.0166944	0.0241214	0.0208264	28.744	-0.0842982	-0.0716584	-0.0782827
2022-11-27					42.6986	0.0148739	0.0213409	0.0184887	27.8562	-0.087035	-0.0735159	-0.0808121
2022-11-28					43.6872	0.0187351	0.0247445	0.0220563	27.2868	-0.0842847	-0.0709224	-0.0780653
2022-11-29					44.7062	0.0236708	0.0288577	0.0263608	26.5415	-0.0797583	-0.0665725	-0.0735635
2022-11-30					45.9197	0.0180799	0.0247148	0.0218264	25.4146	-0.0840234	-0.0695825	-0.0780858
2022-12-01					46.8218	0.0253537	0.0312642	0.0285236	24.7346	-0.0787195	-0.0650959	-0.072766
2022-12-02					48.1233	0.0146248	0.0190769	0.0170636	23.4503	-0.0893582	-0.0733863	-0.0828922
2022-12-03					49.3336	0.0159559	0.0199638	0.018126	22.4792	-0.0883944	-0.0720756	-0.0818634
2022-12-04					50.7599	0.00928556	0.0141448	0.012064	21.7902	-0.093104	-0.0748459	-0.0866837
2022-12-05					51.9503	0.00913108	0.0139725	0.0119518	20.7915	-0.0936365	-0.0746121	-0.0871814
2022-12-06					52.3334	0.0190303	0.0254046	0.0226446	20.3265	-0.0838438	-0.0661703	-0.0780591
2022-12-07					53.3231	0.0206931	0.0270632	0.0242799	19.6433	-0.0845244	-0.0662414	-0.0786452
2022-12-08					53.9699	0.0182546	0.0231886	0.0209817	19.3055	-0.0885991	-0.0691624	-0.0823025
2022-12-09					54.9568	0.0223029	0.0281241	0.0257168	19.0731	-0.085673	-0.0664454	-0.0794774
2022-12-10					55.4804	0.0151834	0.0200768	0.0179408	18.6815	-0.0935024	-0.0717006	-0.087009
2022-12-11					55.8365	0.0171299	0.0219282	0.0199794	18.5005	-0.0914479	-0.0698954	-0.0849333
2022-12-12					56.248	0.00936359	0.0135037	0.0117961	17.9661	-0.0991841	-0.0747591	-0.0923043
2022-12-13					56.4739	0.0145779	0.0189219	0.0170008	17.7621	-0.0934686	-0.069928	-0.0869341
2022-12-14					57.2071	0.010674	0.0149229	0.0131427	17.2236	-0.0981337	-0.0726218	-0.0913006
2022-12-15					58.1704	0.00694566	0.0103213	0.00895745	16.6347	-0.101774	-0.0746356	-0.0946097
2022-12-16					59.2124	0.00677714	0.010234	0.00883849	15.8667	-0.0998027	-0.0724846	-0.0928021
2022-12-17					60.1707	0.00416462	0.00876176	0.00698414	15.575	-0.101575	-0.0725388	-0.0944777
2022-12-18					60.5531	0.00828679	0.0120181	0.0105008	15.3596	-0.098778	-0.0700994	-0.0917431
2022-12-19					60.7585	0.00619723	0.0093793	0.00811382	15.0475	-0.101019	-0.0709244	-0.0937297
2022-12-20					61.1138	0.00470194	0.00945009	0.00765186	14.9397	-0.101105	-0.0698322	-0.0938156
2022-12-21					62.0931	0.00395607	0.00895849	0.0070882	14.3236	-0.10175	-0.0695555	-0.0943751
2022-12-22					62.9453	0.00124941	0.00617271	0.00431322	13.597	-0.103245	-0.0696744	-0.0956297
2022-12-23					63.8267	0.00113056	0.00468112	0.00336539	12.825	-0.10318	-0.0693364	-0.0954744
2022-12-24					64.7271	0.00111041	0.00576396	0.00404102	11.8455	-0.101299	-0.066771	-0.0935485
2022-12-25					65.8574	0.00102644	0.0040128	0.0028979	11.236	-0.100903	-0.066163	-0.0931008
2022-12-26					67.0325	0.000566015	0.00435697	0.00297575	10.6264	-0.100008	-0.064252	-0.0920211
2022-12-27					67.2657	6.98103e-05	0.00431707	0.00277177	10.2786	-0.099396	-0.063087	-0.0913592
2022-12-28					68.0616	0.00111072	0.00515415	0.00369809	9.47406	-0.0990192	-0.0622672	-0.0909242
2022-12-29					68.4332	0.000677867	0.00551202	0.00378841	9.19538	-0.098256	-0.060677	-0.0899523
2022-12-30					68.0444	-0.00250612	0.00153361	4.49046e-05	8.90999	-0.101375	-0.062318	-0.0928342
2022-12-31					68.1756	-0.000207838	0.00256967	0.00158241	8.67279	-0.0995148	-0.060685	-0.0910277
2023-01-01					68.4876	0.00222708	0.00430957	0.00351232	8.30965	-0.0969603	-0.0584189	-0.0885577
2023-01-02					68.8585	-0.00688904	-0.000593587	-0.00314733	7.93586	-0.103126	-0.0600169	-0.0933505
2023-01-03					69.2439	-0.0047359	-0.000294538	-0.00198916	7.57173	-0.100778	-0.0586147	-0.0914038
2023-01-04					69.6106	-0.00324941	0.00180869	2.58519e-05	7.36485	-0.098829	-0.0561555	-0.0891345
2023-01-05					69.7867	-0.00448476	0.000686502	-0.00113296	7.20497	-0.0972122	-0.0544796	-0.0873608
2023-01-06	3.03905	0.0492551	0.129668	0.0929657	69.9305	-0.005644	-0.000870557	-0.00265683	6.9831	-0.0963651	-0.0532666	-0.0864631
2023-01-07	3.0839	0.0502032	0.133068	0.0950606	70.1222	-0.00269259	0.000347166	-0.000699862	6.93684	-0.0918825	-0.0503016	-0.082443
2023-01-08	3.36544	0.0474805	0.125622	0.0897143	70.3395	-0.00930682	-0.00270358	-0.00549239	6.69959	-0.0961465	-0.051091	-0.085368
2023-01-09	3.70128	0.0471819	0.123338	0.0885639	70.1064	-0.0111115	-0.00288591	-0.00629839	6.58627	-0.0969036	-0.0500864	-0.0853383
2023-01-10	4.15393	0.0465475	0.122091	0.0874857	70.0937	-0.012346	-0.00345899	-0.00726589	6.34093	-0.0983818	-0.0501486	-0.0864245
2023-01-11	4.40218	0.0465425	0.124542	0.0883677	70.5161	-0.0101943	-0.00340278	-0.00637556	5.98455	-0.0974611	-0.0498305	-0.0860268
2023-01-12	5.00922	0.0437809	0.115308	0.0826082	70.499	-0.0182563	-0.00591467	-0.0114392	5.85604	-0.104388	-0.0518179	-0.0910037
2023-01-13	5.26382	0.045085	0.120229	0.0857292	69.9078	-0.0137719	-0.00456087	-0.0084018	5.46818	-0.101398	-0.0500256	-0.0886325
2023-01-14	5.67699	0.0432782	0.114813	0.081799	69.955	-0.0184646	-0.00619144	-0.0118232	5.38906	-0.103906	-0.0500237	-0.0902001
2023-01-15	6.23051	0.0429641	0.113416	0.0806439	69.8647	-0.0193474	-0.0063768	-0.0125644	5.11258	-0.105478	-0.0497384	-0.0912641
2023-01-16	6.94696	0.0413848	0.110086	0.0779131	69.4496	-0.0219298	-0.00774583	-0.0147323	4.91944	-0.106897	-0.049663	-0.0921347
2023-01-17	7.46329	0.0410707	0.108676	0.0770578	68.8508	-0.0228118	-0.00790655	-0.0151872	4.79722	-0.104415	-0.0472758	-0.0893877
2023-01-18	8.16161	0.0387849	0.104602	0.0737307	68.1018	-0.0262273	-0.00994042	-0.0179955	4.62539	-0.107494	-0.0486701	-0.0919385
2023-01-19	8.86895	0.0387506	0.10237	0.0723264	67.4579	-0.0279926	-0.0099103	-0.0190621	4.3136	-0.106687	-0.0465726	-0.0905074
2023-01-20	9.40708	0.0384966	0.104653	0.0731756	67.1304	-0.0259506	-0.0101082	-0.0181921	3.87442	-0.101962	-0.0446137	-0.0867016
2023-01-21	10.4511	0.0358008	0.0951168	0.0672079	66.3496	-0.0340585	-0.0125087	-0.0233099	3.68498	-0.108614	-0.0463369	-0.0912119
2023-01-22	11.6431	0.035931	0.0952508	0.0673997	65.1723	-0.0336678	-0.0123048	-0.02288	3.53077	-0.109497	-0.0459629	-0.0917123
2023-01-23	12.5784	0.0358386	0.0946548	0.0668812	64.3618	-0.0338466	-0.0123278	-0.0230702	3.4527	-0.106538	-0.043554	-0.088607
2023-01-24	13.6473	0.0355875	0.0943452	0.0666583	63.7362	-0.0339863	-0.0124816	-0.0230993	3.25771	-0.106487	-0.0430973	-0.0882869
2023-01-25	14.2614	0.0370627	0.0991831	0.0697182	63.0352	-0.0295413	-0.0110329	-0.0201392	3.1182	-0.100084	-0.0396891	-0.0828944
2023-01-26	15.0244	0.0365343	0.0978295	0.0685533	62.3791	-0.0305316	-0.01154	-0.0210278	3.06807	-0.0997587	-0.0387706	-0.0822492
2023-01-27	15.8257	0.0340691	0.0899499	0.0632658	61.6291	-0.0370617	-0.0137954	-0.0255013	3.01858	-0.0994907	-0.0369376	-0.0800212
2023-01-28	16.9825	0.0316225	0.0835433	0.0587181	61.3414	-0.0424807	-0.0160567	-0.0294203
2023-01-29	17.9811	0.0337292	0.0889549	0.0627372	60.9015	-0.0374026	-0.013994	-0.025502
2023-01-30	19.181	0.0307723	0.0800737	0.0565977	59.9515	-0.0449494	-0.0166988	-0.0308198
2023-01-31	19.9613	0.0309459	0.082678	0.0579314	59.1897	-0.0425255	-0.0164709	-0.0294551
2023-02-01	21.0373	0.0326106	0.0857097	0.0601223	58.9413	-0.0398817	-0.0149048	-0.0274152
2023-02-02	22.0572	0.0289154	0.0773645	0.0548307	57.7637	-0.0467494	-0.0182334	-0.0318221
2023-02-03	23.1731	0.0280992	0.0734752	0.0516144	56.9323	-0.0498285	-0.0188432	-0.0344372
2023-02-04	23.998	0.0306294	0.081052	0.056636	56.2276	-0.0428361	-0.0164358	-0.029642
2023-02-05	25.2071	0.0254306	0.0660309	0.0465111	55.4941	-0.0556721	-0.0212061	-0.0384985
2023-02-06	26.2739	0.0275443	0.0724985	0.0509945	54.7962	-0.0494078	-0.0189798	-0.0339717
2023-02-07	27.3749	0.0260129	0.0685744	0.0479485	53.99	-0.0526272	-0.0202475	-0.0364831
2023-02-08	28.1684	0.027417	0.0727453	0.0508099	53.1583	-0.0485184	-0.0187792	-0.0335384
2023-02-09	28.7498	0.0311673	0.083547	0.0578713	52.8402	-0.0388679	-0.0152895	-0.0270312
2023-02-10	29.9507	0.025517	0.0665406	0.0466003	51.5664	-0.0534643	-0.0205077	-0.0369535
2023-02-11	30.7271	0.0261072	0.0683648	0.0477861	50.9029	-0.0514191	-0.0198046	-0.0355345
2023-02-12	31.9857	0.0226058	0.0585505	0.0410527	50.029	-0.0595034	-0.0228301	-0.04118
2023-02-13	33.3094	0.0216095	0.0561613	0.0392698	48.9268	-0.0611116	-0.0235315	-0.042386
2023-02-14	33.7039	0.0244394	0.064883	0.0449143	48.5686	-0.0533005	-0.0207066	-0.0370939
2023-02-15	34.9432	0.02236	0.0583628	0.0407173	47.8674	-0.0586398	-0.0225343	-0.0405745
2023-02-16	35.6358	0.0237215	0.0620572	0.0432544	46.746	-0.055018	-0.021126	-0.0379839
2023-02-17	35.7548	0.0271314	0.0719718	0.0497819	47.0672	-0.0461411	-0.0179144	-0.0319475
2023-02-18	36.6395	0.0215346	0.0574963	0.0396882	46.5438	-0.0588598	-0.0230798	-0.0409981
2023-02-19	37.8579	0.0203928	0.0532126	0.0369557	45.5802	-0.0621239	-0.0238963	-0.0430572
2023-02-20	38.7499	0.0162544	0.0434544	0.0300941	44.82	-0.0700931	-0.0274142	-0.0487515
2023-02-21	39.407	0.0206121	0.0555253	0.0382277	44.4031	-0.0592235	-0.0230425	-0.0410987
2023-02-22	39.9175	0.0204217	0.0548011	0.0379773	44.0078	-0.0592873	-0.022992	-0.0408897
2023-02-23	40.724	0.0202812	0.0544707	0.0376284	43.5777	-0.0592433	-0.022931	-0.0409167
2023-02-24	42.2854	0.0192765	0.0511055	0.035576	42.3331	-0.0616269	-0.0236441	-0.0423407
2023-02-25	43.0537	0.0183908	0.0500119	0.0343786	41.9754	-0.0623977	-0.02424	-0.0431986
2023-02-26	44.5795	0.0132758	0.0354642	0.0245252	40.8323	-0.0749484	-0.0287037	-0.0518146
2023-02-27	45.1793	0.0139355	0.038474	0.0264219	40.2138	-0.0718537	-0.0276882	-0.0496657
2023-02-28	45.7228	0.0133294	0.0352342	0.0243715	39.5149	-0.0741671	-0.0278952	-0.0510608
2023-03-01	47.056	0.0137865	0.038904	0.0266426	38.5258	-0.0702176	-0.0270544	-0.0484328
2023-03-02	48.106	0.0133431	0.0346505	0.0240674	37.6302	-0.0732731	-0.0270584	-0.0502186
2023-03-03	49.6606	0.0123212	0.0346931	0.0238952	36.4828	-0.0726883	-0.0275569	-0.0498671
2023-03-04	51.8567	0.0104303	0.0284748	0.0195295	34.931	-0.0774442	-0.0288874	-0.0532434
2023-03-05	53.5984	0.0077463	0.0207748	0.0143292	33.2826	-0.0836175	-0.0309525	-0.0574216
2023-03-06	55.1769	0.00701227	0.020099	0.0139017	31.8118	-0.0834135	-0.0310831	-0.0571333
2023-03-07	56.0477	0.00805242	0.0234177	0.0159188	31.0197	-0.0799226	-0.0296103	-0.0547876
2023-03-08	57.0558	0.00883666	0.0259164	0.0175106	29.6747	-0.0770184	-0.0284723	-0.0527953
2023-03-09	58.4849	0.00717471	0.0205503	0.0139847	28.0447	-0.0813331	-0.0295387	-0.0555512
2023-03-10	59.4652	0.00671259	0.0203878	0.0137925	26.4474	-0.0807149	-0.029461	-0.0551077
2023-03-11	60.7071	0.00502174	0.0155367	0.010534	24.8637	-0.0845145	-0.0304642	-0.0575552
2023-03-12	61.9584	0.00632258	0.0201941	0.0135011	23.4507	-0.0794122	-0.0285559	-0.0540564
2023-03-13	62.5143	0.00525418	0.0161828	0.0108977	22.5284	-0.0823349	-0.02906	-0.0558816
2023-03-14	63.4075	0.00776594	0.0246491	0.0163495	21.8491	-0.0742148	-0.0261401	-0.050354
2023-03-15	64.6556	0.00487264	0.0153609	0.0102559	20.7194	-0.0821122	-0.0283571	-0.0555048
2023-03-16	65.0531	0.00528508	0.0176173	0.0117573	19.4849	-0.0795037	-0.0276182	-0.053658
2023-03-17	65.5602	0.00523208	0.0178375	0.0116967	18.4842	-0.0791252	-0.0270215	-0.0533282
2023-03-18	66.2536	0.00312148	0.0111715	0.00729758	17.4709	-0.0845212	-0.0283028	-0.0567649
2023-03-19	66.585	0.00285442	0.0102455	0.00675375	16.5869	-0.0848617	-0.027934	-0.0567461
2023-03-20	66.5796	0.00271591	0.0103469	0.00672696	16.1729	-0.0839924	-0.027456	-0.0561136
2023-03-21	66.8606	0.00246183	0.00926155	0.00603344	15.7218	-0.0845849	-0.0270347	-0.0562676
2023-03-22	67.5354	0.0033691	0.0135206	0.00861857	15.1231	-0.0801756	-0.0255269	-0.0533053
2023-03-23	68.2242	0.00391204	0.0144679	0.00946036	14.7608	-0.0784057	-0.0243293	-0.0517841
2023-03-24	68.6771	0.0030111	0.0115678	0.00747963	14.4736	-0.0805608	-0.0248241	-0.0532363
2023-03-25	69.3215	0.000906965	0.0060027	0.00368987	13.8725	-0.0851293	-0.0261974	-0.0562438
2023-03-26	69.5349	0.000791109	0.00709296	0.00418572	13.6344	-0.0835374	-0.0255872	-0.0551712
2023-03-27	69.6064	0.0010058	0.0088147	0.00522165	13.2098	-0.0811397	-0.0248584	-0.0535732
2023-03-28	70.0489	0.00215753	0.0105216	0.00651058	12.9201	-0.0790898	-0.0228812	-0.0517499
2023-03-29	70.4654	0.00113431	0.00946482	0.00551728	11.9985	-0.0793408	-0.0234139	-0.0521396
2023-03-30	70.6262	0.000429623	0.00666416	0.00380849	11.5891	-0.0813823	-0.0231739	-0.0530861
2023-03-31	71.1418	-0.000194441	0.00529438	0.00282252	11.1418	-0.0821101	-0.0229186	-0.05339
2023-04-01	71.5653	-0.000795696	0.00139078	0.000539776	10.3757	-0.0849481	-0.0229002	-0.054917
2023-04-02	71.4699	-0.000355487	0.0051117	0.00262335	10.0665	-0.0811342	-0.0218906	-0.0525263
2023-04-03	71.568	-0.000397278	0.00487511	0.00261194	9.69791	-0.0807337	-0.0209652	-0.0518209
2023-04-04	71.9059	0.00105562	0.00915141	0.00540279	9.42026	-0.0764548	-0.0186708	-0.0486418
2023-04-05	72.0652	-0.000727834	0.00389828	0.0018971	9.13843	-0.080784	-0.0197623	-0.0514345
2023-04-06	71.4057	-0.000153858	0.00692529	0.0036528	8.81008	-0.077394	-0.0182832	-0.0491034
2023-04-07	70.9519	-0.000895149	0.00513581	0.00252935	8.17997	-0.0785896	-0.0182006	-0.0495946
2023-04-08	70.4867	-0.00302095	-0.00144523	-0.0018383	7.56383	-0.0841663	-0.0192165	-0.0529312					3.20295	-0.0191064	-0.00172769	-0.0102699
2023-04-09	70.2464	-0.00330717	-0.00242022	-0.00256284	7.16404	-0.0840008	-0.0185659	-0.0526768					3.50279	-0.0206475	-0.00194262	-0.0112166
2023-04-10	69.9505	-0.0028816	-0.000724221	-0.00133009	6.72453	-0.0813855	-0.0174964	-0.0508072					3.54384	-0.018707	-0.00126603	-0.00983518
2023-04-11	69.9694	-0.00162843	0.00119112	0.00023026	6.42952	-0.0787496	-0.0153945	-0.0485878					3.74049	-0.015909	0.000299056	-0.00776663
2023-04-12	69.3807	-0.000967362	0.006762	0.00340241	6.06565	-0.072707	-0.0140233	-0.0448661					3.92767	-0.00938202	0.00128134	-0.00399606
2023-04-13	69.0643	-0.00136631	0.000931259	7.66065e-05	5.67464	-0.07694	-0.0134621	-0.0470591					4.13621	-0.01173	0.00158827	-0.00535266
2023-04-14	68.6084	-0.00245133	0.00162649	2.95684e-05	5.51973	-0.074958	-0.0136382	-0.0460965					4.19853	-0.0103624	0.000693864	-0.00500516
2023-04-15	68.7051	-0.00263192	-0.00200071	-0.00221092	5.10682	-0.077613	-0.0130066	-0.0473438					4.23509	-0.0132854	0.00109347	-0.00643307
2023-04-16	68.3594	-0.00492067	-0.0037936	-0.00413098	4.93826	-0.0789624	-0.0140058	-0.0484307					4.28669	-0.0149092	-0.000436391	-0.00787429
2023-04-17	68.5244	-0.00285689	-0.00222339	-0.00236118	4.59759	-0.0754379	-0.0116131	-0.0457462					4.32159	-0.0105243	0.00160042	-0.00492507
2023-04-18	68.7735	-0.00250525	-0.00202702	-0.00217003	4.1798	-0.0744118	-0.0105423	-0.04483					4.41973	-0.00998495	0.00222989	-0.0044204
2023-04-19	68.458	-0.00226139	0.000366967	-0.000610578	3.80426	-0.0702879	-0.00946846	-0.0422938					4.57117	-0.00606786	0.00284568	-0.00217444
2023-04-20	68.4962	-0.00144598	0.00046014	-0.000230082	3.56878	-0.0690787	-0.00737764	-0.0408206					4.59885	-0.00452255	0.00415955	-0.000892234
2023-04-21	68.8124	-0.00391509	-0.00177533	-0.00235014	3.30751	-0.0702276	-0.00938477	-0.0422635					4.87745	-0.00622041	0.00177586	-0.00274016
2023-04-22	68.659	-0.00517332	-0.00304869	-0.00349321	3.0707	-0.071288	-0.0101396	-0.0430997					5.22092	-0.00653152	0.00081862	-0.00327721
2023-04-23	68.2329	-0.00607965	-0.00359918	-0.00418664									5.28665	-0.00707092	4.89583e-05	-0.00393017
2023-04-24	67.9276	-0.00532516	-0.00433982	-0.00476287									5.34605	-0.00774404	0.0011515	-0.00392185
2023-04-25	67.9233	-0.00524495	-0.0043466	-0.00474716									5.47292	-0.00732982	0.00142976	-0.00369195
2023-04-26	67.3237	-0.00322157	-0.000624089	-0.00139621									6.08406	-0.00293969	0.00361417	-0.000366628
2023-04-27	66.8366	-0.00331787	-0.000401147	-0.00137636									6.44471	-0.00219852	0.00384138	2.71607e-05
2023-04-28	66.095	-0.0056799	-0.00463504	-0.00514166									6.5363	-0.00752256	0.00163048	-0.00371233
2023-04-29	65.4751	-0.00545249	-0.00419353	-0.00474752									6.78556	-0.00707772	0.00208262	-0.00316114
2023-04-30	64.5207	-0.00712521	-0.00542978	-0.0059442									7.3212	-0.00781417	0.00057486	-0.00427468
2023-05-01	63.9868	-0.00660539	-0.00492567	-0.00536096									7.70579	-0.00686473	0.00128064	-0.00356129
2023-05-02	63.3136	-0.00604196	-0.00367397	-0.00428117									8.10829	-0.00508045	0.0020655	-0.00234521
2023-05-03	62.059	-0.00503939	-0.00247445	-0.00313992									8.88311	-0.0042765	0.00317677	-0.00137236
2023-05-04	61.0453	-0.00630647	-0.0046194	-0.00522362									9.77477	-0.00736941	0.0019882	-0.00345027
2023-05-05	59.476	-0.0072529	-0.0045277	-0.00511446									10.436	-0.00649616	0.00125557	-0.00321141
2023-05-06	57.9504	-0.00837636	-0.00620825	-0.00728437									11.2026	-0.0100449	0.000922222	-0.00527548
2023-05-07	57.1007	-0.00905011	-0.00590912	-0.00672235									11.6476	-0.00770479	-5.56943e-05	-0.00451205
2023-05-08	56.573	-0.0102646	-0.00749733	-0.00883077									12.0634	-0.0114618	0.00029021	-0.00635931
2023-05-09	55.8894	-0.00625988	-0.00280881	-0.00384753									12.7919	-0.00353757	0.00346418	-0.000964391
2023-05-10	55.2725	-0.00336945	0.000986832	-0.000683059									13.4423	0.000605685	0.00672457	0.0025189
2023-05-11	54.7456	-0.00756304	-0.00566504	-0.00642687									13.3233	-0.00684167	0.00288764	-0.00284027
2023-05-12	54.0384	-0.00992975	-0.00782338	-0.00895069									13.7429	-0.00905196	0.00113066	-0.00478281
2023-05-13	53.3592	-0.00859117	-0.00675079	-0.00763387									13.9583	-0.00685864	0.0029267	-0.00296031
2023-05-14	52.4827	-0.00892489	-0.00619132	-0.00694159									14.4003	-0.00545008	0.0028567	-0.00219689
2023-05-15	51.5766	-0.00860893	-0.00677656	-0.00775736									14.4293	-0.00716517	0.00365647	-0.00281388
2023-05-16	50.8285	-0.00554044	-0.00176184	-0.00294232									14.7534	-0.000576656	0.00684926	0.0020591
2023-05-17	49.4368	-0.00894371	-0.00566647	-0.00652044									15.5262	-0.00476853	0.00351502	-0.00155995
2023-05-18	48.2304	-0.0131035	-0.00993659	-0.0115667									15.4735	-0.0119387	0.000752455	-0.00640134
2023-05-19	47.5564	-0.0133058	-0.00942333	-0.0112783									15.1439	-0.011964	0.00205113	-0.0058455
2023-05-20	46.5647	-0.0100457	-0.0078672	-0.00892795									15.5909	-0.00803289	0.0035354	-0.00320879
2023-05-21	46.1283	-0.0125946	-0.00996644	-0.0113557									15.5544	-0.0103031	0.00176758	-0.00510437
2023-05-22	45.2011	-0.0131846	-0.0102027	-0.0117616									15.3967	-0.0107753	0.0016986	-0.00530578
2023-05-23	44.4563	-0.0102649	-0.00622336	-0.00731821									15.8122	-0.0044488	0.00422263	-0.000965386
2023-05-24	43.0146	-0.0121667	-0.00751152	-0.00880599									16.5616	-0.00591203	0.00230886	-0.00253223
2023-05-25	41.4229	-0.0127114	-0.00990165	-0.0113711									16.5924	-0.0107297	0.00245013	-0.00497057
2023-05-26	40.6439	-0.0135979	-0.0105935	-0.0121721									17.1673	-0.0115571	0.00161917	-0.0057648
2023-05-27	39.8626	-0.0125776	-0.00967813	-0.0107792									17.1565	-0.00918709	0.00219716	-0.00432514
2023-05-28	38.8354	-0.0136891	-0.011	-0.0123928									17.5573	-0.0117364	0.00101254	-0.00614427
2023-05-29	38.124	-0.011979	-0.00774664	-0.0089756									17.7131	-0.0063891	0.00280975	-0.00260168
2023-05-30	37.0992	-0.0145117	-0.0111967	-0.0125135									18.0691	-0.0114589	0.000165006	-0.00632279
2023-05-31	36.0514	-0.0103116	-0.00321932	-0.00596797									18.7123	-0.00158064	0.00465925	0.000564004
2023-06-01	35.5161	-0.0115802	-0.00911211	-0.0101625									18.2064	-0.00838903	0.00387229	-0.00324044
2023-06-02	34.9524	-0.0133133	-0.0108824	-0.0121951									18.2331	-0.0106649	0.00229148	-0.00510324
2023-06-03	34.3742	-0.0117154	-0.0091856	-0.0102231									18.5585	-0.00818174	0.00399537	-0.00306693
2023-06-04	34.163	-0.0116086	-0.00916077	-0.0101433									18.1548	-0.00787357	0.00414196	-0.00289758
2023-06-05	33.6473	-0.0114503	-0.00905574	-0.0100007									17.9611	-0.007797	0.00424263	-0.00283
2023-06-06	33.748	-0.0083255	-0.00568128	-0.00652271									18.1733	-0.00382052	0.00754409	0.000786622
2023-06-07	33.4922	-0.00848887	-0.0028981	-0.00510074									18.5046	-0.000541144	0.00763097	0.00248977
2023-06-08	33.9248	-0.0133328	-0.0109132	-0.0121768									17.0674	-0.0108961	0.00297109	-0.00486283
2023-06-09	34.2162	-0.0119848	-0.00980968	-0.0108711									16.9649	-0.00949553	0.0038418	-0.00373582
2023-06-10	33.4087	-0.0127874	-0.0102725	-0.0115868									16.7133	-0.0106399	0.0036516	-0.00425038
2023-06-11	32.6853	-0.0130485	-0.0106481	-0.0118238									17.0378	-0.0105058	0.0029975	-0.0045078
2023-06-12	32.8908	-0.0110492	-0.00903595	-0.00995855									16.7337	-0.00826211	0.00510433	-0.00247161
2023-06-13	32.783	-0.01188	-0.00969794	-0.0107509									16.7158	-0.00926633	0.00421636	-0.00326623
2023-06-14	33.0397	-0.0133876	-0.00698931	-0.0100599									16.6305	-0.00476406	0.00308801	-0.00205486
2023-06-15	32.2125	-0.0124622	-0.0103507	-0.0114495									15.9711	-0.0101091	0.00432942	-0.00364075
2023-06-16	31.4862	-0.0157721	-0.0132194	-0.0145022									15.6927	-0.0135721	0.00138682	-0.0069366
2023-06-17	31.2434	-0.0149782	-0.0118923	-0.0131449									15.9228	-0.0108346	0.000904854	-0.00579789
2023-06-18	30.6869	-0.0147395	-0.0100307	-0.0120499									16.1265	-0.00884986	0.000673428	-0.00492948
2023-06-19	30.427	-0.0106242	-0.00841523	-0.00931308									15.9363	-0.00712221	0.00508254	-0.00183868
2023-06-20	30.0914	-0.0135257	-0.00974096	-0.0112766									15.7472	-0.00846599	0.00192493	-0.00395293
2023-06-21	29.523	-0.014377	-0.0114975	-0.0126841									15.8383	-0.0110309	0.000898529	-0.00569768
2023-06-22	28.952	-0.0144861	-0.0119306	-0.0130333									15.7341	-0.0121526	0.000387247	-0.00650454
2023-06-23	28.1014	-0.0137792	-0.0111123	-0.012238									16.5467	-0.0109871	0.0013219	-0.00545988
2023-06-24	26.8664	-0.0124929	-0.00948419	-0.0107624									16.583	-0.00897771	0.00266286	-0.0037997
2023-06-25	26.296	-0.013431	-0.0106802	-0.0118429									16.7201	-0.010606	0.00172807	-0.00500132
2023-06-26	25.9561	-0.013959	-0.0114764	-0.0125561									16.6871	-0.0119394	0.000943052	-0.00599721
2023-06-27	24.9307	-0.0133885	-0.0108284	-0.0119294									17.1901	-0.0111745	0.00134963	-0.00540298
2023-06-28	24.0469	-0.0129287	-0.0102198	-0.0113959									17.3389	-0.0102962	0.00186548	-0.00468076
2023-06-29	23.1308	-0.0141948	-0.0116248	-0.0127671									17.5184	-0.0117512	0.000625768	-0.00609596
2023-06-30	22.8089	-0.0161249	-0.0135992	-0.0147469									17.8072	-0.0132724	-0.000620892	-0.00755105	3.03416	0.0251252	0.0451975	0.0359426
2023-07-01	22.5413	-0.0136976	-0.011464	-0.0124653									18.3075	-0.0104345	0.00205055	-0.00461033	3.42659	0.027442	0.0477082	0.0385962
2023-07-02	22.4733	-0.0106193	-0.00871057	-0.00954016									18.2762	-0.00675289	0.00551231	-0.000781186	3.88611	0.0306756	0.0512195	0.0422944
2023-07-03	22.0836	-0.0143589	-0.0122848	-0.0132246									18.0407	-0.00978254	0.00270034	-0.00377801	4.25475	0.0274503	0.0476315	0.0388528
2023-07-04	21.4277	-0.015982	-0.0138238	-0.0148094									18.429	-0.0118177	0.000905204	-0.00574617	4.71574	0.0253927	0.0453892	0.0366995
2023-07-05	20.7403	-0.0168771	-0.0143103	-0.015479									19.0268	-0.0117443	0.00031235	-0.00607486	5.04983	0.0244223	0.0448857	0.0359501
2023-07-06	19.814	-0.0180831	-0.0151368	-0.0165013									19.3897	-0.0113686	-0.000183773	-0.00620492	5.28323	0.0233706	0.0443177	0.0351109
2023-07-07	19.1687	-0.0166549	-0.0141382	-0.015379									18.7423	-0.0100231	0.00153152	-0.00485886	5.75095	0.0247618	0.0453859	0.0361926
2023-07-08	18.8993	-0.0192982	-0.0168171	-0.0181745									18.929	-0.012961	-0.000607785	-0.00729746	6.28116	0.0218938	0.0411047	0.0327471
2023-07-09	19.0544	-0.0210701	-0.0181795	-0.0200028									19.8958	-0.0146678	-0.00206207	-0.00879567	6.84032	0.0195557	0.037652	0.0299509
2023-07-10	19.1549	-0.0180445	-0.0145224	-0.0167363									19.835	-0.0117676	0.00147239	-0.00538461	7.63397	0.0225771	0.0397418	0.0327385
2023-07-11	18.8302	-0.0185834	-0.0160937	-0.0174639									19.4514	-0.0109013	3.36862e-06	-0.00571777	8.59092	0.0205958	0.0398921	0.0318056
2023-07-12	18.2076	-0.0197722	-0.0167909	-0.0181978									19.0389	-0.0103693	-0.00112208	-0.00605736	9.66354	0.0191181	0.0399764	0.0310983
2023-07-13	17.6549	-0.0187091	-0.0156817	-0.0171269									18.7649	-0.00918474	-0.000254095	-0.00496588	10.5619	0.0198289	0.0410522	0.0321175
2023-07-14	17.2838	-0.0172043	-0.0141619	-0.0156355									18.6564	-0.0080044	0.000707342	-0.00381524	11.1384	0.0207614	0.0424241	0.0334194
2023-07-15	17.1558	-0.017774	-0.0150431	-0.0163219									18.6014	-0.00918712	6.95559e-05	-0.00473431	11.6657	0.0199684	0.0411515	0.0324315
2023-07-16	16.8638	-0.0180295	-0.0153675	-0.0166571									18.5696	-0.00998535	-0.00034486	-0.00532579	12.2356	0.0192216	0.0399706	0.0315083
2023-07-17	16.5353	-0.0214318	-0.0176395	-0.0201946									18.943	-0.0159236	-0.00415005	-0.0106471	12.7908	0.0150558	0.0337192	0.0258441
2023-07-18	16.3427	-0.0175035	-0.0144007	-0.0164274									19.086	-0.0130004	-0.00166833	-0.00768536	13.4468	0.0172501	0.0365219	0.0286255
2023-07-19	16.2097	-0.0143298	-0.0117857	-0.0133723									19.0438	-0.00994346	0.000752746	-0.00467822	14.165	0.0193391	0.0392497	0.0313263
2023-07-20	16.241	-0.013636	-0.0112018	-0.0126958									18.7584	-0.0100905	0.000613795	-0.00479256	15.04	0.0189852	0.0390348	0.0310957
2023-07-21	16.4577	-0.0126085	-0.0103616	-0.0116961									18.2383	-0.0105941	0.000353287	-0.00515942	16.0596	0.0186667	0.0388588	0.0309011
2023-07-22	16.3389	-0.0124875	-0.0101964	-0.0115553									18.8083	-0.0109596	-6.72134e-06	-0.00553594	16.7039	0.0180529	0.0382242	0.0302904
2023-07-23	16.0614	-0.0126951	-0.0102459	-0.0117705									19.1286	-0.0120098	-0.000634412	-0.00641043	17.0802	0.0173453	0.0374491	0.0295471
2023-07-24	15.3562	-0.0158509	-0.0115921	-0.0148293									18.3909	-0.0168298	-0.00223327	-0.00987574	18.2635	0.0158789	0.0334275	0.0266066
2023-07-25	14.9199	-0.0150618	-0.0114333	-0.0142411									18.152	-0.0159692	-0.00206411	-0.00925175	18.2646	0.0159112	0.0345309	0.0273071
2023-07-26	15.082	-0.0121204	-0.00949424	-0.0112643									18.2341	-0.0121561	8.91175e-05	-0.00593937	18.1867	0.0179537	0.0387177	0.0307738
2023-07-27	15.3979	-0.0139047	-0.0107504	-0.0129236									18.4807	-0.0134251	-0.00116399	-0.00744545	18.2928	0.0164205	0.0372329	0.0290171
2023-07-28	15.5645	-0.0150303	-0.0115027	-0.0139677									18.6973	-0.0139543	-0.00182808	-0.00818127	18.7493	0.0154157	0.0362937	0.0279028
2023-07-29	15.6711	-0.0169035	-0.0123248	-0.0159398									18.6562	-0.0162187	-0.00244485	-0.00960535	19.5917	0.0143654	0.0333092	0.0258969
2023-07-30	15.6608	-0.0197317	-0.0130518	-0.0179562									18.4552	-0.0189658	-0.00321981	-0.0113702	20.5636	0.0132399	0.0300361	0.0236994
2023-07-31	15.3121	-0.0178042	-0.0116424	-0.0161633									18.313	-0.0167781	-0.0018845	-0.0093318	20.8976	0.0142293	0.0317662	0.0253399
2023-08-01	14.9239	-0.0165875	-0.0117548	-0.015601									17.7941	-0.0142397	-0.0018674	-0.0081684	21.4114	0.0137833	0.0336356	0.0258978
2023-08-02	14.5233	-0.0168213	-0.0118383	-0.0158135									17.3834	-0.0142745	-0.00217664	-0.00837549	21.801	0.0130731	0.0329481	0.0251475
2023-08-03	14.1258	-0.0163864	-0.0115072	-0.0153925									17.079	-0.0143246	-0.00242672	-0.008557	22.0932	0.0124864	0.0324032	0.0245429
2023-08-04	13.7429	-0.0183158	-0.0121759	-0.0170275									16.9499	-0.0163496	-0.00327833	-0.0101675	22.3726	0.0111113	0.0293584	0.0221232
2023-08-05	13.372	-0.0206906	-0.0129824	-0.0188768									16.9733	-0.0180327	-0.00396189	-0.0115007	22.6597	0.00975754	0.0263091	0.0197063
2023-08-06	12.9792	-0.0213648	-0.0127585	-0.0191213									16.4785	-0.0175482	-0.00332011	-0.010752	23.319	0.00976393	0.0255056	0.0194384
2023-08-07	12.5883	-0.0222077	-0.0127829	-0.019619									15.4657	-0.016745	-0.00271997	-0.00989498	24.305	0.00972134	0.0249444	0.0192326
2023-08-08	12.898	-0.020526	-0.0122974	-0.0186134									14.9132	-0.0152671	-0.00288601	-0.00945364	23.9993	0.0088711	0.0249472	0.0185056
2023-08-09	12.81	-0.017813	-0.0106003	-0.0160628									14.9489	-0.0126167	-0.00153897	-0.00707501	24.526	0.00979275	0.0267065	0.0202062
2023-08-10	12.4518	-0.0155528	-0.00919746	-0.0139727									14.9379	-0.0104268	-0.000597442	-0.00526742	24.8969	0.0102285	0.0276768	0.0211179
2023-08-11	12.01	-0.0188638	-0.01007	-0.0163831									14.373	-0.0139511	-0.00192822	-0.00796649	25.2051	0.00830198	0.0226363	0.0173028
2023-08-12	11.6167	-0.0190018	-0.0100329	-0.0165255									13.8458	-0.0141739	-0.00227472	-0.00839359	25.4316	0.00751258	0.0215431	0.0161667
2023-08-13	11.1967	-0.0186935	-0.00978797	-0.0162736									13.5137	-0.0142781	-0.00240729	-0.00857759	25.5218	0.00707529	0.0209903	0.0155789
2023-08-14	10.6466	-0.0149103	-0.00825378	-0.0133061									13.6517	-0.0120544	-0.00157866	-0.0068771	25.4436	0.00776448	0.0234858	0.0173242
2023-08-15	10.5672	-0.0171769	-0.00984924	-0.015497									13.7575	-0.0139473	-0.00320966	-0.00898378	25.2869	0.00581818	0.0210257	0.0147333
2023-08-16	9.89299	-0.0199837	-0.0104417	-0.0175296									13.6784	-0.0171658	-0.00382367	-0.0111002	25.6825	0.00513556	0.0179161	0.0126684
2023-08-17	9.36541	-0.0192588	-0.0101235	-0.0169272									13.8497	-0.015833	-0.00342557	-0.0101206	25.4917	0.00495705	0.0179647	0.0126358
2023-08-18	8.9588	-0.0144554	-0.00841809	-0.0132732									14.0925	-0.0101863	-0.00163985	-0.00599753	25.6454	0.00626853	0.0227192	0.0159959
2023-08-19	8.76272	-0.0113669	-0.00664204	-0.0104792									14.2963	-0.00740571	-3.2579e-05	-0.00338879	25.5378	0.00788958	0.0260637	0.0188987
2023-08-20	8.50738	-0.0174607	-0.00861267	-0.0150785									14.2076	-0.0128241	-0.00166044	-0.00719729	25.9215	0.00601583	0.020069	0.0146721
2023-08-21	8.20369	-0.0200514	-0.00970334	-0.017305									14.5123	-0.0154344	-0.00291301	-0.00955847	26.3956	0.00442164	0.0167811	0.0117525
2023-08-22	8.16826	-0.0135686	-0.00752092	-0.0123832									14.9239	-0.0095713	-0.00116432	-0.00536605	25.8371	0.00606913	0.0228724	0.0159932
2023-08-23	7.83654	-0.0154264	-0.00776073	-0.0135727									15.5634	-0.0097976	-0.000590629	-0.00494065	25.9128	0.00654713	0.0227424	0.0164319
2023-08-24	7.59003	-0.0183573	-0.00900816	-0.0160636									15.6567	-0.0133426	-0.0021582	-0.00797783	25.9654	0.00476261	0.0189325	0.0131265
2023-08-25	7.3609	-0.0199585	-0.00933296	-0.0171269									15.6507	-0.0150632	-0.00247424	-0.00893063	26.3262	0.00414333	0.0166936	0.0117142
2023-08-26	7.42282	-0.0133494	-0.00682041	-0.0118591									15.8731	-0.00656785	0.000824486	-0.00211482	25.9451	0.00729145	0.0253665	0.0185455
2023-08-27	7.2389	-0.0147622	-0.00720399	-0.0129388									16.0243	-0.00827545	0.000279122	-0.0033264	25.7259	0.00649837	0.0231869	0.0169018
2023-08-28	7.10976	-0.0193542	-0.00927707	-0.0169569									16.3048	-0.0124593	-0.00189052	-0.00730589	25.8298	0.0038859	0.0178464	0.0120447
2023-08-29	7.14352	-0.0220206	-0.00961872	-0.0186558									16.3035	-0.0127543	-0.00144118	-0.00701456	25.8858	0.00387963	0.01625	0.0114011
2023-08-30	6.84328	-0.0212839	-0.00944202	-0.0181958									16.242	-0.0114411	-0.0011836	-0.00617944	26.9156	0.00392877	0.0173469	0.0119871
2023-08-31	6.82208	-0.0228417	-0.00995398	-0.0193755									16.4381	-0.0126446	-0.00174602	-0.00715432	27.3467	0.00296604	0.0149928	0.0101792
2023-09-01	6.72141	-0.0246603	-0.0100105	-0.0205189									16.1417	-0.0136676	-0.00158704	-0.0075843	28.495	0.00298736	0.0139326	0.00965807
2023-09-02	6.58622	-0.0260237	-0.0106647	-0.0218171									15.7488	-0.0143831	-0.00205661	-0.00838015	29.364	0.00240635	0.0133473	0.00886427
2023-09-03	6.39014	-0.0269631	-0.0107748	-0.0224471									15.3625	-0.014123	-0.00199946	-0.00826706	30.4929	0.00190968	0.0118963	0.00776098
2023-09-04	6.004	-0.0269074	-0.0104303	-0.0222648									15.2716	-0.0135364	-0.00161157	-0.00769805	30.9634	0.00207699	0.0121631	0.00803079
2023-09-05	5.93722	-0.0266722	-0.0108583	-0.0223458									15.0206	-0.0129689	-0.00199777	-0.00744835	30.8088	0.00172588	0.0132266	0.00856792
2023-09-06	5.5485	-0.0257232	-0.00992267	-0.0213417									14.5961	-0.0121112	-0.00123445	-0.00658392	31.4663	0.00231945	0.0138973	0.00923266
2023-09-07	4.94663	-0.0240478	-0.00943544	-0.0202096									14.4124	-0.0119708	-0.00141786	-0.00681427	32.0831	0.00202451	0.0141248	0.00895604
2023-09-08	4.51891	-0.0292966	-0.0105235	-0.023852									14.1478	-0.0155067	-0.00192871	-0.00882122	33.3865	0.00131697	0.0104239	0.0067357
2023-09-09	4.04984	-0.0294903	-0.0103951	-0.0239476									13.9293	-0.0168256	-0.00225408	-0.00979678	34.1927	0.000912686	0.00938497	0.00585379
2023-09-10	3.64254	-0.0238154	-0.00826514	-0.0193648									14.1805	-0.0123022	-0.000678761	-0.00623862	35.4125	0.002363	0.0139955	0.00936251
2023-09-11	3.53312	-0.0293737	-0.00979267	-0.0235872									14.0636	-0.0182152	-0.00243079	-0.010739	36.3877	0.000406844	0.00767076	0.00454146
2023-09-12	3.30252	-0.0282622	-0.00961794	-0.0228499									13.8182	-0.0165361	-0.00220149	-0.00958156	36.8615	0.000547082	0.00978061	0.00584716
2023-09-13	3.05275	-0.0263427	-0.00879999	-0.0213007									14.1428	-0.0161006	-0.00199134	-0.0093112	37.3262	0.000549342	0.009841	0.00579109
2023-09-14													14.4552	-0.015424	-0.00188302	-0.00878192	36.907	0.00060712	0.0109351	0.00649566
2023-09-15													14.6336	-0.0158322	-0.00219326	-0.00939653	36.623	0.000180795	0.0105526	0.00581996
2023-09-16													14.9299	-0.0167167	-0.00238958	-0.00979058	35.7045	-0.000208706	0.00950695	0.00521692
2023-09-17													14.8368	-0.017061	-0.00202361	-0.00964813	35.0161	-3.18931e-05	0.0089239	0.00511081
2023-09-18													15.1254	-0.0197226	-0.00272529	-0.0115301	34.4457	-0.000924694	0.00604075	0.00300112
2023-09-19													15.2874	-0.0127512	-0.00103467	-0.00666519	33.9487	0.000578951	0.0129093	0.0076784
2023-09-20													15.1445	-0.017451	-0.00172289	-0.00967315	34.046	-0.000414492	0.0073092	0.00402619
2023-09-21													15.3796	-0.0162375	-0.00193269	-0.0091359	33.5478	-0.000876692	0.00771086	0.00398521
2023-09-22													15.5133	-0.0152754	-0.00162322	-0.00860982	33.2915	-0.000847	0.00780051	0.00388974
2023-09-23													15.5544	-0.0168177	-0.00200774	-0.00947495	32.4366	-0.00141092	0.00571921	0.00265759
2023-09-24													15.5478	-0.0161489	-0.0015463	-0.00904127	31.8926	-0.00119008	0.00572578	0.00261259
2023-09-25													15.2447	-0.015777	-0.00137757	-0.00862417	31.2666	-0.00131371	0.00545744	0.00252439
2023-09-26													15.5026	-0.0165961	-0.00163272	-0.00930013	30.7831	-0.0017874	0.00401757	0.00140367
2023-09-27													15.6469	-0.0154176	-0.00136757	-0.00848511	30.0956	-0.00173885	0.00430153	0.00163806
2023-09-28													15.2065	-0.0134587	-0.0010761	-0.00724591	29.4452	-0.00160221	0.00584649	0.00256742
2023-09-29													14.4822	-0.0149856	-0.000959343	-0.00799473	29.4808	-0.00176893	0.00319156	0.00108354

## Sheet: Data_4d
date	XBB.1.5.all_proportion	XBB.1.5.all_gamma_min	XBB.1.5.all_gamma_max	XBB.1.5.all_gamma_mean	BQ.1.all_proportion	BQ.1.all_gamma_min	BQ.1.all_gamma_max	BQ.1.all_gamma_mean	EG.5.1.all_proportion	EG.5.1.all_gamma_min	EG.5.1.all_gamma_max	EG.5.1.all_gamma_mean	BA.5.all_proportion	BA.5.all_gamma_min	BA.5.all_gamma_max	BA.5.all_gamma_mean	XBB.1.9.all_proportion	XBB.1.9.all_gamma_min	XBB.1.9.all_gamma_max	XBB.1.9.all_gamma_mean	BF.7.all_proportion	BF.7.all_gamma_min	BF.7.all_gamma_max	BF.7.all_gamma_mean	EG.1.all_proportion	EG.1.all_gamma_min	EG.1.all_gamma_max	EG.1.all_gamma_mean	XBB.1.16.all_proportion	XBB.1.16.all_gamma_min	XBB.1.16.all_gamma_max	XBB.1.16.all_gamma_mean	BN.1.all_proportion	BN.1.all_gamma_min	BN.1.all_gamma_max	BN.1.all_gamma_mean
2022-10-01													61.3888	-0.0116127	-0.00842253	-0.00938998					14.6144	0.0316092	0.0436835	0.0353099
2022-10-02													61.2114	-0.0112005	-0.00811465	-0.00905741					14.7581	0.0324446	0.0448317	0.0362254
2022-10-03													60.9373	-0.0170102	-0.0131359	-0.0148474					15.1814	0.0270943	0.0392754	0.0306444
2022-10-04													60.5377	-0.014765	-0.0113207	-0.0126788					15.6499	0.0297026	0.0422084	0.0333995
2022-10-05													60.003	-0.0158047	-0.0120954	-0.0135803					16.1111	0.0292971	0.0417499	0.0330228
2022-10-06					3.01223	0.040999	0.0517711	0.04753					59.5483	-0.0162222	-0.0117491	-0.0131103					16.6505	0.0304485	0.0418875	0.0340019
2022-10-07					3.31185	0.0427379	0.0534057	0.0492767					59.4165	-0.0148	-0.0108327	-0.0120651					16.7546	0.0320599	0.0442115	0.0358364
2022-10-08					3.69677	0.0408185	0.0509141	0.0470021					58.8093	-0.0181483	-0.013732	-0.0151982					17.0121	0.0295458	0.0414023	0.0332018
2022-10-09					4.15201	0.0381101	0.046868	0.0434835					58.7289	-0.0221642	-0.0173155	-0.0192878					16.9018	0.025586	0.0376946	0.029544
2022-10-10					4.56873	0.0404642	0.0499291	0.0462533					58.1967	-0.0205836	-0.0155459	-0.0172259					17.1512	0.028875	0.0400384	0.0324451
2022-10-11					4.99032	0.0426267	0.0523416	0.0485896					57.9459	-0.0189382	-0.0141528	-0.0157002					17.1015	0.0309211	0.0424368	0.0346391
2022-10-12					5.34063	0.037994	0.0466442	0.0432755					57.28	-0.0249406	-0.0191497	-0.0211263					17.5412	0.0255865	0.036219	0.0291111
2022-10-13					5.72916	0.042934	0.0519408	0.0484851					57.0937	-0.0199727	-0.0152861	-0.0169009					17.7956	0.0303153	0.0421459	0.0342352
2022-10-14					6.08603	0.045346	0.0547018	0.0510961					56.5627	-0.018359	-0.0138652	-0.0153657					18.1586	0.0325893	0.0446813	0.0366506
2022-10-15					6.2371	0.0397519	0.0476895	0.0446878					56.203	-0.0256001	-0.0201778	-0.0221515					18.7822	0.0259593	0.0373684	0.0300226
2022-10-16					6.88383	0.044035	0.0527273	0.0491235					55.7603	-0.0215451	-0.0169077	-0.0186033					18.9982	0.0301915	0.0423416	0.0345324
2022-10-17					7.18619	0.0413494	0.0492792	0.0462481					54.9727	-0.0253715	-0.0196344	-0.0216446					19.5683	0.0279594	0.038549	0.0317482
2022-10-18					7.53436	0.0389184	0.0462339	0.0434037					54.4066	-0.0285479	-0.0228296	-0.0249453					19.7268	0.0243021	0.0354407	0.0285447
2022-10-19					8.07055	0.0392609	0.047197	0.0433638					53.9704	-0.0283496	-0.0235719	-0.0256584					19.6752	0.0233113	0.0363615	0.0284319
2022-10-20					8.72844	0.033309	0.0398219	0.0364969					52.7767	-0.0356733	-0.0297889	-0.0325648					20.1128	0.0159345	0.0288098	0.0213816
2022-10-21					9.34763	0.0377902	0.0447167	0.0417117					52.1165	-0.0315539	-0.0257585	-0.0280364					20.1807	0.0218481	0.0334921	0.0266433
2022-10-22					10.0435	0.0332327	0.0403873	0.0361824					51.5822	-0.0357689	-0.0304959	-0.0333852					20.1148	0.014877	0.0292613	0.0211186
2022-10-23					10.8746	0.0329788	0.0390751	0.0359854					50.7493	-0.0371379	-0.0311573	-0.0338697					20.2328	0.0152463	0.0275752	0.0207087
2022-10-24					11.4984	0.0340755	0.0405607	0.0371971					49.8745	-0.0362618	-0.0306132	-0.0331897					20.4553	0.0159859	0.0288928	0.0217495
2022-10-25					12.2592	0.0343182	0.0404464	0.0378604					49.2472	-0.0366721	-0.0302632	-0.0328318					20.5912	0.0173304	0.0285236	0.0222634
2022-10-26					13.035	0.0329093	0.0389955	0.0360277					48.3913	-0.0382294	-0.0322443	-0.0348611					20.5575	0.0145592	0.0268996	0.0202093
2022-10-27					13.9045	0.0334254	0.0395434	0.0366404					47.659	-0.0383199	-0.0322604	-0.0348544					20.3688	0.0152215	0.0273172	0.0207124
2022-10-28					15.0057	0.0333653	0.0393008	0.0366499					46.2822	-0.0389102	-0.0325879	-0.0352401					20.2787	0.0149724	0.0267783	0.0204643
2022-10-29					16.2521	0.0228517	0.0278781	0.0248926					44.5527	-0.0493917	-0.0425605	-0.0460815					20.468	0.00230054	0.0156096	0.00884771
2022-10-30					17.335	0.0266622	0.0330121	0.029153					43.4795	-0.045184	-0.0391244	-0.0425702					20.2558	0.00541953	0.0203238	0.0127298
2022-10-31					18.1475	0.0271259	0.0328109	0.0295171					42.4576	-0.0451313	-0.0389363	-0.0421545					20.1912	0.00583812	0.0197279	0.0127709
2022-11-01					19.1154	0.0283009	0.0346014	0.0308844					41.5975	-0.0437661	-0.0379254	-0.0411511					19.8978	0.00656748	0.0212692	0.0139356
2022-11-02					19.9984	0.0177466	0.0246875	0.0205725					40.4549	-0.0539218	-0.0465138	-0.0506945					19.7602	-0.00447443	0.0115724	0.00365924
2022-11-03					21.2801	0.0146243	0.0214626	0.0175981					38.846	-0.0565981	-0.0487631	-0.0531667					19.6392	-0.00745975	0.00837065	0.000773974									3.16512	0.0721246	0.112435	0.0945939
2022-11-04					22.4867	0.0164322	0.0231339	0.019279					37.9914	-0.0548598	-0.047335	-0.0515572					19.1153	-0.00570591	0.00986475	0.00238333									3.4432	0.0738583	0.114864	0.0966568
2022-11-05					23.8003	0.0198094	0.0261145	0.022555					36.8037	-0.0510891	-0.0440055	-0.0480008					18.5451	-0.00235181	0.0125303	0.00561508									3.37829	0.0767317	0.119069	0.100503
2022-11-06					24.7403	0.00897461	0.0209232	0.0146248					35.663	-0.0605164	-0.0502494	-0.0556334					18.2121	-0.0127919	0.00773133	-0.00211549									3.67965	0.0717007	0.107287	0.0919571
2022-11-07					25.4875	0.010476	0.0189825	0.0143627					34.6314	-0.0598518	-0.0511097	-0.0558442					17.9486	-0.011409	0.00565115	-0.00244066									4.01431	0.0694941	0.109065	0.0917212
2022-11-08					26.5623	0.00795712	0.0180708	0.012787					33.6237	-0.0617392	-0.0518925	-0.057108					17.2897	-0.0139876	0.00461841	-0.00412144									4.39694	0.0683773	0.106276	0.0899141
2022-11-09					27.7198	0.00791405	0.0161134	0.0117861					32.2737	-0.0621976	-0.0529209	-0.0579107					16.6985	-0.0141608	0.00249937	-0.00525596									4.68121	0.0661176	0.106156	0.0887121
2022-11-10					28.7649	0.00115852	0.0106867	0.00566301					30.9401	-0.0685477	-0.057927	-0.0635475					16.4376	-0.0209723	-0.00287251	-0.0114949									5.24015	0.0604273	0.0985598	0.0819178
2022-11-11					29.6702	0.00747964	0.0165785	0.0118865					29.7482	-0.0622848	-0.052586	-0.0577053					15.9502	-0.0149539	0.00242341	-0.00557512									5.53104	0.0661516	0.105493	0.088542
2022-11-12					30.346	0.000707751	0.0127247	0.00660956					28.7105	-0.0682497	-0.0565826	-0.0625876					15.4736	-0.0215644	-0.00125485	-0.0108023									5.96444	0.0621931	0.0980625	0.0827756
2022-11-13					31.1529	0.00302278	0.0118209	0.00731321					28.2462	-0.0666407	-0.0563218	-0.0617511					14.6772	-0.019453	-0.00244686	-0.0102799									6.56821	0.0609869	0.100616	0.0834847
2022-11-14					32.0276	0.000493533	0.0109852	0.0056957					27.3714	-0.0685188	-0.0570612	-0.0629909					14.0774	-0.021997	-0.00327498	-0.0119241									7.12188	0.0600504	0.0978291	0.0816703
2022-11-15					33.086	4.54814e-05	0.00900008	0.00438226					26.3341	-0.0688539	-0.0578529	-0.0635927					13.6675	-0.0224657	-0.00528312	-0.01328									7.50409	0.0579151	0.097284	0.0801807
2022-11-16					33.9969	-0.00402814	0.00870307	0.00239145					25.2561	-0.0715858	-0.0575967	-0.0651303					13.0744	-0.0267534	-0.00580916	-0.0154921									8.02367	0.0574091	0.0926408	0.0778574
2022-11-17					34.8968	0.0053137	0.0116749	0.00831605					24.414	-0.0642999	-0.0548059	-0.0598415					12.6314	-0.0174707	-0.00326591	-0.00968309									8.25393	0.0601772	0.102948	0.0842391
2022-11-18					35.6652	-0.00498348	0.00724831	0.0012657					23.8206	-0.0732241	-0.0587297	-0.0666236					12.2626	-0.0273572	-0.00742929	-0.0165296									8.38286	0.0557339	0.0917127	0.076651
2022-11-19					36.3285	-0.00479028	0.00647323	0.000888862					23.335	-0.072538	-0.0582999	-0.0661987					11.6657	-0.0270826	-0.00831811	-0.0169133									8.5933	0.0548509	0.0920025	0.0762718
2022-11-20					36.6847	0.00147123	0.00881784	0.00511458					22.5164	-0.0676933	-0.0559877	-0.062451					11.5121	-0.0209793	-0.00627711	-0.0128767									9.16123	0.0570277	0.0987252	0.0806904
2022-11-21					37.3746	-0.00602545	0.00601292	0.000160009					21.7922	-0.0735685	-0.0578083	-0.0667744					11.4123	-0.0286483	-0.00917923	-0.0180139									9.28428	0.054121	0.0905181	0.0753148
2022-11-22					38.1264	-0.00503526	0.0058356	0.000478576					21.3923	-0.0725643	-0.0571684	-0.066043					11.0043	-0.027887	-0.0096331	-0.0179592									9.38645	0.0539489	0.0918805	0.075807
2022-11-23					38.7597	-0.00561864	0.00440587	-0.000618975					20.7825	-0.0730307	-0.0576894	-0.0665985					10.7478	-0.0285982	-0.0111779	-0.0191734									9.60919	0.0523837	0.0913396	0.0746559
2022-11-24					39.238	-0.00715509	0.0038357	-0.00152838					20.5585	-0.0740846	-0.057502	-0.0671436					10.4671	-0.030202	-0.0118467	-0.0201689									9.71406	0.0517231	0.0897025	0.0736788
2022-11-25					39.8922	-0.0141221	0.000394537	-0.0067053					20.14	-0.080203	-0.0605453	-0.0720733					10.0014	-0.036758	-0.0151935	-0.025102									9.55225	0.04818	0.082478	0.0683479
2022-11-26					40.6385	0.000341179	0.00979891	0.00542461					19.9101	-0.0672301	-0.05186	-0.0609115					9.62255	-0.0222618	-0.00603021	-0.0129966									9.67909	0.0576682	0.0986137	0.0815483
2022-11-27					41.2002	-0.0247443	-0.00533452	-0.0151078					19.3567	-0.0893732	-0.0647882	-0.0794993					9.34214	-0.0468224	-0.020884	-0.0332221									9.71449	0.0420717	0.0711097	0.0594066
2022-11-28					41.6089	-0.0157614	-0.00145101	-0.00852143					18.868	-0.0813797	-0.0606225	-0.0730868					9.09156	-0.0378089	-0.0170945	-0.0266725									9.58458	0.0461012	0.0812001	0.0666101
2022-11-29					42.1196	-0.0191295	-0.00299913	-0.0110913					18.4572	-0.0836283	-0.0609415	-0.0746731					8.65191	-0.04115	-0.0187679	-0.0293152									9.55931	0.0444098	0.0776539	0.0638849
2022-11-30					42.2706	-0.0174943	-0.00162871	-0.00945441					18.1889	-0.0821771	-0.0595231	-0.073346					8.34131	-0.0396207	-0.0175602	-0.0278209									9.74019	0.0458083	0.0797137	0.0657701
2022-12-01					42.7289	-0.0209215	-0.00249337	-0.011437					17.993	-0.0848988	-0.0599315	-0.0751384					8.0796	-0.0428117	-0.0183778	-0.0296719									9.64163	0.044881	0.0762177	0.0637621
2022-12-02					43.2354	-0.0131127	-0.000256536	-0.00653382					17.7875	-0.0781336	-0.0570231	-0.0700686					7.64102	-0.0351484	-0.0161749	-0.024841									9.85565	0.0471725	0.085068	0.0691818
2022-12-03					43.4611	-0.0156842	-0.00128004	-0.00830899					17.6544	-0.0794088	-0.0568411	-0.0708361					7.2832	-0.0380999	-0.0174164	-0.0269311									10.2541	0.0460914	0.0825691	0.0674276
2022-12-04					43.1864	-0.0255617	-0.00605416	-0.0157352					17.534	-0.0872358	-0.0602354	-0.0770004					7.27703	-0.047681	-0.022235	-0.0342575									10.356	0.0409563	0.0718326	0.0594215
2022-12-05					43.486	-0.0236221	-0.00525872	-0.0142966					17.5027	-0.0851282	-0.0586065	-0.0751019					6.74265	-0.0461381	-0.0215298	-0.0330598									10.5154	0.0417458	0.0741995	0.0610796
2022-12-06					43.69	-0.024982	-0.00543886	-0.0149744					17.1049	-0.0859953	-0.0582383	-0.0755049					6.39585	-0.047115	-0.0215723	-0.0334946									10.6323	0.0415257	0.0730092	0.0604905
2022-12-07					43.6946	-0.0247805	-0.00701996	-0.0159482					16.7176	-0.0857966	-0.0587703	-0.0757756					6.09823	-0.047014	-0.0231906	-0.0345361									11.0354	0.0397056	0.0732471	0.0593954
2022-12-08					43.7601	-0.0220774	-0.00478219	-0.013246					16.5654	-0.0832898	-0.0563973	-0.0733604					5.82204	-0.0439481	-0.0208585	-0.0316279									11.068	0.0420325	0.0765356	0.0624645
2022-12-09					44.0121	-0.023206	-0.00581191	-0.0143287					16.0611	-0.0852494	-0.0577635	-0.0751885					5.56405	-0.0447703	-0.0217499	-0.0325098									11.5017	0.0408841	0.0755279	0.0613873
2022-12-10					43.7519	-0.0206545	-0.0045583	-0.0124497					16.0759	-0.0821914	-0.0554019	-0.072489					5.40678	-0.0425574	-0.0207041	-0.0309229									11.5965	0.0422096	0.0786121	0.0635674
2022-12-11					43.7519	-0.0251615	-0.00694615	-0.0159827					15.7729	-0.0845188	-0.0557295	-0.0740002					5.23843	-0.0475288	-0.0232762	-0.0347981									11.736	0.0396577	0.0738163	0.0598242
2022-12-12					44.3419	-0.0239299	-0.00697243	-0.015461					15.5388	-0.0836988	-0.055219	-0.0733663					4.96631	-0.0463878	-0.0232838	-0.0343432									11.8032	0.0396574	0.0754399	0.0605397
2022-12-13					44.7512	-0.0262993	-0.00917882	-0.018001					15.3233	-0.0853156	-0.0562642	-0.0749321					4.75299	-0.0489015	-0.0254404	-0.0369425									11.8929	0.0373551	0.0731339	0.0579629
2022-12-14					45.043	-0.0185036	-0.00422709	-0.0112061					15.2452	-0.0779711	-0.0510302	-0.0683722					4.69403	-0.0414324	-0.020641	-0.0304173									11.8492	0.0424745	0.0818998	0.0653558
2022-12-15					45.5913	-0.0215098	-0.0056559	-0.0133011					14.9285	-0.080767	-0.052053	-0.0704565					4.361	-0.044525	-0.0220526	-0.0325807									11.7359	0.0409283	0.0786966	0.0631277
2022-12-16					45.9812	-0.0250239	-0.00699121	-0.0157417					14.6672	-0.0835889	-0.0527646	-0.0725462					4.19265	-0.0479881	-0.0233928	-0.0350453									11.8782	0.0395068	0.0751135	0.0606204
2022-12-17					46.493	-0.0152302	-0.00452974	-0.0099295					14.4719	-0.0747937	-0.0490987	-0.0659437					3.94133	-0.0389125	-0.0211322	-0.0297128									11.709	0.0420764	0.0861054	0.0670035
2022-12-18					46.4787	-0.0218777	-0.00621312	-0.0137976					14.1964	-0.0800881	-0.0502582	-0.0695556					3.82362	-0.0453018	-0.0226696	-0.0334248									11.5628	0.0402813	0.0789674	0.0628983
2022-12-19					47.4219	-0.0192559	-0.00545132	-0.0121553					13.8131	-0.0782316	-0.0492786	-0.0681775					3.47909	-0.0433581	-0.0219451	-0.0321596									11.5743	0.0411383	0.0821548	0.0648445
2022-12-20					47.7504	-0.0279268	-0.00937962	-0.0185983					13.5802	-0.0852388	-0.0521628	-0.0736233					3.39134	-0.0516091	-0.0256773	-0.0383561									11.4547	0.0370859	0.0729487	0.0580795
2022-12-21					48.2019	-0.0239948	-0.00638792	-0.0144231					13.5503	-0.0813052	-0.048992	-0.069777					3.2221	-0.0478301	-0.0226898	-0.0343147									11.3123	0.0402474	0.077639	0.0627716
2022-12-22					48.7137	-0.0237794	-0.00703739	-0.014807					13.4213	-0.0821883	-0.0497222	-0.0707875																	11.0653	0.0396778	0.0783153	0.0626224
2022-12-23					48.9957	-0.0248528	-0.00835406	-0.0162145					13.2148	-0.083324	-0.0504755	-0.071976																	11.0152	0.0382866	0.0774085	0.0612361
2022-12-24					48.9096	-0.022275	-0.00593943	-0.013275					13.4754	-0.0803636	-0.0474968	-0.0688743																	10.792	0.0409045	0.0807614	0.0646865
2022-12-25					49.1737	-0.0198093	-0.00690058	-0.0130223					13.2386	-0.0795345	-0.0483914	-0.0691924																	11.0379	0.0399361	0.0839733	0.0652273
2022-12-26					48.9604	-0.0347703	-0.0130272	-0.0236721					13.0501	-0.0930293	-0.0541564	-0.0797351																	11.2545	0.0334692	0.0676058	0.0537467
2022-12-27					48.6926	-0.0324356	-0.0119074	-0.0216979					13.0312	-0.0914109	-0.0529427	-0.0783093																	11.3705	0.0347078	0.0706918	0.0561552
2022-12-28					48.3024	-0.0356343	-0.0137162	-0.0245519					13.0211	-0.0953165	-0.0546617	-0.0816828																	11.4975	0.0327118	0.0672051	0.0530361
2022-12-29					48.1457	-0.0281429	-0.0100137	-0.0182874					12.81	-0.0899272	-0.0516734	-0.0772515																	11.942	0.0365394	0.075839	0.0599519
2022-12-30					47.4912	-0.0351496	-0.0122413	-0.0229218					12.8158	-0.096744	-0.0538703	-0.0824034																	12.3118	0.0341345	0.0682342	0.0549529
2022-12-31					47.1397	-0.0433423	-0.0171397	-0.03014					12.5612	-0.104269	-0.0578034	-0.0888189																	12.2901	0.028967	0.0592746	0.0471729
2023-01-01					46.7842	-0.0276474	-0.0101286	-0.0183868					12.5242	-0.091262	-0.0508707	-0.0782745																	12.3727	0.0364044	0.0770218	0.0601169
2023-01-02					46.577	-0.0381189	-0.0149496	-0.0263226					12.4242	-0.100085	-0.0547796	-0.0853687																	12.4998	0.0312936	0.0656436	0.051585
2023-01-03					46.2015	-0.0308126	-0.0120998	-0.0207967					12.1685	-0.0947898	-0.0520536	-0.0810679																	12.5363	0.0343317	0.0739962	0.0577025
2023-01-04					46.023	-0.0322074	-0.0120869	-0.0213731					12.1028	-0.0972306	-0.0523627	-0.0829407																	12.8195	0.0342047	0.0725212	0.0570284
2023-01-05					46.0365	-0.0414504	-0.0177303	-0.0297367					11.6089	-0.10488	-0.0564015	-0.0894597																	12.9955	0.0283033	0.0624536	0.0480449
2023-01-06					46.0066	-0.033219	-0.0135451	-0.0230668					11.2477	-0.0971061	-0.0515525	-0.0827704																	13.0761	0.0327615	0.0719692	0.0554701
2023-01-07					46.001	-0.046673	-0.0200395	-0.0338828					10.8378	-0.107991	-0.0563671	-0.091513																	13.0727	0.0259593	0.0572634	0.0438235
2023-01-08					45.8185	-0.0313284	-0.0120863	-0.0207198					10.6952	-0.0930975	-0.0478335	-0.0785002																	12.9247	0.0341357	0.0742893	0.0579863
2023-01-09					45.62	-0.0453001	-0.0188726	-0.0322265					10.4816	-0.105212	-0.0532152	-0.0882269																	12.95	0.0267952	0.0585131	0.0452428
2023-01-10					45.4565	-0.0286228	-0.0112404	-0.0188238					10.5591	-0.0902874	-0.0455283	-0.0759346																	12.6458	0.0347077	0.0771155	0.0597457
2023-01-11					45.1584	-0.0343193	-0.0141186	-0.0235329					10.6467	-0.094794	-0.0472317	-0.079411																	12.6506	0.0315702	0.070756	0.0545319
2023-01-12					45.1382	-0.0359044	-0.0145828	-0.0242607					10.7018	-0.0977482	-0.0477309	-0.0813694																	12.7822	0.0309944	0.0689805	0.0536498
2023-01-13					44.8607	-0.0464744	-0.0194825	-0.032374					10.6763	-0.106166	-0.0508388	-0.0871655																	12.2081	0.0258021	0.0570233	0.0446726
2023-01-14					44.9897	-0.0445616	-0.0189691	-0.0314139					10.4167	-0.10304	-0.0489658	-0.084697																	11.9749	0.0261956	0.0590675	0.0455699
2023-01-15					44.8838	-0.0491319	-0.0211675	-0.0350153					10.4075	-0.106776	-0.0501466	-0.087316																	12.1631	0.0237103	0.0539092	0.0414954
2023-01-16	3.14867	0.0363119	0.084091	0.0608512	43.9602	-0.0600848	-0.0261193	-0.0427922					9.91682	-0.117945	-0.0546825	-0.095218																	12.1174	0.018301	0.0413916	0.0327377
2023-01-17	3.22752	0.0441325	0.104136	0.0748362	43.7826	-0.0424762	-0.0186853	-0.0300408					9.98469	-0.101416	-0.0468042	-0.0829449																	11.9818	0.0258999	0.0608028	0.04637
2023-01-18	3.51673	0.043869	0.102048	0.0736253	43.3507	-0.0456824	-0.0194852	-0.0320597					10.0207	-0.103577	-0.0464673	-0.083756																	11.9397	0.0249233	0.0570756	0.0439875
2023-01-19	3.56821	0.0381326	0.0883792	0.0646618	42.4147	-0.0567262	-0.0246788	-0.0395646					9.91249	-0.115431	-0.051432	-0.0919086																	12.1991	0.019233	0.0442566	0.0354008
2023-01-20	3.81662	0.0421951	0.099387	0.0713876	41.656	-0.0462966	-0.0206035	-0.0329258					10.0925	-0.106342	-0.0470123	-0.0859341																	12.2344	0.0232685	0.0552734	0.0421805
2023-01-21	3.91435	0.0427239	0.101163	0.0718083	41.2668	-0.0440453	-0.0198948	-0.0320683					10.1745	-0.103048	-0.0450478	-0.0836179																	12.141	0.0237739	0.0572162	0.0426998
2023-01-22	4.18562	0.0422366	0.0996794	0.0715004	40.7407	-0.045284	-0.0203511	-0.0322866					10.3924	-0.105203	-0.0452324	-0.084438																	11.9475	0.0230851	0.0554752	0.0421387
2023-01-23	4.6555	0.0422929	0.0993628	0.071778	40.4151	-0.0457257	-0.0204071	-0.0321353					10.123	-0.1051	-0.0443346	-0.0834716																	11.6621	0.0228534	0.0546414	0.0420009
2023-01-24	5.174	0.0387365	0.0902751	0.0654514	39.8612	-0.0546215	-0.0241482	-0.0384842					10.0712	-0.115098	-0.0479508	-0.0907466																	11.1944	0.0188191	0.0446173	0.0349393
2023-01-25	5.76818	0.0361299	0.0838045	0.0608767	39.1332	-0.0616648	-0.0271428	-0.0435407					9.73529	-0.122048	-0.0502633	-0.0955568																	11.0203	0.0155621	0.036627	0.0292632
2023-01-26	6.39877	0.0363836	0.0859057	0.0617849	38.153	-0.0603207	-0.0270886	-0.0430198					9.4462	-0.120946	-0.0495233	-0.0949056																	10.6674	0.0154603	0.0378478	0.0295727
2023-01-27	7.02455	0.0335948	0.0792025	0.0568383	36.9069	-0.0656236	-0.0295454	-0.047086					9.28047	-0.123705	-0.0503997	-0.0964603																	10.2604	0.0127985	0.0318812	0.0250299
2023-01-28	7.79398	0.0354278	0.0851754	0.0610492	35.8142	-0.0601686	-0.0276575	-0.0430504					9.3539	-0.117888	-0.0476537	-0.091765																	10.1093	0.01458	0.0377884	0.029191
2023-01-29	8.54398	0.0351545	0.0861258	0.0617871	34.6334	-0.0592579	-0.0278168	-0.0422723					9.74965	-0.116806	-0.0471092	-0.0905477																	9.61827	0.0141549	0.0384692	0.0297067
2023-01-30	9.35573	0.0337749	0.0813607	0.0580683	33.8515	-0.0631297	-0.0289873	-0.0453944					9.73731	-0.120652	-0.0476609	-0.0934052																	8.95993	0.0127229	0.0338698	0.0260378
2023-01-31	9.72896	0.033345	0.0798428	0.0574017	33.2378	-0.06373	-0.0290776	-0.0454451					9.89588	-0.121157	-0.0470799	-0.0931725																	8.68022	0.012468	0.033161	0.0258315
2023-02-01	10.3059	0.0323317	0.0772752	0.055804	31.8357	-0.0649857	-0.0297505	-0.0462221					9.61974	-0.123751	-0.0474578	-0.0948284																	8.48441	0.0115887	0.0313155	0.0246302
2023-02-02	10.4075	0.039955	0.094394	0.06836	31.0738	-0.0488214	-0.0221783	-0.0340497					9.81529	-0.109025	-0.0394511	-0.0833906																	7.99172	0.0193472	0.0487433	0.0374363
2023-02-03	10.9565	0.0387432	0.0936784	0.0674431	30.6633	-0.0494392	-0.0233006	-0.034836					9.98084	-0.107467	-0.0391897	-0.0820497																	7.09134	0.018157	0.0482336	0.0366095
2023-02-04	11.4121	0.0377125	0.0919037	0.0661155	29.6698	-0.0511411	-0.0243198	-0.0360992					10.23	-0.109302	-0.0395732	-0.0832241																	6.52817	0.0170646	0.046459	0.0352217
2023-02-05	11.9992	0.0330763	0.0798153	0.0574111	28.4065	-0.0617954	-0.0287297	-0.043995					10.2316	-0.121078	-0.0437167	-0.0920246																	6.10557	0.0124315	0.0347415	0.0266517
2023-02-06	12.7167	0.0289637	0.0691859	0.0497422	27.3554	-0.0708538	-0.0325295	-0.0507418					10.0277	-0.130611	-0.0470051	-0.0990568																	5.80334	0.00839747	0.0246738	0.0192561
2023-02-07	13.6003	0.0263137	0.0627391	0.0450739	26.1922	-0.0761005	-0.0349047	-0.0546772					9.78411	-0.135651	-0.0485975	-0.102585																	5.61536	0.0058407	0.0187035	0.0148347
2023-02-08	14.5387	0.0223739	0.0538782	0.0384677	25.044	-0.0831359	-0.0383353	-0.0601335					9.54433	-0.141607	-0.0510675	-0.106894																	5.37626	0.0021206	0.0111324	0.00870925
2023-02-09	15.4233	0.0219022	0.0521792	0.037371	24.3066	-0.083674	-0.0383711	-0.0604337					9.30614	-0.141219	-0.0501796	-0.106103																	5.10465	0.00186675	0.0103484	0.00807802
2023-02-10	16.4354	0.0215284	0.0497275	0.0359581	23.8114	-0.0852416	-0.0384155	-0.0612644					8.96449	-0.142861	-0.0496316	-0.106735																	4.83232	0.00155112	0.00871512	0.00682873
2023-02-11	17.2406	0.0205205	0.0478949	0.03413	23.3747	-0.0864116	-0.0390045	-0.0625325					8.54795	-0.144808	-0.0499031	-0.108395																	4.53143	0.0005508	0.00678799	0.00504205
2023-02-12	17.672	0.0205761	0.0492992	0.0349028	22.8929	-0.0845315	-0.0385314	-0.0613006					7.89697	-0.143266	-0.0489247	-0.107173																	4.33647	0.000742612	0.00820088	0.00608059
2023-02-13	18.6942	0.0213843	0.0521488	0.0374689	22.303	-0.0810629	-0.0373797	-0.058286					7.24647	-0.141924	-0.0475625	-0.105559																	4.45364	0.00167549	0.0114947	0.00885466
2023-02-14	19.3413	0.0207631	0.0537176	0.0376645	21.4366	-0.0782764	-0.0373084	-0.0570878					6.97728	-0.14106	-0.0474157	-0.105471																	4.48944	0.00113212	0.0127708	0.00917627
2023-02-15	19.8405	0.0193015	0.0520539	0.035689	21.1893	-0.0779967	-0.0376877	-0.0575399					6.64325	-0.141502	-0.0477901	-0.106084																	4.28916	-0.000361455	0.0110115	0.00713803
2023-02-16	20.6508	0.0194751	0.0524445	0.0364327	21.0501	-0.0760827	-0.036651	-0.0556593					6.40967	-0.139903	-0.0465322	-0.104075																	3.96365	-0.000181644	0.0114858	0.00786982
2023-02-17	21.8973	0.0190554	0.0507469	0.0356393	20.086	-0.0761612	-0.0361813	-0.0552473					5.88888	-0.142266	-0.0462739	-0.105191																	3.91418	-0.000483558	0.0105009	0.00734185
2023-02-18	23.0496	0.017735	0.0462449	0.0327896	19.2777	-0.0787286	-0.0366887	-0.0567804					5.37508	-0.146469	-0.0467271	-0.10775																	3.75896	-0.00161508	0.00737253	0.00490779
2023-02-19	24.1564	0.0162095	0.0409971	0.0294612	18.55	-0.082186	-0.0376129	-0.0589772					4.87909	-0.150707	-0.0472218	-0.110287																	3.48822	-0.00290628	0.00406415	0.00207857
2023-02-20	25.5321	0.020914	0.0538568	0.0380702	18.5389	-0.0697715	-0.0324163	-0.0502857					4.8135	-0.137222	-0.0413406	-0.100203																	3.27238	0.00189553	0.0149041	0.0107512
2023-02-21	26.7356	0.0167971	0.0436715	0.0308839	18.1492	-0.0777406	-0.0356059	-0.0560083					4.83621	-0.143055	-0.0438709	-0.10405																	3.17575	-0.00196768	0.00631135	0.00397563
2023-02-22	27.7413	0.0121353	0.0308199	0.0220796	17.6712	-0.0882031	-0.0393469	-0.0632864					4.78673	-0.152634	-0.0472178	-0.110516																	3.15775	-0.00682929	-0.00279725	-0.00448727
2023-02-23	28.7228	0.0110074	0.0277297	0.0199042	17.3058	-0.0901862	-0.0397683	-0.0646101					4.72227	-0.155259	-0.047422	-0.112117																	3.13763	-0.00965979	-0.0047375	-0.00650319
2023-02-24	29.7777	0.00994662	0.024957	0.0179531	16.6661	-0.0918616	-0.0400764	-0.0656871					4.64864	-0.157517	-0.0475381	-0.113436																	3.09741	-0.012157	-0.00637032	-0.008285
2023-02-25	30.8816	0.00815274	0.0198832	0.0144304	15.7452	-0.0955125	-0.0410021	-0.0681237					4.57558	-0.161474	-0.0483095	-0.115954																	3.03565	-0.0168398	-0.00916874	-0.0115764
2023-02-26	32.0948	0.0105826	0.0265574	0.019151	15.1338	-0.089187	-0.0381255	-0.0633489					4.56469	-0.157342	-0.0453962	-0.112539
2023-02-27	33.546	0.0123155	0.031167	0.022488	14.8602	-0.0851809	-0.0362085	-0.0602282					4.62493	-0.156843	-0.0434756	-0.111765
2023-02-28	34.2025	0.0115843	0.0288193	0.0206609	14.7395	-0.0874488	-0.0366839	-0.0619066					4.36006	-0.159441	-0.043402	-0.113454
2023-03-01	34.9625	0.0102667	0.0228792	0.01662	14.4588	-0.0931347	-0.0381447	-0.0659342					4.10632	-0.164756	-0.0437917	-0.116894
2023-03-02	36.0919	0.00784257	0.018468	0.0131693	13.7963	-0.0984581	-0.0412062	-0.0701956					3.92473	-0.169363	-0.0453094	-0.120225
2023-03-03	37.1037	0.00674215	0.015624	0.011234	13.0767	-0.102355	-0.0427587	-0.0729328					3.63843	-0.171726	-0.0454805	-0.121468
2023-03-04	37.893	0.0057117	0.0147023	0.0102296	12.4974	-0.104	-0.0438105	-0.0743466					3.27033	-0.171256	-0.0454134	-0.120974
2023-03-05	38.6792	0.00570932	0.0157595	0.0107728	11.897	-0.103416	-0.0435581	-0.0739489
2023-03-06	39.3326	0.00535931	0.0142611	0.00986057	11.346	-0.104473	-0.043233	-0.0743679
2023-03-07	39.3435	0.0054587	0.014917	0.0102145	10.0615	-0.103956	-0.0430985	-0.0740813
2023-03-08	39.1835	0.00608098	0.0174588	0.0118431	9.15337	-0.101655	-0.0424267	-0.0725587									3.02761	0.00393887	0.00969889	0.00695299
2023-03-09	39.4715	0.00627605	0.0172067	0.0117407	8.70113	-0.101691	-0.0420815	-0.0725121									2.94668	0.00422766	0.00971941	0.00702846
2023-03-10	39.9921	0.00692908	0.0191613	0.0130185	8.52269	-0.0995508	-0.0412264	-0.0710678									2.8457	0.00499592	0.0120015	0.00852079
2023-03-11	40.4384	0.00585533	0.0154725	0.0106892	8.39513	-0.102255	-0.0418567	-0.0727706									2.80283	0.00401679	0.00859878	0.00637405
2023-03-12	40.844	0.00439627	0.0107141	0.00765033	8.286	-0.105782	-0.0426822	-0.0749799									2.81594	0.00262336	0.0042199	0.0034625
2023-03-13	41.1968	0.00657165	0.0182674	0.012448	8.10174	-0.0979076	-0.0401993	-0.0698711									2.84438	0.0049535	0.0120881	0.0085878
2023-03-14	41.5724	0.00556234	0.0154877	0.0107037	7.57898	-0.0988749	-0.0407004	-0.0705721									3.00654	0.00409415	0.00984952	0.00718473
2023-03-15	41.9174	0.00477335	0.0120604	0.00855664	7.0861	-0.100703	-0.0410727	-0.0718296									3.49329	0.00339	0.00677832	0.00526116
2023-03-16	42.3841	0.00452758	0.0130713	0.00887093	6.55277	-0.100077	-0.0411474	-0.0716573									3.44885	0.00314019	0.00773421	0.00554801
2023-03-17	43.1056	0.00248484	0.00958091	0.0060418	5.92665	-0.102822	-0.0426318	-0.073915									3.30382	0.00117207	0.00449269	0.0028766
2023-03-18	43.661	0.00316804	0.00992227	0.00663399	5.70945	-0.102024	-0.0413747	-0.0728957									3.22367	0.00192363	0.00506642	0.00361798
2023-03-19	44.1649	0.00323049	0.00896874	0.00625471	5.66546	-0.10271	-0.0408246	-0.0729852									3.18938	0.00195644	0.0042025	0.00320077
2023-03-20	44.8657	0.00250803	0.00770266	0.00518446	5.54417	-0.103541	-0.0411386	-0.0737091									3.02034	0.0012005	0.00284191	0.00210864
2023-03-21	46.0067	0.0025421	0.00780743	0.00527463	5.53985	-0.102458	-0.0404315	-0.0728868									2.94332	0.00124522	0.00308119	0.00227234
2023-03-22	47.1771	0.00290648	0.00930179	0.00619319	5.55155	-0.100699	-0.0397244	-0.0717426									2.79406	0.00160662	0.00446071	0.00319054
2023-03-23	48.058	0.00128334	0.00442415	0.00296331	5.36836	-0.104109	-0.0404893	-0.0739423									2.70639	-0.000568737	0.000100589	-0.000133425
2023-03-24	48.4521	0.00133434	0.0039732	0.00287819	4.94593	-0.104169	-0.0399602	-0.0736946									2.80282	-0.00111529	0.000125628	-0.000276719
2023-03-25	48.6738	0.0019597	0.00636835	0.00435547	4.46026	-0.101684	-0.0389219	-0.0720373									2.98457	0.000534257	0.00147292	0.00110488
2023-03-26	49.0064	0.00224857	0.00759956	0.00509471	4.11729	-0.100142	-0.038243	-0.0710395									3.16869	0.000803459	0.00246798	0.00179348
2023-03-27	49.2096	0.00240569	0.00875688	0.00562183	3.8118	-0.0981044	-0.0375489	-0.0699084									3.41041	0.00102646	0.00367068	0.0024773
2023-03-28	49.3968	0.00154778	0.00633406	0.00402539	3.30926	-0.0995975	-0.0375091	-0.070704									3.49707	0.000128067	0.00127419	0.000797542
2023-03-29	49.4394	0.00021213	0.00218027	0.00135711													3.30655	-0.00331555	-0.00129903	-0.00204542
2023-03-30	49.5364	0.000645071	0.00437671	0.00260043													2.85704	-0.00130821	-0.00072546	-0.000912348
2023-03-31	49.5319	0.00122711	0.00628104	0.00385444													3.00294	-0.000311736	0.000864627	0.000401591
2023-04-01	49.3919	0.00173615	0.00759107	0.0047651													3.22698	0.000202994	0.00208739	0.00133509
2023-04-02	49.5403	0.00237655	0.00892524	0.00581753													3.36217	0.000896703	0.00357277	0.00251655
2023-04-03	49.7451	0.00217848	0.00827392	0.00539332													3.42215	0.000791912	0.00328036	0.00230965
2023-04-04	49.7719	0.00194348	0.00787688	0.00509075													3.59266	0.000621704	0.00312769	0.00216138
2023-04-05	49.5106	0.00172738	0.00748723	0.0047898													3.68142	0.000437579	0.0028655	0.00194053
2023-04-06	49.4197	0.00148508	0.00697767	0.00440702													3.85455	0.000250518	0.00261396	0.00171792
2023-04-07	49.6509	0.00102702	0.00569171	0.00352247													3.99866	-0.000111932	0.0016987	0.00104947
2023-04-08	49.8291	0.000719667	0.00477145	0.00289317													4.04076	-0.00036529	0.000997778	0.000542283
2023-04-09	49.6898	0.000380709	0.00420231	0.00240708													4.07514	-0.000665581	0.000593241	0.000165587
2023-04-10	49.3858	-0.000209116	0.00187311	0.000958894													4.05683	-0.00160611	-0.00102827	-0.00118878
2023-04-11	49.1526	-0.000529153	0.000779714	0.000281889													3.91211	-0.00283364	-0.00147144	-0.00194847
2023-04-12	49.1958	-0.000993988	-0.000637836	-0.000705771													3.6997	-0.00446621	-0.00200222	-0.00294616
2023-04-13	49.3579	-0.000723032	8.18712e-05	-0.000156804													3.62673	-0.00328073	-0.00160401	-0.0022255
2023-04-14	49.5916	-0.000494357	0.0010303	0.000419787													3.61201	-0.0021685	-0.00123797	-0.00155343
2023-04-15	49.9161	-0.000339892	0.00161269	0.000769058													3.63581	-0.00156212	-0.00101148	-0.0011889
2023-04-16	49.9579	-0.000147166	0.00225558	0.00126122													3.69603	-0.00108971	-0.000550241	-0.000670245					3.02153	-0.00103176	-0.000443585	-0.000556531
2023-04-17	49.6855	-0.000259517	0.00219385	0.00109008													3.78828	-0.00118879	-0.000725382	-0.000809442					3.25185	-0.00112976	-0.000607509	-0.000693711
2023-04-18	49.305	-0.000250578	0.00245938	0.001232													3.93304	-0.00116773	-0.000531538	-0.000638299					3.43429	-0.0011064	-0.000381885	-0.000518182
2023-04-19	48.7856	-0.000402627	0.00276911	0.00129889													4.14525	-0.00130882	-0.000223185	-0.000544579					3.55523	-0.00124371	-3.75506e-05	-0.000417173
2023-04-20	48.0814	-0.000477824	0.00303415	0.00137923													4.4473	-0.00137484	7.98808e-05	-0.000440569					3.59425	-0.00130381	0.000282541	-0.000301699
2023-04-21	47.3405	-0.000669482	0.00182419	0.000705925													4.66601	-0.00158708	-0.00104816	-0.001148					3.69364	-0.00151259	-0.000897967	-0.00100266
2023-04-22	46.771	-0.000998965	0.000260177	-0.000183398													4.79501	-0.00280101	-0.00162199	-0.00206958					3.9098	-0.00259426	-0.00152038	-0.0019281
2023-04-23	46.3241	-0.00131274	-0.000782595	-0.000891584													4.84077	-0.00402305	-0.00204652	-0.00281699					4.22045	-0.00383242	-0.00196289	-0.0026866
2023-04-24	45.9206	-0.00100084	0.000306817	-0.000170232													4.88956	-0.00281864	-0.00163263	-0.00209318					4.63407	-0.00263591	-0.00154257	-0.00196835
2023-04-25	45.4484	-0.00064832	0.00156024	0.00060331													4.98684	-0.0015968	-0.00108324	-0.00127099					5.09685	-0.00153269	-0.000980899	-0.00114725
2023-04-26	44.8928	-0.000582739	0.00210977	0.000891617													5.14941	-0.00148631	-0.000733643	-0.00088119					5.59335	-0.00142114	-0.000577262	-0.000755702
2023-04-27	44.2256	-0.000573453	0.00238101	0.00102839													5.40648	-0.00139887	-0.000228763	-0.000577036					6.10748	-0.00133163	-3.89289e-05	-0.000447866
2023-04-28	43.6564	-0.000396607	0.00325332	0.00152862													5.55746	-0.00115499	0.000876196	6.57791e-05					6.53477	-0.00108628	0.00107011	0.000197527
2023-04-29	43.2138	-0.000499435	0.00302531	0.00137206													5.62979	-0.001204	0.000837201	2.46161e-05					6.8521	-0.00113459	0.00103284	0.000157384
2023-04-30	42.8866	-0.000591349	0.00283197	0.00123687													5.64266	-0.00125256	0.000796881	-1.71497e-05					7.07768	-0.00118286	0.000993007	0.000115811
2023-05-01	42.673	-0.000674296	0.00266603	0.00111863													5.60815	-0.00130072	0.000754727	-5.98232e-05					7.22055	-0.00123098	0.000950635	7.28541e-05
2023-05-02	42.6091	-0.000673863	0.00249061	0.00102413													5.5293	-0.0012709	0.000685402	-8.97851e-05					7.35812	-0.00120117	0.000880871	4.24706e-05
2023-05-03	42.7317	-0.000956015	0.00172147	0.00053302													5.39509	-0.00153072	3.08356e-07	-0.000530246					7.4893	-0.00146109	0.000194972	-0.000398628
2023-05-04	43.093	-0.00104039	0.0016272	0.000450932													5.18982	-0.00160252	-4.09764e-05	-0.000580823					7.6127	-0.00153308	0.000152711	-0.00044998
2023-05-05	43.7708	-0.00116779	0.0015948	0.000382987													4.89002	-0.00173014	-5.92762e-05	-0.000641549					7.72646	-0.00166101	0.000133058	-0.000511733	3.13741	0.000719988	0.00233149	0.00110434
2023-05-06	44.0705	-0.00121147	0.00112874	0.000134942													4.72033	-0.00177648	-0.000495288	-0.000875615					7.85582	-0.00170767	-0.000304531	-0.000746923	3.58642	0.00028347	0.00237731	0.000902415
2023-05-07	44.0267	-0.00140556	0.000472903	-0.000262192													4.67085	-0.00197534	-0.00105618	-0.00125226					7.99775	-0.0019068	-0.000899485	-0.00112466	4.12034	-0.000322116	0.00227467	0.000562944
2023-05-08	43.6694	-0.0016715	-0.000312555	-0.000747603													4.7328	-0.00224812	-0.00147486	-0.00171067					8.14979	-0.00217976	-0.00136443	-0.00158404	4.73127	-0.00103729	0.00210193	0.000146254
2023-05-09	43.0754	-0.00173457	-0.000806411	-0.00101923													4.81772	-0.00235354	-0.00165924	-0.00200673					8.28719	-0.002288	-0.0015746	-0.00188597	5.39972	-0.00153628	0.00210532	-9.78922e-05
2023-05-10	42.5671	-0.0014659	-9.69689e-05	-0.000571769													4.91409	-0.00211302	-0.00135939	-0.00156896					8.36958	-0.00205128	-0.00125578	-0.00145572	5.94721	-0.000790333	0.00245967	0.00039667
2023-05-11	42.1297	-0.00149172	2.97004e-05	-0.000533485													5.01999	-0.00215372	-0.00133377	-0.00152622					8.40666	-0.00209666	-0.00122579	-0.00142204	6.39444	-0.000615182	0.00253219	0.000497175
2023-05-12	41.7521	-0.00121225	0.000841973	-4.41608e-05													5.13393	-0.00187728	-0.000635972	-0.00102064					8.40578	-0.00182568	-0.000496599	-0.000926804	6.75722	0.000261823	0.00292284	0.00106165
2023-05-13	41.4256	-0.00131482	0.000640272	-0.000187466													5.25475	-0.00197148	-0.00078548	-0.00113596					8.37263	-0.00192607	-0.00066331	-0.00105375	7.04789	0.000139125	0.0029401	0.00100357
2023-05-14	40.9911	-0.0013737	0.000550174	-0.000257329													5.37871	-0.00203059	-0.000844308	-0.00119126					8.40482	-0.0019912	-0.000738751	-0.00112025	7.33054	0.000108199	0.00299245	0.00100637
2023-05-15	40.4331	-0.00151534	0.000511711	-0.000335008													5.50639	-0.0021826	-0.000874938	-0.00126959					8.51134	-0.00214887	-0.000784943	-0.00120907	7.60323	0.00010698	0.00295273	0.000987817
2023-05-16	39.7324	-0.00156527	0.000466692	-0.000381517													5.63856	-0.00225516	-0.000938983	-0.00133444					8.70332	-0.00222656	-0.000863028	-0.00128337	7.86336	7.44631e-05	0.00299471	0.000985217
2023-05-17	38.8644	-0.00174999	0.00029542	-0.000548925													5.77623	-0.00247732	-0.00116073	-0.00154108					8.99478	-0.00245314	-0.00109685	-0.00149814	8.10733	-0.00011335	0.00288834	0.00084328
2023-05-18	37.7971	-0.00186926	0.00119569	-6.93996e-05													5.9208	-0.00265268	-0.000350825	-0.00112715					9.4038	-0.00263207	-0.000296596	-0.0010907	8.33006	0.000734423	0.0028311	0.00132618
2023-05-19	36.4875	-0.00195672	0.0014782	4.92873e-05													6.07427	-0.00282027	-0.00020575	-0.00110602					9.95444	-0.00280223	-0.000158539	-0.00107429	8.52405	0.000919886	0.00278391	0.0014188
2023-05-20	34.875	-0.00202068	0.00188442	0.000240247													6.23961	-0.0029965	2.76762e-07	-0.00105521					10.68	-0.00297996	4.33427e-05	-0.00102626	8.67771	0.00115804	0.00273076	0.00154521
2023-05-21	33.6083	-0.00198348	0.00175055	0.000166984													6.39363	-0.00304362	-0.000296496	-0.00124039					11.3025	-0.00302767	-0.000255227	-0.00121265	8.74682	0.000913515	0.0028056	0.00143299
2023-05-22	32.6547	-0.00197176	0.00157014	6.18076e-05													6.54033	-0.0030846	-0.000599181	-0.00142613					11.829	-0.00306862	-0.000558056	-0.00139848	8.74242	0.000647893	0.0028848	0.00131877
2023-05-23	31.986	-0.00198762	0.00133999	-7.77072e-05													6.68329	-0.00311937	-0.000908531	-0.00161276					12.2654	-0.00310289	-0.000866365	-0.0015844	8.6742	0.00037408	0.00296888	0.0012031
2023-05-24	31.5777	-0.00215937	7.76182e-05	-0.000841894													6.82574	-0.00327545	-0.00210052	-0.00238899					12.6168	-0.00325813	-0.00206701	-0.00235935	8.55075	-0.000887562	0.00293017	0.000496821
2023-05-25	31.102	-0.00230887	-0.000502802	-0.00117406													6.98071	-0.00345589	-0.00247279	-0.00279277					12.9374	-0.00343814	-0.00244599	-0.00276255	8.55635	-0.00154355	0.00287157	0.00017131
2023-05-26	30.57	-0.00227851	-0.000531542	-0.00117484													7.15146	-0.00349766	-0.00255918	-0.00291721					13.2278	-0.00347984	-0.00253422	-0.00288706	8.67483	-0.00171434	0.00295608	0.000132182
2023-05-27	29.99	-0.00287172	0.00100928	-0.000675918													7.34073	-0.00419939	-0.00184491	-0.00258977					13.4879	-0.0041819	-0.00180283	-0.0025603	8.89406	-0.000377871	0.00237857	0.000550636
2023-05-28	29.4009	-0.00233992	7.02648e-05	-0.000890425													7.58542	-0.00381534	-0.00264868	-0.00302545					13.7253	-0.00379706	-0.00261854	-0.00299072	9.15078	-0.00159166	0.00288761	0.000204179
2023-05-29	28.8979	-0.00223946	0.000313187	-0.00073676													7.89102	-0.00385244	-0.00269899	-0.00308454					13.904	-0.00383221	-0.00266074	-0.0030394	9.3786	-0.00161587	0.00296371	0.000230641
2023-05-30	28.486	-0.00214519	0.00054093	-0.00059294													8.25423	-0.00388306	-0.00274586	-0.00313901					14.0204	-0.00385914	-0.00269557	-0.00307847	9.57779	-0.00163792	0.00303816	0.000257691
2023-05-31	28.1716	-0.00206172	0.000744006	-0.000465353													8.67203	-0.00390818	-0.00278973	-0.00318943					14.0698	-0.00387797	-0.00272331	-0.00310834	9.74836	-0.00165824	0.00311082	0.000285105
2023-06-01	27.9626	-0.00220484	0.000460068	-0.000672501													9.14166	-0.00413891	-0.00308971	-0.00354677					14.0466	-0.00409881	-0.00301074	-0.0034396	9.89004	-0.00212797	0.00296985	1.15834e-06
2023-06-02	27.8691	-0.00219445	0.00050919	-0.00065024													9.66058	-0.004191	-0.00316966	-0.00364123					13.9435	-0.00413621	-0.00306724	-0.00350169	10.0022	-0.00221819	0.00300284	-2.23103e-05
2023-06-03	27.9037	-0.00221017	0.000504405	-0.000664552													10.2265	-0.00423823	-0.00324544	-0.00373005					13.7517	-0.00416253	-0.00311386	-0.00355084	10.0839	-0.00230337	0.00303523	-4.33292e-05
2023-06-04	28.0823	-0.00216228	0.000613412	-0.000601371													10.8372	-0.00418504	-0.00322353	-0.00369102					13.4599	-0.00408044	-0.00305094	-0.00346324	10.1335	-0.0022042	0.00316348	6.06525e-05
2023-06-05	28.2827	-0.00219225	0.000547846	-0.000649782													11.4656	-0.0042147	-0.00328832	-0.00376891					13.1776	-0.00407329	-0.00307197	-0.00348358	10.1426	-0.00228714	0.00320524	4.68468e-05
2023-06-06	28.4799	-0.00234084	0.000340092	-0.000820875													12.0436	-0.00447583	-0.00347293	-0.00398949					12.9097	-0.00418974	-0.0032104	-0.00363513	10.1417	-0.00250584	0.00312118	-8.82053e-05
2023-06-07	28.6741	-0.00245635	0.000168541	-0.00096031													12.5697	-0.00474093	-0.00364497	-0.00419875					12.6569	-0.00427806	-0.00332613	-0.00376351	10.1305	-0.00268166	0.00306391	-0.000189696
2023-06-08	28.865	-0.00273878	-0.000402075	-0.00136787													13.0429	-0.00542823	-0.00402091	-0.00469532					12.4195	-0.00464282	-0.00365733	-0.0041672	10.1084	-0.00324779	0.00283226	-0.000557141
2023-06-09	29.0528	-0.00284433	-0.00056475	-0.0015002													13.4618	-0.00574916	-0.00420863	-0.00493772					12.198	-0.00481399	-0.00377378	-0.00430411	10.075	-0.00339854	0.00277196	-0.000646608
2023-06-10	29.2373	-0.00293794	-0.000707845	-0.00161841													13.8249	-0.00607689	-0.00440167	-0.00518617					11.993	-0.00497776	-0.00388449	-0.00443431	10.0299	-0.00352001	0.0027172	-0.000718724
2023-06-11	29.4184	-0.00301952	-0.000831672	-0.00172252													14.1309	-0.00641169	-0.00460011	-0.00544081					11.8051	-0.00513416	-0.00398775	-0.00455771	9.97261	-0.00361112	0.0026682	-0.000772855
2023-06-12	29.5636	-0.00309769	-0.000948231	-0.00182184													14.3437	-0.00675469	-0.00480613	-0.00570359					11.6271	-0.0052973	-0.00409164	-0.00468526	9.95653	-0.00367477	0.00262414	-0.000810757
2023-06-13	29.6744	-0.0032595	-0.00118263	-0.00201826													14.4664	-0.00723192	-0.00509945	-0.00607707					11.4577	-0.00559168	-0.00427637	-0.00491909	9.98083	-0.00383985	0.00249567	-0.000937228
2023-06-14	29.7521	-0.00333888	-0.00129357	-0.00211644													14.5015	-0.00760518	-0.00533018	-0.00636791					11.2958	-0.00578986	-0.00438977	-0.00506496	10.0448	-0.00387047	0.00244783	-0.000960016
2023-06-15	29.7981	-0.00339729	-0.00145476	-0.00223219													14.4515	-0.0080489	-0.00557683	-0.00669269					11.1401	-0.00605528	-0.00451227	-0.00523882	10.1478	-0.00394518	0.00241663	-0.000998589
2023-06-16	29.8136	-0.00346687	-0.00153831	-0.00231309													14.3185	-0.00843783	-0.00582431	-0.00700065					10.9897	-0.00626135	-0.00462798	-0.00538892	10.2893	-0.00394215	0.00236742	-0.00100446
2023-06-17	29.7994	-0.00369229	-0.0020196	-0.00265837													14.1044	-0.00924589	-0.00626633	-0.00759095					10.8436	-0.00688186	-0.00493002	-0.00581393	10.4689	-0.00434165	0.00215227	-0.00128121
2023-06-18	29.7567	-0.00375816	-0.00210288	-0.00273846													13.8108	-0.00968491	-0.00654561	-0.00793828					10.7007	-0.00712558	-0.00505963	-0.00598647	10.6863	-0.00435604	0.0020859	-0.00130308
2023-06-19	29.6863	-0.00373568	-0.00228415	-0.00281926													13.4392	-0.0102494	-0.00679403	-0.00830883					10.5603	-0.00748683	-0.00514772	-0.00617197	10.9411	-0.00448643	0.00209415	-0.00134044
2023-06-20	29.5889	-0.00379297	-0.00231325	-0.00287029					3.18595	0.0127966	0.0301645	0.0205536					12.9909	-0.0106935	-0.00709733	-0.00867425					10.4214	-0.00771745	-0.00527885	-0.00634056	11.2332	-0.00448941	0.00200542	-0.00136734
2023-06-21	29.4894	-0.00392292	-0.00243873	-0.00300155					3.39432	0.012416	0.0294835	0.020074					12.5325	-0.0112439	-0.00747599	-0.00912891					10.2794	-0.00804325	-0.00547459	-0.00658705	11.5319	-0.00461403	0.00182975	-0.00149314
2023-06-22	29.3876	-0.00396589	-0.00244569	-0.00303612					3.60743	0.0121152	0.0289148	0.0196838					12.0637	-0.0116882	-0.00778411	-0.00949738					10.1342	-0.00825006	-0.00558788	-0.00673467	11.8373	-0.00464569	0.00172883	-0.00154072
2023-06-23	29.2834	-0.00401126	-0.00244687	-0.00306687					3.82544	0.0118079	0.0283413	0.0192874					11.584	-0.0121386	-0.00809883	-0.00987245					9.98562	-0.0084495	-0.00569507	-0.00687539	12.1498	-0.00469673	0.00161738	-0.00160308
2023-06-24	29.1768	-0.00405327	-0.00244185	-0.00309348					4.04853	0.011494	0.0277628	0.0188845					11.0932	-0.0125952	-0.00842033	-0.0102543					9.83359	-0.00864064	-0.00579523	-0.00700829	12.4696	-0.00476664	0.00149567	-0.00167994
2023-06-25	29.0677	-0.00409169	-0.00243022	-0.00311564					4.27688	0.0111737	0.0271789	0.0184751					10.5909	-0.0130584	-0.00874887	-0.0106433					9.67798	-0.00882242	-0.00588743	-0.00713237	12.7969	-0.00485497	0.00136398	-0.00177107
2023-06-26	28.956	-0.00434959	-0.00172704	-0.00302885					4.51067	0.0106157	0.027294	0.0181664					10.0765	-0.0128516	-0.00927364	-0.0109369					9.51865	-0.00831372	-0.00615999	-0.00714312	13.132	-0.00427852	0.000993407	-0.00177247
2023-06-27	28.7831	-0.00404144	-0.00211762	-0.00301765					4.8194	0.0106634	0.0263259	0.0178059					9.57841	-0.0136868	-0.00932364	-0.0112784					9.35991	-0.00885956	-0.00596011	-0.00720778	13.4519	-0.00477462	0.00121489	-0.00183656
2023-06-28	28.5513	-0.00406506	-0.00223661	-0.00309484					5.20014	0.0103848	0.0256772	0.0173815					9.09753	-0.0142164	-0.00964145	-0.0116829					9.20221	-0.00910691	-0.00603361	-0.00734246	13.7562	-0.0049821	0.00110605	-0.00197796
2023-06-29	28.2624	-0.00409876	-0.00237917	-0.00318823					5.65007	0.0101106	0.0250425	0.016965					8.63494	-0.014734	-0.00995434	-0.0120799					9.04598	-0.00935195	-0.00607898	-0.00747732	14.0442	-0.00519562	0.000994752	-0.0021242
2023-06-30	27.9186	-0.00420165	-0.00249043	-0.00331031					6.16649	0.0097806	0.0244769	0.0165431					8.19165	-0.015187	-0.0103045	-0.0124828					8.89167	-0.00954271	-0.0061418	-0.00762687	14.3154	-0.00536041	0.000821892	-0.00228778
2023-07-01	27.5218	-0.00427157	-0.00265788	-0.00343275					6.74677	0.00950445	0.0238897	0.016144					7.76871	-0.0156627	-0.0106145	-0.0128638					8.73972	-0.0097682	-0.00615972	-0.00776459	14.5693	-0.00556328	0.000696564	-0.00243993
2023-07-02	27.0738	-0.00435765	-0.00284533	-0.00356866					7.38837	0.00923422	0.0233177	0.0157542					7.36719	-0.0161258	-0.0108395	-0.0132362					8.59058	-0.00999426	-0.00618121	-0.00790515	14.8054	-0.00576742	0.000571628	-0.00259331
2023-07-03	26.5763	-0.00445249	-0.00305344	-0.0037185					8.08883	0.00896978	0.0227604	0.0153734					6.98814	-0.0165768	-0.0110533	-0.0136002					8.44466	-0.010223	-0.00620773	-0.00805036	15.0229	-0.00597243	0.000447304	-0.00274764
2023-07-04	26.0312	-0.00455656	-0.00328336	-0.00388301					8.84577	0.00871102	0.0222172	0.0150013					6.63264	-0.017016	-0.0112578	-0.0139557					8.30242	-0.0104565	-0.00624082	-0.0082021	15.2213	-0.00617799	0.000323772	-0.00290268
2023-07-05	25.44	-0.0046716	-0.00353674	-0.00406333					9.65688	0.00845778	0.0216877	0.0146375					6.3018	-0.0174439	-0.0114526	-0.0143027					8.16428	-0.0106971	-0.00628208	-0.0083624	15.4	-0.00638387	0.000201181	-0.00305824
2023-07-06	24.8045	-0.00481388	-0.00381027	-0.00426098					10.5199	0.00820993	0.0211714	0.0142818					5.99673	-0.0178607	-0.0116373	-0.0146411					8.0307	-0.0109472	-0.00633319	-0.00853337	15.5584	-0.0065899	7.96493e-05	-0.00321421
2023-07-07	24.126	-0.00496978	-0.00408956	-0.00447798					11.4327	0.00796732	0.0206676	0.0139339					5.71856	-0.0182666	-0.0118113	-0.0149705					7.90211	-0.0112093	-0.00639588	-0.00871725	15.6957	-0.00679597	-4.07289e-05	-0.00337047
2023-07-08	23.4063	-0.00519383	-0.00429966	-0.0046968					12.393	0.00765688	0.0202999	0.013614					5.46846	-0.0185425	-0.0120457	-0.015271					7.77895	-0.0113658	-0.00654378	-0.00889644	15.8115	-0.00688146	-0.000232235	-0.003507
2023-07-09	22.6466	-0.00547725	-0.00472303	-0.00505932					13.3988	0.00736466	0.0196821	0.0131801					5.2476	-0.0190594	-0.0122552	-0.0156791					7.66168	-0.0117929	-0.00669364	-0.00921116	15.9049	-0.00722147	-0.000409265	-0.00376232
2023-07-10	21.8486	-0.00569471	-0.00501712	-0.00533037					14.4482	0.00714437	0.0192525	0.0128759					5.0572	-0.0193952	-0.0123863	-0.015958					7.55075	-0.0120679	-0.00679393	-0.00942568	15.9753	-0.00738895	-0.000518276	-0.00389713
2023-07-11	21.0135	-0.00609647	-0.00515712	-0.00568174					15.5389	0.00696508	0.0186855	0.0125307					4.89849	-0.0198626	-0.0124687	-0.0162721					7.44663	-0.0125081	-0.0068764	-0.00970828	16.0219	-0.00770022	-0.000589644	-0.00407835
2023-07-12	20.2012	-0.00647643	-0.00529385	-0.00597131					16.6	0.00674718	0.0183032	0.0122478					4.74412	-0.0201539	-0.012586	-0.0165257					7.34535	-0.0127678	-0.00699258	-0.00992728	16.0672	-0.00783678	-0.000699905	-0.0042011
2023-07-13	19.4108	-0.00699423	-0.00553679	-0.00639383					17.6324	0.00641752	0.0177962	0.0118282					4.5939	-0.0205664	-0.01281	-0.0169115					7.24679	-0.0131458	-0.007214	-0.0102762	16.1113	-0.00809935	-0.000921453	-0.00446037
2023-07-14	18.6413	-0.0073608	-0.00565251	-0.00666779					18.6374	0.00621198	0.0174306	0.0115582					4.44767	-0.0208435	-0.0129092	-0.0171511					7.15085	-0.0133834	-0.00730773	-0.0104745	16.1543	-0.00822828	-0.00102012	-0.00457437
2023-07-15	17.8921	-0.00772009	-0.00575868	-0.0069339					19.6161	0.00601124	0.0170746	0.0112945					4.30528	-0.0211123	-0.0130004	-0.0173837					7.05743	-0.0136089	-0.00739179	-0.0106628	16.1961	-0.00835238	-0.00111458	-0.00468446
2023-07-16	17.1622	-0.00807246	-0.00585514	-0.00719217					20.5694	0.00581543	0.016728	0.0110369					4.16657	-0.0213727	-0.0130836	-0.0176091					6.96643	-0.0138232	-0.00746689	-0.0108418	16.2368	-0.00847223	-0.00120515	-0.00479104
2023-07-17	16.451	-0.00841832	-0.00594177	-0.00744266					21.4985	0.0056247	0.0163909	0.0107857					4.0314	-0.0216249	-0.0131584	-0.0178273					6.87775	-0.0140274	-0.00753387	-0.0110124	16.2765	-0.00858829	-0.001292	-0.0048944
2023-07-18	15.7483	-0.00864121	-0.0059589	-0.00758735					22.3793	0.00550466	0.0161772	0.0106418					3.8989	-0.0217617	-0.0131629	-0.0179427					6.77263	-0.0141158	-0.00753144	-0.0110802	16.3319	-0.0086012	-0.00131434	-0.00490331
2023-07-19	15.0553	-0.00885527	-0.00597227	-0.00772558					23.2126	0.00538895	0.0159737	0.0105041					3.76918	-0.0218924	-0.0131616	-0.0180531					6.65211	-0.0141989	-0.00752522	-0.0111442	16.4021	-0.00862069	-0.00133724	-0.00491626
2023-07-20	14.3727	-0.00903758	-0.00605753	-0.00789479					23.9991	0.00520115	0.0158323	0.0103349					3.64238	-0.0219666	-0.0132292	-0.0181952					6.51716	-0.0142265	-0.00759057	-0.0112417	16.4864	-0.00859506	-0.00143589	-0.00496985
2023-07-21	13.7013	-0.00923447	-0.0060709	-0.00802554					24.7395	0.00508683	0.0156503	0.0102047					3.51856	-0.0220829	-0.0132226	-0.0182995					6.36864	-0.0142982	-0.0075836	-0.0113032	16.5838	-0.00862343	-0.00146511	-0.00499342
2023-07-22	13.0417	-0.00942442	-0.00608198	-0.00815167					25.4345	0.00497587	0.015476	0.0100792					3.39782	-0.0221942	-0.0132102	-0.0183992					6.20737	-0.0143668	-0.00757337	-0.011362	16.6937	-0.0086575	-0.00149405	-0.00502003
2023-07-23	12.3943	-0.00996273	-0.00597342	-0.00836751					26.0849	0.00498725	0.0148324	0.00986194					3.28021	-0.0227594	-0.0130752	-0.0185869					6.03408	-0.014895	-0.0074422	-0.0115117	16.8155	-0.0091619	-0.00140406	-0.00514322
2023-07-24	11.7598	-0.0101054	-0.00599193	-0.00847523					26.6913	0.00487202	0.0147184	0.00975598					3.16579	-0.0228166	-0.0130618	-0.0186668					5.84947	-0.0149131	-0.00743589	-0.011555	16.9485	-0.00916057	-0.00144216	-0.00516404
2023-07-25	11.1385	-0.0102447	-0.00600987	-0.00858112					27.2546	0.0047598	0.0146077	0.00965273					3.05459	-0.0228721	-0.013043	-0.0187433					5.65416	-0.0149318	-0.00742639	-0.0115973	17.0922	-0.00916642	-0.00147925	-0.00518797
2023-07-26	10.5306	-0.0107145	-0.00615891	-0.0089399					27.7753	0.00451829	0.0141451	0.00929308													5.44876	-0.0152958	-0.00754448	-0.0118919	17.2461	-0.00952554	-0.00164657	-0.00546953
2023-07-27	9.93651	-0.0108756	-0.00619305	-0.00906741					28.2543	0.00439702	0.0140099	0.00917113													5.2338	-0.0153456	-0.00754375	-0.0119557	17.4096	-0.00957369	-0.00169589	-0.00552194
2023-07-28	9.35641	-0.0110322	-0.00622923	-0.00919452					28.6923	0.00427889	0.0138786	0.00905232													5.00978	-0.0153954	-0.00754007	-0.0120182	17.5823	-0.00962627	-0.00174341	-0.0055756
2023-07-29	8.7905	-0.0111845	-0.00626896	-0.0093224					29.0899	0.00416369	0.0137509	0.00893645													4.77719	-0.0154459	-0.00753391	-0.01208	17.7638	-0.0096829	-0.00178912	-0.00563033
2023-07-30	8.23891	-0.0113329	-0.00631398	-0.00945235					29.4479	0.00405122	0.0136265	0.00882332													4.53647	-0.0154973	-0.00752574	-0.0121416	17.9537	-0.00974316	-0.00183305	-0.00568594
2023-07-31	7.70176	-0.0116525	-0.00639828	-0.0096864					29.7669	0.00390902	0.0133261	0.00861023													4.28802	-0.0157246	-0.00754801	-0.0123036	18.1516	-0.00998181	-0.00190726	-0.00584305
2023-08-01	7.17912	-0.01178	-0.00645785	-0.00981746					30.0478	0.00380404	0.013222	0.00851011													4.03222	-0.0157662	-0.00753495	-0.0123586	18.3572	-0.0100343	-0.00194501	-0.00589181
2023-08-02	6.68036	-0.0119237	-0.00651985	-0.00995425					30.3157	0.00370096	0.0131196	0.00841147													3.78811	-0.0158089	-0.00752007	-0.0124134	18.5533	-0.0100826	-0.00197949	-0.00593688
2023-08-03	6.20387	-0.0120779	-0.00658535	-0.0100981					30.5718	0.00359964	0.0130186	0.00831417													3.5549	-0.015853	-0.00750374	-0.0124684	18.7407	-0.0101271	-0.00201094	-0.00597853
2023-08-04	5.74817	-0.0122422	-0.00665563	-0.0102508					30.8166	0.00349998	0.0129191	0.00821815													3.33187	-0.0158989	-0.00748639	-0.012524	18.9199	-0.0101681	-0.00203955	-0.006017
2023-08-05	5.31193	-0.0124189	-0.00673223	-0.0104142					31.051	0.00340192	0.012821	0.00812336													3.11836	-0.015947	-0.00746857	-0.0125807	19.0915	-0.0102058	-0.00206552	-0.00605251
2023-08-06	4.89391	-0.0126106	-0.00681706	-0.0105911					31.2756	0.00330546	0.0127243	0.00802983																	19.2559	-0.0102405	-0.00208902	-0.00608526
2023-08-07	4.49299	-0.0128207	-0.00691245	-0.0107845					31.491	0.00321065	0.0126291	0.00793766																	19.4136	-0.0102725	-0.00211019	-0.00611542
2023-08-08	4.11473	-0.0138693	-0.00724817	-0.0115588					31.8197	0.00287356	0.0116185	0.00726045																	19.5116	-0.0111739	-0.00235919	-0.00670202
2023-08-09	3.75719	-0.0147988	-0.0075371	-0.0122328					32.2657	0.00258673	0.0107807	0.00669622																	19.5495	-0.0118824	-0.00254749	-0.00715943
2023-08-10	3.41856	-0.0157869	-0.00783407	-0.012935					32.8334	0.00229756	0.00992077	0.00611796																	19.5267	-0.0125899	-0.00272937	-0.00761448
2023-08-11	3.09709	-0.0164026	-0.00814725	-0.0134731					33.527	0.00200047	0.00946913	0.00572703																	19.4424	-0.0128766	-0.00291161	-0.00787025
2023-08-12									34.3508	0.00171143	0.00864752	0.00516306																	19.296	-0.0135038	-0.00307881	-0.00828148
2023-08-13									35.3093	0.00142253	0.00781038	0.00458959																	19.0866	-0.0141239	-0.00323859	-0.00868678
2023-08-14									36.4071	0.00121167	0.00714216	0.00414826																	18.8133	-0.0145548	-0.00331273	-0.00894521
2023-08-15									37.4892	0.00130992	0.00745511	0.00437256																	18.55	-0.0140429	-0.00308845	-0.00856077
2023-08-16									38.5559	0.00126089	0.00723017	0.00424707																	18.2969	-0.0140744	-0.00301809	-0.00853336
2023-08-17									39.608	0.00131807	0.00692917	0.00415311																	18.0541	-0.0141968	-0.00284786	-0.00848573
2023-08-18									40.6458	0.00145045	0.00720815	0.0043832																	17.8218	-0.0137671	-0.00260787	-0.00812924
2023-08-19									41.6699	0.00146596	0.00731071	0.00445702																	17.6001	-0.0135256	-0.00248893	-0.00793712
2023-08-20									42.6807	0.00147821	0.00740989	0.00452753																	17.3891	-0.0133027	-0.00237766	-0.00775824
2023-08-21									43.6787	0.00153892	0.00794379	0.0048314																	17.189	-0.0126695	-0.00222241	-0.00735925
2023-08-22									44.6316	0.00145786	0.00719596	0.0044393																	16.9218	-0.0132505	-0.00219765	-0.00762006
2023-08-23									45.4173	0.000969756	0.00652891	0.00376606																	16.6399	-0.0137292	-0.00257344	-0.00814511
2023-08-24									46.0318	0.000717363	0.0061552	0.00340587																	16.3433	-0.0138961	-0.00270975	-0.00834639
2023-08-25									46.471	0.000429092	0.00562249	0.00294404																	16.032	-0.0141932	-0.00287747	-0.00863303
2023-08-26									46.7305	9.03249e-05	0.00490374	0.00236094																	15.7058	-0.0146457	-0.00309134	-0.00902381
2023-08-27									46.806	-0.000241107	0.0041813	0.00177483																	15.3646	-0.0150728	-0.00329377	-0.0094011
2023-08-28									46.6929	-0.000468779	0.00399911	0.00152556																	15.0086	-0.0149385	-0.00338854	-0.00942811
2023-08-29									46.252	-0.000553075	0.00379127	0.0013918																	14.7198	-0.0148945	-0.00335927	-0.00938315
2023-08-30									45.6496	-0.000538176	0.00391948	0.00148666																	14.4241	-0.014537	-0.00323539	-0.00912231
2023-08-31									44.8952	-0.000528757	0.00403821	0.00157298																	14.1209	-0.0142019	-0.00311962	-0.00887761
2023-09-01									43.9976	-0.000542784	0.00406415	0.00160703																	13.8097	-0.0139685	-0.00302869	-0.00869035
2023-09-02									42.9647	-0.000509169	0.00433107	0.00178541																	13.4901	-0.0135067	-0.0028908	-0.00836464
2023-09-03									41.8039	-0.000511264	0.00445947	0.00186926																	13.1615	-0.0131872	-0.00278838	-0.00813518
2023-09-04									40.522	-0.000461241	0.00464558	0.0020074																	12.8238	-0.0128153	-0.00263321	-0.0078535
2023-09-05									39.2896	-0.000536609	0.00491766	0.00208861																	12.4895	-0.0123736	-0.0026007	-0.00763405
2023-09-06									38.1389	-0.000667691	0.00492936	0.00201575																	12.2367	-0.0122861	-0.0026374	-0.0076226
2023-09-07									37.0703	-0.000865487	0.00507929	0.00196689																	12.0663	-0.012167	-0.00275471	-0.0076464
2023-09-08									36.0838	-0.000995232	0.00513468	0.0019119																	11.9793	-0.0122468	-0.00281772	-0.00773547
2023-09-09									35.1799	-0.00112682	0.0051858	0.00185413																	11.9768	-0.0124344	-0.00289508	-0.00788477
2023-09-10									34.3589	-0.00125985	0.0052334	0.00179415																	12.0599	-0.012722	-0.00298477	-0.00808936
2023-09-11									33.6211	-0.00139396	0.00527818	0.00173245																	12.2296	-0.0130981	-0.00308435	-0.00834214
2023-09-12									32.9088	-0.00152401	0.0049039	0.00148633																	12.3929	-0.0138719	-0.00317393	-0.00876693
2023-09-13									32.3563	-0.00165865	0.00450803	0.00122737																	12.4637	-0.0145606	-0.00324836	-0.00914126
2023-09-14									31.9522	-0.00179813	0.00408813	0.00095424																	12.4372	-0.0151776	-0.00331026	-0.00947316
2023-09-15									31.6856	-0.00185427	0.00396172	0.000906458																	12.3081	-0.0154182	-0.00327323	-0.00953011
2023-09-16									31.5466	-0.00191857	0.00324392	0.000540908																	12.0699	-0.0161527	-0.00322952	-0.00985023
2023-09-17									31.5258	-0.00209528	0.00266109	0.000174734																	11.7157	-0.0166665	-0.00328335	-0.0101198
2023-09-18									31.6142	-0.00239421	0.00204496	-0.000273165																	11.2371	-0.0171161	-0.00344376	-0.0104143
2023-09-19									31.8252	-0.00222581	0.0020419	-0.000153755																	10.7772	-0.0169488	-0.00312934	-0.0101354
2023-09-20									31.9879	-0.00220699	0.00176937	-0.000249709																	10.3219	-0.0170159	-0.00295594	-0.0100505
2023-09-21									32.1029	-0.00219214	0.00151113	-0.000342244																	9.87009	-0.0170341	-0.00277767	-0.00994045
2023-09-22									32.1705	-0.00224288	0.000962177	-0.00064633																	9.42058	-0.0172989	-0.00265679	-0.0100165
2023-09-23									32.1914	-0.00221852	0.000784992	-0.000690859																	8.97235	-0.0171567	-0.00245451	-0.00981198
2023-09-24									32.1658	-0.00219566	0.000619782	-0.000731873																	8.52446	-0.0169574	-0.00224986	-0.00957986
2023-09-25									32.0942	-0.00204168	0.000409351	-0.000686713																	8.07606	-0.0167529	-0.00191269	-0.00923727
2023-09-26									31.9351	-0.00225244	7.48402e-05	-0.00096709																	7.60505	-0.0165176	-0.00193635	-0.0091412
2023-09-27									31.7496	-0.00245639	-0.000243793	-0.00123544																	7.20604	-0.0162281	-0.00195768	-0.00901688
2023-09-28									31.5408	-0.00263574	-0.000599372	-0.00151165																	6.88419	-0.0159535	-0.00196049	-0.00889334
2023-09-29									31.3118	-0.0028205	-0.000892574	-0.0017568																	6.64516	-0.0156196	-0.00197608	-0.00874425

## Sheet: Data_4e
date	BQ.1.all_proportion	BQ.1.all_gamma_min	BQ.1.all_gamma_max	BQ.1.all_gamma_mean	BA.5.all_proportion	BA.5.all_gamma_min	BA.5.all_gamma_max	BA.5.all_gamma_mean	EG.5.1.all_proportion	EG.5.1.all_gamma_min	EG.5.1.all_gamma_max	EG.5.1.all_gamma_mean	XBB.1.5.all_proportion	XBB.1.5.all_gamma_min	XBB.1.5.all_gamma_max	XBB.1.5.all_gamma_mean	XBB.1.16.all_proportion	XBB.1.16.all_gamma_min	XBB.1.16.all_gamma_max	XBB.1.16.all_gamma_mean
2022-10-01	14.0279	0.0638599	0.0802254	0.070982	53.9472	-0.0526333	-0.0423104	-0.0468479
2022-10-02	14.7725	0.0610446	0.0782232	0.0686506	53.0553	-0.055132	-0.0456692	-0.0498443
2022-10-03	15.2086	0.0679417	0.0834036	0.0748515	52.7292	-0.0510681	-0.0399718	-0.0449596
2022-10-04	16.8633	0.032007	0.0485614	0.0396806	50.8339	-0.0821905	-0.0720303	-0.0765028
2022-10-05	17.3619	0.0586042	0.0768833	0.0672674	50.6721	-0.0577569	-0.0492776	-0.0529201
2022-10-06	17.8382	0.0508502	0.067927	0.0588587	50.3638	-0.0667678	-0.0571049	-0.0614443
2022-10-07	18.7859	0.0518002	0.0605614	0.055799	50.0034	-0.0733265	-0.0565231	-0.0644124
2022-10-08	18.8788	0.0627555	0.0761394	0.0690149	49.8672	-0.0600775	-0.0473216	-0.0534679
2022-10-09	19.3112	0.0663681	0.0800791	0.0728448	49.8299	-0.0570913	-0.0446123	-0.0506831
2022-10-10	19.9762	0.0619662	0.0752516	0.0683278	48.9864	-0.0617875	-0.0488775	-0.0551892
2022-10-11	21.0931	0.0505277	0.0646839	0.0575631	48.0325	-0.0713652	-0.0596457	-0.0652591
2022-10-12	21.5611	0.0451174	0.0547842	0.0498467	47.4664	-0.0802076	-0.0648234	-0.0724431
2022-10-13	22.2161	0.0405725	0.0570682	0.0490285	47.0038	-0.0786536	-0.0692814	-0.0735633
2022-10-14	23.699	0.0304932	0.042481	0.0367049	45.5021	-0.0905336	-0.0779395	-0.0839734
2022-10-15	24.4817	0.0590019	0.0741908	0.0667162	45.5194	-0.0637025	-0.0534573	-0.0585437
2022-10-16	25.9372	0.0445717	0.0562086	0.0505599	44.6273	-0.0800933	-0.0672087	-0.0736488
2022-10-17	27.0235	0.0522038	0.0637885	0.058084	43.7878	-0.073943	-0.0608366	-0.0675428
2022-10-18	28.6407	0.0416933	0.0511184	0.0465335	42.2509	-0.0853681	-0.0707842	-0.0782549
2022-10-19	29.0916	0.0413672	0.0514049	0.0465535	42.3672	-0.0850074	-0.0712487	-0.0783172
2022-10-20	30.0503	0.0422542	0.053823	0.0483614	41.3738	-0.0830413	-0.0709017	-0.0770419
2022-10-21	31.107	0.0459118	0.0581863	0.052408	40.8937	-0.0799705	-0.0684441	-0.0742619
2022-10-22	31.7349	0.0361133	0.0468341	0.0418856	39.9817	-0.0909639	-0.0781496	-0.0846239
2022-10-23	33.1597	0.0309183	0.0407184	0.036259	38.6648	-0.0960112	-0.082882	-0.0894949
2022-10-24	34.3779	0.0453577	0.0532193	0.0493015	37.3384	-0.0850361	-0.0702248	-0.0781293
2022-10-25	34.828	0.0382575	0.0514174	0.0455396	36.769	-0.0863416	-0.075109	-0.0811606
2022-10-26	36.4374	0.0309563	0.0391981	0.0354721	35.6226	-0.0974624	-0.0837081	-0.0907497
2022-10-27	36.3478	0.0389599	0.0520244	0.0462601	35.4493	-0.0879959	-0.0757017	-0.0827414
2022-10-28	37.4781	0.0315259	0.0415122	0.0371395	34.5215	-0.097884	-0.0839512	-0.0916815
2022-10-29	38.337	0.0253789	0.0329024	0.0296215	33.8698	-0.105881	-0.0904569	-0.0989165
2022-10-30	39.7297	0.0347373	0.0414255	0.0382397	32.3683	-0.0981623	-0.0836685	-0.0912827
2022-10-31	40.3287	0.0363268	0.0432194	0.0400083	31.6802	-0.0962053	-0.0814263	-0.0894229
2022-11-01	41.2836	0.0357784	0.0426655	0.0393908	30.8058	-0.09652	-0.0808252	-0.0899074
2022-11-02	41.8195	0.0322864	0.0404235	0.0368073	30.4377	-0.0987788	-0.081485	-0.0924592
2022-11-03	42.9561	0.0215881	0.0297064	0.0262843	29.038	-0.109972	-0.0898653	-0.103239
2022-11-04	43.8359	0.0236336	0.031492	0.0281652	28.0616	-0.108571	-0.0884695	-0.101903
2022-11-05	44.4555	0.0251461	0.0327334	0.0294991	26.8257	-0.107372	-0.0870059	-0.100782
2022-11-06	45.4304	0.0264869	0.0330094	0.0305114	26.1645	-0.107367	-0.0867106	-0.100271
2022-11-07	46.3544	0.0262899	0.033128	0.0306808	25.852	-0.107866	-0.0864095	-0.10071
2022-11-08	47.3188	0.0249198	0.0335261	0.0299648	24.8669	-0.109163	-0.0853521	-0.102512
2022-11-09	49.2208	0.0142105	0.0201108	0.0177012	23.3161	-0.122328	-0.0958873	-0.114824
2022-11-10	49.5436	0.0232073	0.0293069	0.0269195	22.8599	-0.11382	-0.0882349	-0.106394
2022-11-11	51.3373	0.0162487	0.0216818	0.0194409	21.7409	-0.119637	-0.0916576	-0.112101
2022-11-12	52.7509	0.0101625	0.0159421	0.0137054	20.8859	-0.124607	-0.0944014	-0.116826
2022-11-13	53.752	0.0149341	0.0197608	0.0177511	20.3802	-0.121496	-0.0915487	-0.113692
2022-11-14	54.826	0.0157393	0.0204701	0.0184907	19.6353	-0.121296	-0.0905538	-0.113419
2022-11-15	55.8692	0.0094716	0.0156294	0.013312	18.9526	-0.1254	-0.0922473	-0.117456
2022-11-16	56.7535	0.000602976	0.0108492	0.00695901	17.9757	-0.13238	-0.0950283	-0.124129
2022-11-17	57.6529	0.00980281	0.015352	0.0132367	17.2641	-0.126647	-0.0914564	-0.118509
2022-11-18	58.0812	0.0105911	0.0169892	0.0145986	17.0352	-0.124584	-0.0883687	-0.116423
2022-11-19	58.6984	0.0136066	0.0192933	0.0170157	16.8553	-0.120515	-0.0843855	-0.112462
2022-11-20	60.2459	0.0103436	0.0145399	0.0131149	16.2107	-0.123586	-0.0863604	-0.115124
2022-11-21	61.2915	0.0100357	0.0143463	0.0129407	15.607	-0.122889	-0.0848322	-0.114335
2022-11-22	62.4308	0.0051109	0.0102753	0.00838264	14.7741	-0.127139	-0.0860469	-0.118222
2022-11-23	62.9985	0.00312939	0.00592288	0.00472677	14.1494	-0.12808	-0.0869465	-0.119255
2022-11-24	63.4136	0.00169279	0.0088115	0.00622655	14.0511	-0.125446	-0.0817472	-0.116119
2022-11-25	63.789	0.00405447	0.00957973	0.00755269	13.5474	-0.12423	-0.0804182	-0.114915
2022-11-26	64.5172	-0.000204077	0.0048022	0.00303251	12.9221	-0.128582	-0.0824215	-0.118768
2022-11-27	65.273	-0.000780558	0.00278237	0.00150317	12.3293	-0.129323	-0.0819018	-0.119222
2022-11-28	65.9045	0.00465482	0.00764443	0.00644708	11.9012	-0.123811	-0.0773895	-0.11389
2022-11-29	66.0521	0.00439364	0.00829594	0.00675431	11.6399	-0.122319	-0.0750952	-0.112284
2022-11-30	66.8498	-0.000974268	0.00384296	0.0021507	11.1081	-0.127197	-0.0765292	-0.11626
2022-12-01	67.8487	-0.0132703	-0.0032967	-0.00753167	10.6763	-0.134548	-0.0785309	-0.121964
2022-12-02	68.1701	-0.00811169	0.00120833	-0.00217644	10.3217	-0.12948	-0.0739427	-0.116734
2022-12-03	68.8988	-0.000144764	0.00558739	0.00358827	10.0025	-0.122797	-0.0701908	-0.111053
2022-12-04	70.1707	-0.000165417	0.00334639	0.00210765	9.21296	-0.126045	-0.0713948	-0.11403
2022-12-05	70.6447	-0.000189914	0.00290827	0.00179406	8.78309	-0.126323	-0.0707399	-0.114109
2022-12-06	70.917	-0.00642753	-0.00167047	-0.00329118	8.41246	-0.129981	-0.0720869	-0.117122
2022-12-07	71.1794	-0.00681912	-0.000641482	-0.00282345	8.19311	-0.129032	-0.068918	-0.115252
2022-12-08	71.6754	-0.000556172	0.00321194	0.0017851	8.45632	-0.121399	-0.0646282	-0.108604
2022-12-09	72.7003	-0.004673	-1.44123e-05	-0.00158321	7.92057	-0.126259	-0.0651895	-0.112159
2022-12-10	73.2039	-0.00634234	0.00081687	-0.00160258	7.66606	-0.125362	-0.0628539	-0.110363
2022-12-11	73.9918	-0.00920667	-0.0028203	-0.00534967	7.43348	-0.127849	-0.0626656	-0.112346
2022-12-12	74.3642	-0.00405917	-0.000394159	-0.00160267	7.37336	-0.12343	-0.0600561	-0.108608
2022-12-13	74.5893	-0.0112144	-0.00426264	-0.00683207	7.06725	-0.129912	-0.0619605	-0.113535
2022-12-14	75.804	-0.00340392	-0.000194764	-0.00122792	6.58825	-0.12398	-0.0576142	-0.10827
2022-12-15	76.1631	-0.00683204	-0.00224237	-0.00377266	6.20677	-0.126901	-0.058002	-0.110323
2022-12-16	76.3548	-0.0110079	-0.00485743	-0.00703179	6.08201	-0.13154	-0.0597775	-0.114082
2022-12-17	76.9796	-0.0183052	-0.00739204	-0.0123949	5.66233	-0.135829	-0.059748	-0.11685
2022-12-18	77.3404	-0.00709898	-0.0011665	-0.00313698	5.35753	-0.125268	-0.0522492	-0.107022
2022-12-19	77.2704	-0.00906149	-0.00369508	-0.00547943	5.27981	-0.125068	-0.0521781	-0.106828
2022-12-20	77.0454	-0.0210098	-0.00856886	-0.0142791	5.11085	-0.133995	-0.0547113	-0.113478
2022-12-21	77.0715	-0.0164084	-0.00700866	-0.0109261	4.96537	-0.131391	-0.0524276	-0.111126
2022-12-22	77.0264	-0.0162982	-0.00793091	-0.0113019	4.93021	-0.128379	-0.0504056	-0.108315
2022-12-23	77.057	-0.0163968	-0.00727128	-0.0104191	4.56596	-0.130613	-0.0500651	-0.10952
2022-12-24	76.592	-0.0193421	-0.00847029	-0.0129325	4.5032	-0.129134	-0.0474917	-0.107492
2022-12-25	76.7562	-0.0211056	-0.00903632	-0.0145004	4.15516	-0.128059	-0.0456056	-0.106058
2022-12-26	76.4934	-0.00886804	-0.00463169	-0.00598978	4.14477	-0.116297	-0.0396146	-0.0963892
2022-12-27	76.5908	-0.0148832	-0.0074957	-0.0103648	3.9807	-0.122557	-0.0416782	-0.101198
2022-12-28	76.4647	-0.0299927	-0.0133725	-0.0213183	3.73775	-0.133951	-0.0458328	-0.109956
2022-12-29	76.4466	-0.0116749	-0.00573122	-0.00802489	3.6478	-0.117642	-0.0365871	-0.0963931
2022-12-30	76.1753	-0.00620413	-0.00168293	-0.00299055	3.75838	-0.116452	-0.0355222	-0.0951514
2022-12-31	75.8567	-0.0248491	-0.0121867	-0.0171708	3.71361	-0.131429	-0.0419502	-0.106943
2023-01-01	75.526	-0.0328283	-0.0157948	-0.0232859	3.69457	-0.13848	-0.0441796	-0.112097
2023-01-02	75.487	-0.00919724	-0.00498336	-0.00617834	3.60387	-0.116938	-0.0327829	-0.0946489
2023-01-03	75.4735	-0.00994746	-0.00537629	-0.0066727	3.5247	-0.117269	-0.0320611	-0.0944988
2023-01-04	75.4175	-0.0144315	-0.00730959	-0.00936221	3.49782	-0.120048	-0.0326247	-0.0958315
2023-01-05	75.1842	-0.00874945	-0.00438458	-0.00565857	3.49839	-0.114319	-0.0305498	-0.0913319
2023-01-06	74.7788	-0.00688191	-0.000136845	-0.00148332	3.57859	-0.10899	-0.0286463	-0.0873006
2023-01-07	75.1107	-0.0109373	-0.00633046	-0.00773853	3.29206	-0.116383	-0.0280089	-0.0921267
2023-01-08	75.4264	-0.012942	-0.00702173	-0.00917469	3.17618	-0.118199	-0.0270249	-0.0928924
2023-01-09	75.606	-0.0148251	-0.0080444	-0.0105644	3.20753	-0.120383	-0.0268748	-0.0940175
2023-01-10	75.32	-0.018265	-0.0100541	-0.0132015	3.12651	-0.124049	-0.0278123	-0.0963536
2023-01-11	74.5394	-0.0311519	-0.0173962	-0.0230013	3.06336	-0.136037	-0.0337794	-0.105058
2023-01-12	74.2137	-0.0324451	-0.0170683	-0.0236089	3.18646	-0.136096	-0.0319636	-0.104041
2023-01-13	73.2645	-0.0327038	-0.0169879	-0.0237221	3.17207	-0.13674	-0.031021	-0.103874					3.15211	0.0641831	0.14714	0.104247
2023-01-14	72.8156	-0.03273	-0.0168738	-0.0236943	3.02395	-0.130259	-0.0276166	-0.0975028					3.58216	0.0643419	0.146674	0.104013
2023-01-15	72.4813	-0.03277	-0.0168476	-0.0237088	3.01152	-0.127796	-0.025769	-0.09482					3.8099	0.0645108	0.14638	0.103877
2023-01-16	72.1689	-0.033153	-0.0170104	-0.0239329	3.06119	-0.127836	-0.0248797	-0.0942979					3.95596	0.0645136	0.145728	0.103548
2023-01-17	71.4399	-0.0340454	-0.0173833	-0.024452	3.02766	-0.127618	-0.0239566	-0.0933391					4.35586	0.0642562	0.144244	0.102762
2023-01-18	70.3776	-0.0389659	-0.0191947	-0.0271918	3.04671	-0.13312	-0.0251685	-0.0962438					4.90046	0.0623852	0.137691	0.0992671
2023-01-19	69.7902	-0.0407813	-0.0199458	-0.0288889	3.05545	-0.135774	-0.0249258	-0.0980325					5.53354	0.0617968	0.134768	0.0969233
2023-01-20	69.3506	-0.0410136	-0.0201294	-0.0292194	2.95542	-0.136561	-0.0242754	-0.0982354					6.16293	0.0616929	0.133691	0.0961401
2023-01-21	69.0454	-0.0408794	-0.0202379	-0.0292641	2.74227	-0.136832	-0.0237167	-0.0981031					6.77257	0.0616893	0.133001	0.0956836
2023-01-22	68.269	-0.0407303	-0.0202831	-0.0292447	2.73763	-0.136461	-0.0228144	-0.0974187					7.44804	0.0617238	0.13247	0.0953576
2023-01-23	67.3885	-0.0406306	-0.0203369	-0.0292313	2.77815	-0.136	-0.0218553	-0.0966314					8.13555	0.061748	0.131919	0.0950455
2023-01-24	66.5616	-0.0406859	-0.0204536	-0.0293333	2.82105	-0.135316	-0.020843	-0.0956391					8.79987	0.0617319	0.131211	0.0946274
2023-01-25	65.8504	-0.0411621	-0.0207362	-0.0297467	2.86904	-0.134243	-0.0197432	-0.0942796					9.41418	0.0616116	0.130056	0.0939082
2023-01-26	65.5722	-0.0438081	-0.0218252	-0.0317454	2.93545	-0.13229	-0.0184635	-0.0919814					9.84108	0.0609694	0.126528	0.0915899
2023-01-27	64.8072	-0.0508322	-0.0259842	-0.0367342	2.99134	-0.139341	-0.0219699	-0.0966318					10.5079	0.0564924	0.117671	0.0857276
2023-01-28	63.9268	-0.0522516	-0.0270151	-0.0378458	3.04494	-0.142393	-0.0225577	-0.0985394					11.2318	0.0554313	0.115379	0.0842251
2023-01-29	62.9947	-0.0527094	-0.0275346	-0.0382911	3.09754	-0.144999	-0.0226832	-0.100151					11.9813	0.0549503	0.114206	0.0834688
2023-01-30	62.0089	-0.0550815	-0.0290276	-0.04025	3.13188	-0.149092	-0.0235911	-0.102959					12.8384	0.0535366	0.110775	0.0809997
2023-01-31	60.9394	-0.060148	-0.0319215	-0.0442703	3.13433	-0.15484	-0.0256189	-0.107056					13.9131	0.0506991	0.104193	0.0762092
2023-02-01	59.5912	-0.075965	-0.0401082	-0.0565571	3.04101	-0.168121	-0.0324869	-0.117146					15.6655	0.042115	0.0850281	0.0620941
2023-02-02	58.5516	-0.0744555	-0.0397293	-0.0554655									17.0933	0.0426802	0.086406	0.0632058
2023-02-03	57.2475	-0.0728208	-0.0392955	-0.0542927									18.2355	0.0432899	0.0879781	0.064454
2023-02-04	55.7918	-0.0710137	-0.0387366	-0.0530035									19.135	0.0439513	0.0897809	0.0658624
2023-02-05	54.4498	-0.0703999	-0.0385325	-0.0526797									20.1026	0.0441343	0.0900845	0.0660829
2023-02-06	53.1301	-0.0700706	-0.0385421	-0.0525468									21.0839	0.044146	0.0900305	0.0660655
2023-02-07	51.811	-0.0698582	-0.038386	-0.0523877									22.0508	0.0444557	0.0898292	0.0660731
2023-02-08	50.4937	-0.0696333	-0.0379432	-0.0521031									22.9876	0.0451589	0.0896166	0.0662119
2023-02-09	49.1845	-0.0693795	-0.0357491	-0.0512874									23.8254	0.0476007	0.0893575	0.0669253
2023-02-10	47.5338	-0.0813459	-0.0429578	-0.0606485									25.1196	0.0394352	0.0746145	0.0559066
2023-02-11	46.3278	-0.0842771	-0.0448244	-0.06302									26.1991	0.0371806	0.0705537	0.0528804
2023-02-12	45.2071	-0.0854348	-0.0456256	-0.0640127									27.2555	0.0360916	0.0685905	0.0514295
2023-02-13	44.1262	-0.0856718	-0.045813	-0.0642869									28.2507	0.0356741	0.0676761	0.0507853
2023-02-14	43.0645	-0.0865928	-0.0463608	-0.0651094									29.0753	0.0348337	0.0658409	0.0494603
2023-02-15	41.9581	-0.0917686	-0.0491421	-0.0693007									29.4267	0.0315247	0.058573	0.0441189
2023-02-16	41.2649	-0.0886555	-0.0477494	-0.0669112									29.1613	0.0327082	0.0610368	0.0462012
2023-02-17	40.7224	-0.0857158	-0.0464378	-0.0646333									29.1657	0.0338979	0.063571	0.0483311
2023-02-18	40.0155	-0.0905893	-0.0492977	-0.0686963									29.8758	0.0304527	0.0569737	0.0432619
2023-02-19	39.3557	-0.0911069	-0.0497273	-0.0692829									30.9176	0.029618	0.0554586	0.0421029
2023-02-20	38.5349	-0.0911514	-0.0499814	-0.0695215									31.9298	0.0291858	0.054706	0.0415391
2023-02-21	37.5954	-0.0928904	-0.0511971	-0.0710867									32.8568	0.02772	0.0520341	0.039515
2023-02-22	36.2271	-0.103381	-0.0571924	-0.0794712									33.4681	0.0207822	0.039139	0.029649
2023-02-23	34.8779	-0.102711	-0.0563286	-0.078757									34.0977	0.0213331	0.0390821	0.029986
2023-02-24	33.542	-0.101915	-0.0553488	-0.0779262									34.8142	0.0219903	0.0390763	0.0304154
2023-02-25	32.5575	-0.101031	-0.0545293	-0.0771288									35.0692	0.0227728	0.0390987	0.0309393
2023-02-26	31.137	-0.108688	-0.060617	-0.0841911									36.1922	0.0158518	0.0295253	0.0226727
2023-02-27	29.6732	-0.109484	-0.061384	-0.0851084									37.4176	0.0146639	0.0279198	0.0212918
2023-02-28	28.123	-0.11214	-0.0626223	-0.0872285									38.5485	0.0129783	0.0242259	0.0185977
2023-03-01	26.3655	-0.119101	-0.0658412	-0.0925608									39.4516	0.00917506	0.0157223	0.0123897
2023-03-02	24.8044	-0.117736	-0.0649028	-0.0914751									40.7415	0.00979351	0.017395	0.013578
2023-03-03	23.28	-0.113491	-0.0626765	-0.0882824									42.3172	0.0115343	0.0219268	0.0167873
2023-03-04	21.7811	-0.111678	-0.0610329	-0.0866563									43.7552	0.0125306	0.0233343	0.0180475
2023-03-05	20.6306	-0.110046	-0.0596089	-0.0852292									44.6376	0.0135164	0.0247536	0.019313
2023-03-06	19.3615	-0.111298	-0.0611804	-0.0867881									45.4868	0.0108172	0.0225602	0.0168714
2023-03-07	18.1172	-0.110449	-0.0600457	-0.0859304									46.2402	0.0110588	0.0228322	0.0171543
2023-03-08	16.9528	-0.108228	-0.0576098	-0.0837175									46.7396	0.0133499	0.0252564	0.0195676
2023-03-09	16.1733	-0.108987	-0.058406	-0.0845814									47.7397	0.0126004	0.0243641	0.0188777
2023-03-10	15.3246	-0.109842	-0.0589235	-0.0853338									48.9386	0.0117922	0.023411	0.0181309
2023-03-11	14.3956	-0.111403	-0.0589432	-0.0863691									50.0547	0.0112799	0.02202	0.0170786
2023-03-12	13.3812	-0.113397	-0.0586354	-0.0873968									51.0894	0.0107777	0.0206134	0.0160248
2023-03-13	12.8457	-0.116757	-0.0602836	-0.0901241									51.2312	0.00840753	0.0165099	0.0127519
2023-03-14	12.3542	-0.116996	-0.0602736	-0.0904114									51.2685	0.00789122	0.0158607	0.0121957
2023-03-15	11.6479	-0.120625	-0.0628957	-0.0937276									51.8575	0.00449144	0.0110719	0.00813398
2023-03-16	11.2936	-0.117844	-0.0608152	-0.0915016									52.3937	0.00613166	0.0135974	0.0102301
2023-03-17	11.0341	-0.114705	-0.0585092	-0.0889748									52.3703	0.00815246	0.0167348	0.0128386
2023-03-18	10.6578	-0.117171	-0.0596166	-0.0910291									52.3428	0.00654791	0.0137565	0.0105005
2023-03-19	10.1754	-0.119308	-0.0602799	-0.092674									52.7085	0.00507413	0.0110009	0.00833485
2023-03-20	9.4192	-0.120412	-0.0604104	-0.0935522									52.6698	0.00386333	0.0090696	0.00668224
2023-03-21	8.82297	-0.120677	-0.0604614	-0.0939513									52.5226	0.00365904	0.0087358	0.00643107
2023-03-22	8.10061	-0.122303	-0.0614349	-0.0955272									52.1997	0.0025532	0.00640305	0.00476276
2023-03-23	7.60934	-0.11616	-0.057723	-0.0907018									52.1767	0.00542419	0.0122789	0.00926922
2023-03-24	7.40481	-0.110381	-0.0541575	-0.0860807									51.9638	0.00848378	0.0186634	0.0141532
2023-03-25	6.85244	-0.119139	-0.0580294	-0.092881									51.9191	0.00340232	0.00783514	0.00595675
2023-03-26	6.31929	-0.118846	-0.0573352	-0.0926367									52.0033	0.00290074	0.00686693	0.00520982
2023-03-27	5.84476	-0.117285	-0.0559489	-0.091384									52.1793	0.00282667	0.00684154	0.0051706
2023-03-28	5.42712	-0.116474	-0.0548626	-0.0906375									52.2398	0.0027566	0.00683434	0.00514103
2023-03-29	5.16789	-0.115458	-0.053423	-0.0895523									52.061	0.0027491	0.00718864	0.00530183
2023-03-30	5.25471	-0.115347	-0.0520089	-0.088902									51.5009	0.00299289	0.00727518	0.00548536
2023-03-31	5.26164	-0.115314	-0.0508248	-0.0884472									51.3276	0.00324022	0.00737762	0.00568008
2023-04-01	4.92283	-0.11692	-0.0507282	-0.089396									51.7215	0.00162348	0.00459458	0.00338488
2023-04-02	4.58378	-0.116195	-0.0494264	-0.088527									51.7589	0.00143273	0.0043255	0.00315427
2023-04-03	4.27308	-0.114759	-0.0480989	-0.0873162									51.4382	0.00153129	0.00478687	0.00347067
2023-04-04	4.17794	-0.112901	-0.0467641	-0.0858635									51.5361	0.00188974	0.00607791	0.00437485
2023-04-05	4.35794	-0.102358	-0.0432201	-0.0785887									51.381	0.00525177	0.0172109	0.0122392
2023-04-06	4.58071	-0.10713	-0.0434579	-0.0814522									51.5622	0.00399812	0.0122136	0.00888659
2023-04-07	4.49925	-0.110956	-0.0429664	-0.083366									51.8673	0.0029036	0.00771113	0.00587692
2023-04-08	4.00452	-0.111639	-0.0421608	-0.0835225									52.349	0.00183107	0.00516986	0.00393168
2023-04-09	3.80256	-0.112735	-0.0418134	-0.0841497									52.5707	0.00119016	0.00365303	0.00276834
2023-04-10	3.72011	-0.111725	-0.0406202	-0.0831763									52.2924	0.00149035	0.00431951	0.00333023
2023-04-11	3.64731	-0.111144	-0.0397046	-0.0826173									51.9423	0.00149982	0.00443033	0.0034114
2023-04-12	3.55797	-0.110499	-0.0389498	-0.0821594									51.6416	0.00136595	0.00456923	0.00339093
2023-04-13	3.31808	-0.108643	-0.0390803	-0.0818954									51.7669	0.000642883	0.00570947	0.00334378
2023-04-14	3.08751	-0.107398	-0.0377037	-0.0807969									51.6936	0.00109434	0.00598487	0.0037849
2023-04-15													51.446	0.0014544	0.00620473	0.00414915
2023-04-16													50.9789	0.000515827	0.00275486	0.00192886
2023-04-17													50.4906	0.000360939	0.00230284	0.00162651
2023-04-18													49.9747	0.000405789	0.00255936	0.001822
2023-04-19													49.0325	0.00134588	0.00573438	0.00433824
2023-04-20													48.2826	0.000665002	0.00368909	0.00270359
2023-04-21													47.3474	0.000154009	0.00208254	0.00142665
2023-04-22													46.6467	-0.00019817	0.00115303	0.000742864
2023-04-23													45.8551	-0.000300667	0.000955581	0.000587448
2023-04-24													44.9976	-0.000366778	0.000861482	0.000507622
2023-04-25													44.6829	-0.000413115	0.000914681	0.000522163
2023-04-26													45.1373	-0.000482844	0.00164967	0.000908491
2023-04-27													45.2532	-0.000586017	0.00105923	0.00056118
2023-04-28													44.8193	-0.000687794	0.00050826	0.00021224
2023-04-29													44.4741	-0.000837093	9.11545e-05	-0.000136027
2023-04-30													44.1959	-0.00097028	-0.000301041	-0.00046604
2023-05-01													43.9292	-0.00108885	-0.000674153	-0.000782799
2023-05-02													43.5433	-0.000866047	0.00092696	0.000398794
2023-05-03													43.2149	-0.000839832	0.00122477	0.000601359
2023-05-04													43.4583	-0.000490264	0.00318571	0.00201036
2023-05-05													43.7768	-0.000732919	0.00218254	0.00122279
2023-05-06													44.1497	-0.000975046	0.00101166	0.000325693
2023-05-07													44.1642	-0.00121424	-0.000353089	-0.000699169
2023-05-08													43.6898	-0.00147342	0.000510108	-5.92237e-05
2023-05-09													43.1124	-0.00154911	0.000693679	5.66193e-05
2023-05-10													42.4868	-0.00175435	0.000528304	-0.000131044	3.25448	0.000968532	0.0030425	0.00189712
2023-05-11													41.227	-0.00216671	0.000148118	-0.000534504	3.47029	0.000438636	0.00270806	0.0014477
2023-05-12													40.4863	-0.00364465	-0.0014438	-0.00210059	3.90239	-0.00154893	0.00124015	-0.000304258
2023-05-13													39.7978	-0.0021395	-0.000402196	-0.000908285	4.43639	-0.000485432	0.00287862	0.000947833
2023-05-14													39.1037	-0.00173664	-6.0779e-05	-0.000560109	4.92401	-6.80526e-05	0.00342412	0.00138583
2023-05-15													38.4385	-0.00153768	0.000143644	-0.000371704	5.36872	0.00021831	0.00376545	0.00166706
2023-05-16													37.835	-0.00172	2.21816e-05	-0.000520542	5.79033	0.000123741	0.00368881	0.00156841
2023-05-17													37.368	-0.00216465	-0.000358469	-0.000919751	6.18287	-0.000298129	0.00328638	0.00115523
2023-05-18													36.9199	-0.00412682	-0.0022563	-0.00277973	6.74631	-0.00253599	0.00111909	-0.000978728
2023-05-19													36.2797	-0.00199705	-0.000720175	-0.00107324	7.27667	-0.0010497	0.00332365	0.000723454
2023-05-20													35.6369	-0.00153257	-0.000351403	-0.000684628	7.70142	-0.000670248	0.00390424	0.00115825
2023-05-21													35.0031	-0.00133642	-0.000159733	-0.000504448	8.02034	-0.000438974	0.00424252	0.00141152
2023-05-22													34.4083	-0.00138135	-8.90264e-05	-0.000488907	8.25317	-0.000315795	0.00435132	0.00151266
2023-05-23													34.2671	-0.00144288	-5.74309e-05	-0.000494482	8.50207	-0.000222915	0.0044524	0.00160089
2023-05-24													34.2522	-0.00154454	-3.20346e-05	-0.000516008	8.81258	-0.000126548	0.00451794	0.00168045
2023-05-25													34.3157	-0.00176295	-1.66195e-05	-0.000582863	9.24572	-4.24877e-06	0.00448222	0.00173919
2023-05-26													34.6519	-0.0024561	-2.01217e-05	-0.000821492	10.0775	0.000181987	0.0040056	0.00168197
2023-05-27													34.3125	-0.00218193	-0.000232583	-0.00082024	10.5093	0.00022516	0.00454944	0.00191451
2023-05-28													34.0653	-0.00209389	-0.000283262	-0.000812871	10.8543	0.000219848	0.00480083	0.00200891
2023-05-29													33.7994	-0.0020549	-0.000289087	-0.000802999	11.1494	0.000202264	0.00497237	0.00206592
2023-05-30													33.5124	-0.00203428	-0.000274367	-0.000790433	11.4134	0.000178449	0.00511038	0.00210681
2023-05-31													33.223	-0.00225351	-0.000478844	-0.000990455	11.6891	-1.53911e-05	0.00504222	0.00197485
2023-06-01													32.928	-0.00271687	-0.000970013	-0.00144016	11.9866	-0.000390267	0.00480808	0.00168067
2023-06-02													32.6067	-0.00427898	-0.00261449	-0.00300882	12.3252	-0.00163567	0.00379176	0.000612003
2023-06-03													32.1628	-0.00428325	-0.00220674	-0.00272704	12.8972	-0.00106613	0.00398211	0.00101237
2023-06-04													31.6523	-0.00427433	-0.00196369	-0.0025816	13.5445	-0.000866911	0.00409121	0.00117236
2023-06-05													31.1036	-0.00424676	-0.00175898	-0.00246659	14.2304	-0.000788505	0.004173	0.00125403
2023-06-06													30.519	-0.00435707	-0.00182056	-0.00256837	14.856	-0.000959467	0.00411627	0.00112851
2023-06-07													29.8798	-0.00452845	-0.00196965	-0.00274955	15.3892	-0.00119656	0.00399586	0.000933737
2023-06-08													29.1468	-0.00483478	-0.0023037	-0.00310068	15.7627	-0.00158788	0.00373491	0.000582301
2023-06-09													28.2148	-0.00553215	-0.00315428	-0.00393231	15.7941	-0.0024315	0.00307215	-0.000222498
2023-06-10													26.9151	-0.00525081	-0.00279814	-0.00358821	15.598	-0.0021347	0.00338211	0.000109426
2023-06-11													26.0613	-0.0051392	-0.00261835	-0.00343026	15.8052	-0.00195321	0.00356303	0.000301336
2023-06-12													25.36	-0.0050991	-0.00250504	-0.0033465	16.1779	-0.00181811	0.00369116	0.000436966
2023-06-13													24.7629	-0.0052867	-0.00192774	-0.00313143	16.6271	-0.00119525	0.00360571	0.000725464
2023-06-14													24.2455	-0.00552844	-0.00112401	-0.0028234	17.1398	-0.000326826	0.00347795	0.00112521
2023-06-15													23.77	-0.00586353	9.65743e-05	-0.00234347	17.669	0.000953675	0.00325523	0.0016996
2023-06-16													23.3648	-0.00639817	0.002164	-0.00151953	18.215	0.00119697	0.00336956	0.00261527
2023-06-17													22.9165	-0.00600485	-0.000553874	-0.00278179	18.5001	0.0001997	0.00319279	0.00129067
2023-06-18													22.6485	-0.00571948	-0.00231704	-0.00358182	18.6149	-0.00155788	0.00352425	0.000525177
2023-06-19													22.4481	-0.00547674	-0.00348554	-0.00409833	18.6476	-0.00269595	0.0038282	7.09482e-05
2023-06-20													22.2719	-0.0058024	-0.00351662	-0.00426862	18.728	-0.0026036	0.00361615	1.01127e-05
2023-06-21													22.0928	-0.0061453	-0.00357266	-0.00447104	18.911	-0.00257176	0.00341505	-7.47627e-05
2023-06-22													21.9212	-0.00651075	-0.00366649	-0.00470494	19.2081	-0.00259755	0.00321974	-0.000184771
2023-06-23													21.7775	-0.00690658	-0.00379042	-0.00496949	19.6535	-0.00268137	0.00302447	-0.000322943
2023-06-24													21.6828	-0.007111	-0.00397045	-0.00513776	20.2702	-0.00291946	0.0030091	-0.000417017
2023-06-25													21.5786	-0.0072298	-0.0041457	-0.00526536	20.6518	-0.00315048	0.00301047	-0.00049533
2023-06-26									3.43386	0.0220071	0.03611	0.0280613	21.4414	-0.00729479	-0.00430261	-0.00536027	20.8951	-0.00338329	0.00301194	-0.000571518
2023-06-27									3.94116	0.0219297	0.0358238	0.0279703	21.2597	-0.00731664	-0.00442332	-0.00542362	21.0361	-0.00362244	0.00300662	-0.000651544
2023-06-28									4.46892	0.0218413	0.0355292	0.0278729	20.9974	-0.00732863	-0.00451214	-0.00547098	21.1075	-0.00388744	0.00296849	-0.000760074
2023-06-29									5.01604	0.0217403	0.0352228	0.027767	20.6417	-0.00733363	-0.00456904	-0.00550304	21.0969	-0.00418691	0.00288941	-0.000906077
2023-06-30									5.57919	0.0216254	0.0349011	0.0276501	20.1728	-0.00733891	-0.00460219	-0.00552337	20.9851	-0.00453504	0.00275512	-0.00110498
2023-07-01									6.18163	0.0207612	0.0338144	0.0267426	19.6277	-0.0081179	-0.00540071	-0.00634809	20.8554	-0.00559578	0.00187415	-0.00207219
2023-07-02									6.77057	0.0199857	0.0328388	0.025931	19.1135	-0.0088747	-0.00617376	-0.00714595	20.8365	-0.00648702	0.00113684	-0.00288428
2023-07-03									7.36376	0.0192852	0.0319598	0.0252015	18.6193	-0.00962216	-0.00691728	-0.00791414	20.9032	-0.00722936	0.000520901	-0.00356253
2023-07-04									7.96959	0.0186485	0.0311647	0.0245428	18.1391	-0.0103376	-0.00763141	-0.008655	21.0391	-0.00784207	8.01628e-06	-0.00412544
2023-07-05									8.56241	0.0180689	0.0304513	0.0239501	17.6783	-0.0109154	-0.00821093	-0.0092581	21.1347	-0.00828161	-0.000398698	-0.00455171
2023-07-06									9.1446	0.0175379	0.0298071	0.0234136	17.2346	-0.0113668	-0.00866746	-0.00973495	21.1956	-0.00857035	-0.000713619	-0.00485888
2023-07-07									9.71802	0.0170489	0.0292223	0.0229254	16.806	-0.0117079	-0.00900727	-0.0100947	21.226	-0.00872624	-0.000948434	-0.00506108
2023-07-08									10.2827	0.016638	0.0286904	0.0225075	16.376	-0.0119032	-0.0092087	-0.0103067	21.1464	-0.00880392	-0.00109067	-0.00517244
2023-07-09									10.8581	0.0162073	0.0281337	0.0220657	15.9746	-0.0121299	-0.00945357	-0.0105577	21.0454	-0.00891388	-0.00124502	-0.00530498
2023-07-10									11.4443	0.0157557	0.0275503	0.0215984	15.604	-0.0123935	-0.00974893	-0.0108545	20.9223	-0.00905732	-0.00141178	-0.00545943
2023-07-11									12.0416	0.0152822	0.0269381	0.0211034	15.2665	-0.0127007	-0.0101027	-0.0112045	20.7766	-0.00923553	-0.00159115	-0.00563653
2023-07-12									12.6503	0.0147852	0.0262946	0.0205788	14.9649	-0.0130584	-0.0105236	-0.0116159	20.6078	-0.00944989	-0.00178322	-0.00583697
2023-07-13									13.2705	0.0142632	0.0256168	0.0200218	14.7019	-0.0134795	-0.0110148	-0.0120976	20.4151	-0.00970196	-0.00198803	-0.00606149
2023-07-14									13.9023	0.0137144	0.0249016	0.0194298	14.4811	-0.0139919	-0.0115884	-0.0126591	20.1983	-0.00999345	-0.00220554	-0.00631083
2023-07-15									14.6041	0.0132196	0.0243599	0.018951	14.2862	-0.0144221	-0.012026	-0.0131047	20.0252	-0.0101352	-0.0023675	-0.00645324
2023-07-16									15.3346	0.0127503	0.0238483	0.018497	14.053	-0.0147471	-0.012356	-0.0134419	19.7824	-0.0103271	-0.00254402	-0.00663044
2023-07-17									16.0961	0.0123045	0.0233644	0.0180657	13.7836	-0.0149686	-0.0125803	-0.0136723	19.4772	-0.0105622	-0.00273131	-0.00683694
2023-07-18									16.89	0.0118805	0.022906	0.0176554	13.48	-0.0150865	-0.0126987	-0.0137958	19.116	-0.0108362	-0.00292699	-0.00706921
2023-07-19									17.7173	0.0114765	0.0224711	0.0172645	13.1439	-0.0150988	-0.0127092	-0.0138103	18.7042	-0.0111469	-0.00312964	-0.00732522
2023-07-20									18.5783	0.0110912	0.0220579	0.0168914	12.7769	-0.0150017	-0.0125965	-0.0137114	18.2464	-0.0114934	-0.00333861	-0.00760414
2023-07-21									19.473	0.0107232	0.0216648	0.0165348	12.3807	-0.0147923	-0.0123601	-0.0134928	17.7466	-0.0118764	-0.00355386	-0.0079061
2023-07-22									20.318	0.0106258	0.0214256	0.0163892	11.9955	-0.0143175	-0.0119505	-0.0130595	17.237	-0.0121382	-0.00350821	-0.00801675
2023-07-23									21.118	0.0105296	0.0211939	0.0162483	11.636	-0.0138504	-0.0115456	-0.0126333	16.8031	-0.0123804	-0.0034527	-0.00810968
2023-07-24									21.8717	0.0104343	0.0209691	0.0161117	11.303	-0.0133967	-0.0111414	-0.0122199	16.4474	-0.0126011	-0.00338788	-0.00818428
2023-07-25									22.5776	0.0103396	0.0207508	0.0159791	10.9973	-0.0129632	-0.0107483	-0.0118256	16.1726	-0.0127987	-0.00331462	-0.00824033
2023-07-26									23.2341	0.0102455	0.0205385	0.0158501	10.7197	-0.0125571	-0.0103724	-0.0114578	15.9819	-0.012972	-0.00323419	-0.00827809
2023-07-27									23.8395	0.0101516	0.0203318	0.0157245	10.471	-0.0121863	-0.010027	-0.0111243	15.8783	-0.0131205	-0.00314815	-0.00829838
2023-07-28									24.3918	0.0100579	0.0201306	0.0156021	10.2524	-0.0118592	-0.00972917	-0.0108336	15.8654	-0.0132442	-0.00305837	-0.00830256
2023-07-29									25.0039	0.00949557	0.0193136	0.0149263	9.99883	-0.0121088	-0.0100737	-0.0111163	15.9325	-0.0139114	-0.00342337	-0.00881801
2023-07-30									25.6059	0.00898072	0.0185693	0.0143086	9.73677	-0.0124467	-0.0105118	-0.0114774	16.015	-0.0144414	-0.00371856	-0.00923153
2023-07-31									26.1958	0.00850735	0.0178882	0.0137413	9.46815	-0.0128685	-0.0108798	-0.011925	16.1121	-0.0148509	-0.00395315	-0.00955575
2023-08-01									26.7724	0.00807036	0.0172623	0.013218	9.19455	-0.0133824	-0.0111839	-0.0124676	16.2228	-0.0151544	-0.00413508	-0.00980159
2023-08-02									27.3346	0.00766544	0.0166847	0.0127335	8.91726	-0.0140114	-0.0115585	-0.0131144	16.3462	-0.0153645	-0.00427117	-0.00997862
2023-08-03									27.8815	0.0072889	0.0161499	0.0122831	8.63737	-0.0147638	-0.0120092	-0.0138753	16.4816	-0.0154926	-0.00436734	-0.0100952
2023-08-04									28.4127	0.00693761	0.015653	0.011863	8.35578	-0.0156505	-0.0125417	-0.0147611	16.6282	-0.0155483	-0.00442874	-0.0101587
2023-08-05									28.8702	0.00695445	0.0157886	0.0119682	8.10533	-0.016174	-0.0128017	-0.0152699	16.7716	-0.0149799	-0.00412428	-0.00970106
2023-08-06									29.3405	0.00699715	0.0159721	0.0121136	7.8457	-0.0166513	-0.012994	-0.0157042	16.8789	-0.0143804	-0.00380639	-0.00921852
2023-08-07									29.8229	0.00708009	0.01623	0.0123216	7.57714	-0.0170793	-0.0130991	-0.0160374	16.9448	-0.0137186	-0.00345787	-0.00868466
2023-08-08									30.3162	0.00723046	0.0166123	0.0126345	7.29991	-0.0173437	-0.013081	-0.0162196	16.9601	-0.0129382	-0.00304811	-0.00805207
2023-08-09									30.8184	0.00750628	0.0172256	0.0131426	7.01442	-0.0173289	-0.012865	-0.0161465	16.9079	-0.0119227	-0.00251397	-0.00722258
2023-08-10									31.3257	0.00805733	0.0183456	0.0140788	6.72135	-0.0167396	-0.0122657	-0.0155552	16.7505	-0.0103779	-0.00169594	-0.00594788
2023-08-11									31.9678	0.00680591	0.0161151	0.0122136	6.3852	-0.019158	-0.0133448	-0.017517	16.5147	-0.0121474	-0.00267616	-0.0074504
2023-08-12									32.664	0.00633392	0.0153486	0.0115622	6.0289	-0.0200446	-0.0135927	-0.0181993	16.2403	-0.0125148	-0.00289279	-0.00777781
2023-08-13									33.2786	0.00605825	0.0149516	0.0112166	5.72444	-0.0204465	-0.013589	-0.0184819	15.9523	-0.0125658	-0.0029271	-0.00783112
2023-08-14									33.8129	0.00586105	0.0147028	0.0109932	5.46885	-0.0205804	-0.0134515	-0.0185458	15.6551	-0.012509	-0.00289427	-0.00778637
2023-08-15									34.253	0.00569508	0.0146099	0.0108641	5.26243	-0.0204049	-0.0132017	-0.0183798	15.3468	-0.012342	-0.00284286	-0.00767486
2023-08-16									34.5947	0.00543245	0.0144352	0.0106274	5.10277	-0.0200722	-0.0129298	-0.0181171	15.0183	-0.0123091	-0.00290235	-0.00770249
2023-08-17									34.7853	0.00466451	0.0138324	0.00982885	4.99481	-0.0195657	-0.012844	-0.0178739	14.6195	-0.0128251	-0.00349589	-0.00836301
2023-08-18									34.9453	0.00442399	0.0127998	0.00918541	4.87134	-0.0198364	-0.0124989	-0.0178915	14.4073	-0.013468	-0.00349329	-0.00868698
2023-08-19									35.0504	0.00432216	0.0125988	0.00904132	4.77332	-0.0193789	-0.0120382	-0.0174417	14.2252	-0.0132676	-0.00334593	-0.00850002
2023-08-20									35.1591	0.00423626	0.0124967	0.00895611	4.67142	-0.0188604	-0.0115878	-0.0169604	14.0684	-0.0129504	-0.00318049	-0.00824336
2023-08-21									35.2552	0.00416748	0.0125341	0.00895024	4.55331	-0.0182157	-0.011133	-0.0164018	13.8956	-0.0125227	-0.00301076	-0.0079285
2023-08-22									35.3199	0.00410709	0.0126664	0.00899545	4.39728	-0.0174911	-0.0106881	-0.0157994	13.6697	-0.0120584	-0.00285717	-0.00760628
2023-08-23									35.2134	0.00411223	0.0134941	0.00941907	4.04524	-0.0162027	-0.0102042	-0.0148444	13.0875	-0.0111717	-0.00273974	-0.00710516
2023-08-24									35.0398	0.00375145	0.0134353	0.00909487	3.77977	-0.0159079	-0.0102199	-0.0147762	12.8254	-0.0110107	-0.00293171	-0.00723183
2023-08-25									34.8095	0.00341798	0.0133634	0.00878796	3.59204	-0.0160855	-0.0104252	-0.0149531	12.8956	-0.0107789	-0.00306417	-0.00727607
2023-08-26									34.3984	0.00310709	0.0132746	0.00849316	3.51055	-0.0167067	-0.010788	-0.0155076	13.2492	-0.0103793	-0.00311727	-0.00718214
2023-08-27									34.4172	0.00322198	0.0114771	0.00787413	3.4055	-0.0173835	-0.0103453	-0.0158436	13.2889	-0.0120148	-0.00286193	-0.00766749
2023-08-28									34.4852	0.00317025	0.011166	0.00773168	3.30106	-0.0173331	-0.0100127	-0.0156476	13.2891	-0.0122439	-0.00278918	-0.0077204
2023-08-29									34.507	0.00309501	0.0112432	0.0077382	3.20009	-0.0169045	-0.00965768	-0.0152444	13.2811	-0.0120671	-0.00273717	-0.0076123
2023-08-30									34.3015	0.00304949	0.0121179	0.00815111	3.09756	-0.015308	-0.0089689	-0.013996	13.1817	-0.0109447	-0.00263222	-0.00700814
2023-08-31									34.0639	0.00317088	0.0124548	0.00842446	3.07672	-0.0148737	-0.00837627	-0.0134097	13.2058	-0.0103115	-0.00234633	-0.00650794
2023-09-01									33.8451	0.00332002	0.0128485	0.00874632	3.14212	-0.0157729	-0.00830675	-0.0138652	13.4197	-0.00951795	-0.00200258	-0.00588478
2023-09-02									33.5199	0.00350429	0.0133135	0.00912931	3.37415	-0.0162638	-0.00807406	-0.0139963	13.5871	-0.0089327	-0.0016697	-0.00535274
2023-09-03									33.4657	0.00281205	0.0115015	0.0077829	3.35226	-0.0174987	-0.00833976	-0.014867	13.6018	-0.0107424	-0.00225772	-0.00665306
2023-09-04									33.4305	0.00267668	0.0113042	0.00761247	3.31369	-0.0170776	-0.00801225	-0.0144724	13.5939	-0.0109966	-0.00229624	-0.0068105
2023-09-05									33.0038	0.00183594	0.0116119	0.00704102	3.08051	-0.0169323	-0.00858141	-0.0148708	13.4551	-0.010737	-0.00306623	-0.00736964
2023-09-06									32.6163	0.00192668	0.0119048	0.00722412	3.00785	-0.0167421	-0.00830051	-0.0146663	13.4324	-0.0105175	-0.00287787	-0.00717235
2023-09-07									32.4093	0.00203184	0.0122214	0.00742698	3.26675	-0.0167023	-0.00813811	-0.0146395	13.8427	-0.0101327	-0.00259133	-0.00682298
2023-09-08									32.5967	0.00244384	0.0133538	0.00830427	3.39961	-0.0157597	-0.00751962	-0.0137586	14.0496	-0.00936907	-0.00214428	-0.00612178
2023-09-09									33.1539	0.00283645	0.0144495	0.00914747	3.41685	-0.0147722	-0.00680906	-0.0127696	14.0753	-0.00904014	-0.0018459	-0.00574553
2023-09-10									33.4118	0.00204497	0.0108701	0.0070256	3.32164	-0.0170719	-0.00697984	-0.0139926	13.6766	-0.0127842	-0.00256135	-0.0079318
2023-09-11									33.1707	0.00189818	0.0105362	0.00678965	3.25838	-0.0171209	-0.00684905	-0.0139549	13.5963	-0.0129084	-0.00251492	-0.00795365
2023-09-12									32.8079	0.00185249	0.01071	0.00686361	3.2077	-0.0168043	-0.00668097	-0.013712	13.5885	-0.0125101	-0.00236879	-0.00765584
2023-09-13									31.837	0.00232099	0.0135339	0.00864089	3.24808	-0.014094	-0.00612868	-0.0119117	13.8791	-0.00995577	-0.00186	-0.00599432
2023-09-14									31.5325	0.00172397	0.0118038	0.00729451	3.20276	-0.0161068	-0.00679442	-0.0135398	14.0821	-0.0117321	-0.00234146	-0.00730631
2023-09-15									31.7308	0.00112237	0.0100101	0.00590391					13.9832	-0.0133433	-0.00275627	-0.00851206
2023-09-16									31.888	0.0012876	0.0102066	0.00624659					13.7884	-0.0130587	-0.00242882	-0.00804368
2023-09-17									32.1088	0.00122052	0.0101753	0.00620958					13.4531	-0.0130486	-0.0023552	-0.00799447
2023-09-18									32.0529	0.00113847	0.0101093	0.00613956					13.228	-0.0129119	-0.00225239	-0.00785399
2023-09-19									31.9759	0.00106608	0.0100257	0.00607501					12.985	-0.012773	-0.00213656	-0.00769411
2023-09-20									32.3091	0.00112581	0.00970193	0.00608641					12.6556	-0.012831	-0.00187634	-0.00742774
2023-09-21									32.4464	0.000500919	0.00825384	0.00493721					12.4396	-0.0138896	-0.00229209	-0.00825754
2023-09-22									32.4168	-3.60756e-05	0.00702534	0.00395934					12.3087	-0.0146322	-0.00261424	-0.00887056
2023-09-23									32.1268	0.000432448	0.00879986	0.00510975					12.2251	-0.0121496	-0.00187757	-0.00718825
2023-09-24									31.5414	0.00042561	0.00900452	0.0052123					12.0938	-0.0109246	-0.0015624	-0.00635339
2023-09-25									31.3181	0.000369405	0.00904993	0.00520736					12.1698	-0.0105543	-0.00143805	-0.00608375
2023-09-26									31.1419	0.00018499	0.00863555	0.00488847					12.2262	-0.0106547	-0.00144299	-0.00613738
2023-09-27									31.2152	-0.000865932	0.00493585	0.00232245					11.8879	-0.0135269	-0.00219551	-0.00811884
2023-09-28									31.8825	-0.000762172	0.00594585	0.00290078					11.3418	-0.011386	-0.0017634	-0.00675888
2023-09-29									32.0818	-0.000698589	0.00672426	0.00333807					11.0437	-0.00985949	-0.00147139	-0.0057932
	Da

## Sheet: Data_4f
date	BF.5.all_proportion	BF.5.all_gamma_min	BF.5.all_gamma_max	BF.5.all_gamma_mean	BA.5.all_proportion	BA.5.all_gamma_min	BA.5.all_gamma_max	BA.5.all_gamma_mean	XBB.1.16.all_proportion	XBB.1.16.all_gamma_min	XBB.1.16.all_gamma_max	XBB.1.16.all_gamma_mean	EG.5.all_proportion	EG.5.all_gamma_min	EG.5.all_gamma_max	EG.5.all_gamma_mean	BQ.1.all_proportion	BQ.1.all_gamma_min	BQ.1.all_gamma_max	BQ.1.all_gamma_mean	BF.7.all_proportion	BF.7.all_gamma_min	BF.7.all_gamma_max	BF.7.all_gamma_mean	XBB.1.5.all_proportion	XBB.1.5.all_gamma_min	XBB.1.5.all_gamma_max	XBB.1.5.all_gamma_mean	HK.3_proportion	HK.3_gamma_min	HK.3_gamma_max	HK.3_gamma_mean
2022-10-01	28.1023	-0.00346894	-0.00251772	-0.0027478	62.0027	-0.00270673	-0.00207856	-0.0022334
2022-10-02	27.6886	-0.00567638	-0.00416283	-0.00452541	62.0949	-0.00485419	-0.00370409	-0.00398067
2022-10-03	27.9258	-0.00373189	-0.00293764	-0.00312604	61.7618	-0.00285595	-0.00239282	-0.00255193
2022-10-04	27.9123	-0.00406475	-0.00321371	-0.00341972	61.4551	-0.00320371	-0.0026847	-0.00286274
2022-10-05	28.2364	-0.00441904	-0.00340999	-0.00366915	61.0366	-0.00356728	-0.00294319	-0.00312304
2022-10-06	28.6071	-0.00402159	-0.00282804	-0.0031309	60.5945	-0.00311837	-0.00236383	-0.00255476
2022-10-07	28.4289	-0.003333	-0.00218089	-0.00244416	60.4845	-0.00252091	-0.00175592	-0.00193379
2022-10-08	28.8186	-0.00554781	-0.00453404	-0.00481229	60.2455	-0.00473981	-0.00405139	-0.00430774
2022-10-09	29.2549	-0.00638157	-0.00487756	-0.00526839	59.8724	-0.00565869	-0.00453674	-0.00483069
2022-10-10	29.447	-0.00259061	-0.00159025	-0.00188174	59.8839	-0.0018943	-0.00127066	-0.00146657
2022-10-11	29.3951	-0.00458042	-0.0031922	-0.00357125	59.767	-0.00388769	-0.00288501	-0.00316496
2022-10-12	29.7424	-0.00580046	-0.00420868	-0.00466498	59.2324	-0.00509919	-0.00390374	-0.00425688
2022-10-13	29.8406	-0.00473567	-0.00348397	-0.00383016	59.1101	-0.00399442	-0.00315785	-0.00339407
2022-10-14	30.0687	-0.00803441	-0.00567336	-0.00636476	58.5233	-0.00712909	-0.00526451	-0.00582103
2022-10-15	29.9614	-0.00761281	-0.00603474	-0.00648473	58.4966	-0.00664417	-0.00556292	-0.00590192
2022-10-16	30.1682	-0.00909518	-0.0063407	-0.00719756	58.0921	-0.00809382	-0.00588769	-0.00659153
2022-10-17	30.8059	-0.00842178	-0.00628945	-0.00693869	57.5371	-0.00748834	-0.00586304	-0.0063687
2022-10-18	30.8716	-0.00826521	-0.00598759	-0.00668933	57.3558	-0.00726979	-0.00552863	-0.00607563
2022-10-19	31.039	-0.00754762	-0.00541055	-0.00607865	57.012	-0.00653163	-0.00494001	-0.00544872
2022-10-20	31.2344	-0.0102246	-0.0076422	-0.00846119	56.4285	-0.00912147	-0.00713137	-0.0077752
2022-10-21	31.258	-0.0118508	-0.00876489	-0.00977691	55.9173	-0.0107129	-0.00823766	-0.009067
2022-10-22	31.5499	-0.011779	-0.00797888	-0.00922981	55.3823	-0.0104349	-0.00734458	-0.00837932
2022-10-23	31.6815	-0.016375	-0.0125141	-0.0137933	54.96	-0.0146359	-0.0116661	-0.0126679
2022-10-24	31.5513	-0.0110109	-0.00754537	-0.00871788	54.7615	-0.0092508	-0.00669025	-0.00757649
2022-10-25	31.4903	-0.0137325	-0.00998063	-0.0112641	54.1846	-0.0118524	-0.00906274	-0.0100378
2022-10-26	31.7289	-0.00846038	-0.00598515	-0.00684721	53.6754	-0.0064555	-0.00499689	-0.00552828
2022-10-27	31.6391	-0.0129282	-0.00903711	-0.0104021	53.3651	-0.0108628	-0.0080134	-0.00903533
2022-10-28	32.2489	-0.0116045	-0.00811901	-0.00936365	52.6352	-0.00962517	-0.00714454	-0.00805615
2022-10-29	32.3451	-0.0186411	-0.0130894	-0.0150908	51.9908	-0.0168438	-0.012211	-0.013906
2022-10-30	31.9653	-0.0195286	-0.0132062	-0.0155185	51.4309	-0.0174822	-0.012199	-0.0141596									3.38027	0.0536924	0.0804962	0.0635877
2022-10-31	31.7331	-0.017332	-0.0123478	-0.0142243	51.1905	-0.0151467	-0.0112627	-0.0127615									3.51376	0.0554296	0.0840512	0.0660961
2022-11-01	31.8161	-0.0166982	-0.0117207	-0.0136057	50.6992	-0.0144592	-0.0106116	-0.0121053									3.67473	0.0567571	0.0856765	0.0676962
2022-11-02	31.9262	-0.0130094	-0.00903975	-0.010561	50.3369	-0.0106352	-0.00786267	-0.00896584									3.74535	0.0604428	0.090789	0.0720779
2022-11-03	31.9267	-0.00953922	-0.00590187	-0.00728188	50.1871	-0.00696866	-0.00461934	-0.00554381									3.71031	0.0646256	0.0957045	0.0767359
2022-11-04	31.7408	-0.0189058	-0.0135244	-0.0156782	50.1581	-0.0161107	-0.0121055	-0.0137642									3.73929	0.0567608	0.0859434	0.0682135
2022-11-05	31.56	-0.0246704	-0.0179591	-0.0206951	49.8631	-0.0215015	-0.0163066	-0.0184772									3.96235	0.0527229	0.0805042	0.0637635
2022-11-06	31.1626	-0.0230986	-0.0168491	-0.0194776	49.95	-0.0197312	-0.0150584	-0.0170742									4.08891	0.0546643	0.0832486	0.066135
2022-11-07	30.9306	-0.0193854	-0.0142472	-0.0164072	49.9364	-0.0162052	-0.0125614	-0.0141367									4.13744	0.0583378	0.0883109	0.0705925
2022-11-08	30.9523	-0.0234417	-0.016671	-0.0195233	49.3719	-0.019974	-0.0148163	-0.0170313									4.23067	0.0567379	0.0848792	0.0684628
2022-11-09	31.0444	-0.0236369	-0.0176437	-0.0202259	49.0638	-0.0200216	-0.0157014	-0.0176177									4.25194	0.0562575	0.0854153	0.0685104
2022-11-10	30.7086	-0.0238436	-0.0172136	-0.0200679	48.8471	-0.0199695	-0.0151307	-0.0172667									4.50295	0.0579	0.086258	0.07007
2022-11-11	30.7241	-0.0254273	-0.0185471	-0.0215749	48.468	-0.021252	-0.016279	-0.0185335									4.74411	0.0578024	0.0858554	0.0699539
2022-11-12	29.9868	-0.0276829	-0.0200807	-0.0234423	48.5222	-0.0229763	-0.0174998	-0.0199899									4.94847	0.057078	0.0844959	0.0691082
2022-11-13	29.9361	-0.0273839	-0.0211335	-0.0239965	48.7074	-0.0226107	-0.0184654	-0.0204213									4.84135	0.0568348	0.0858631	0.0696454
2022-11-14	30.1486	-0.030392	-0.0218743	-0.0257153	48.4417	-0.0254368	-0.0191381	-0.0220529									4.72197	0.0567808	0.0833224	0.0687195	3.01754	0.0425661	0.0722868	0.0554484
2022-11-15	30.175	-0.0343752	-0.0257799	-0.0297863	47.9164	-0.0294348	-0.0229962	-0.026063									4.94028	0.0538693	0.0799975	0.06569	3.15139	0.0390013	0.0685923	0.0518647
2022-11-16	30.028	-0.0308836	-0.0230061	-0.0267003	47.6341	-0.025617	-0.0200156	-0.022703									5.00471	0.0583872	0.0853197	0.0707715	3.37697	0.04285	0.0733573	0.0563614
2022-11-17	29.9214	-0.0334181	-0.0250959	-0.0290486	47.1121	-0.0278622	-0.0219078	-0.0247955									5.29826	0.0575738	0.0837785	0.0697759	3.45118	0.0415393	0.0715626	0.054961
2022-11-18	29.7237	-0.031463	-0.0229906	-0.0270168	46.6264	-0.0254513	-0.0195321	-0.0224047									5.61276	0.0614593	0.0872745	0.073731	3.60757	0.0448175	0.0746707	0.0583796
2022-11-19	29.3877	-0.0393344	-0.0300317	-0.0345487	46.0542	-0.0331061	-0.0264333	-0.0297496									6.18663	0.0562042	0.0805062	0.0678449	3.65345	0.0386819	0.0673766	0.0517408
2022-11-20	29.0705	-0.0318408	-0.0244443	-0.0280739	46.4862	-0.0254789	-0.0207602	-0.0231529									6.09423	0.0636904	0.0902219	0.0765561	3.89778	0.0455146	0.0765823	0.0598752
2022-11-21	29.2261	-0.0372519	-0.0278086	-0.0324485	45.9006	-0.0306108	-0.0239473	-0.0272991									6.22857	0.0613059	0.0853108	0.0731032	4.25339	0.0427129	0.0713002	0.0560966
2022-11-22	29.1451	-0.0418577	-0.032238	-0.0370665	45.2047	-0.0348186	-0.02811	-0.0315612									6.54898	0.0585188	0.0818653	0.0700647	4.46071	0.0391784	0.0673617	0.0524154
2022-11-23	28.917	-0.0315689	-0.0232942	-0.0274126	45.3783	-0.0236041	-0.0185894	-0.021168									6.53614	0.0696868	0.0948453	0.0823396	4.63585	0.0505871	0.0801139	0.0648669
2022-11-24	28.5711	-0.0422589	-0.0326713	-0.0375797	44.9077	-0.0340316	-0.0277024	-0.0310066									6.79522	0.0609746	0.0842466	0.0727195	4.86186	0.0414992	0.0694656	0.0549786
2022-11-25	28.451	-0.0441668	-0.0339647	-0.0392221	44.3047	-0.035507	-0.028699	-0.0322701									6.94732	0.0608344	0.0832897	0.0723034	5.02883	0.0409229	0.0681667	0.0542231
2022-11-26	28.2944	-0.0439756	-0.0338221	-0.0391116	43.8844	-0.034947	-0.0282838	-0.0318089									7.06462	0.0621085	0.0844987	0.0736607	5.24706	0.0421288	0.0692339	0.055536
2022-11-27	28.3217	-0.0341384	-0.0265333	-0.0305094	43.7902	-0.0244445	-0.0205648	-0.0226426									7.15977	0.0720413	0.0974916	0.0853306	5.20837	0.0513928	0.0817316	0.0666122
2022-11-28	27.9688	-0.0450801	-0.034883	-0.0402624	43.5061	-0.0349804	-0.0286002	-0.0320224									7.36091	0.0641647	0.0862076	0.0758081	5.47167	0.0436003	0.0705854	0.0572074
2022-11-29	27.9848	-0.0458627	-0.0355076	-0.040999	43.0257	-0.0354895	-0.0290261	-0.0325121									7.48865	0.0646934	0.0865383	0.0763148	5.68505	0.0441437	0.0708776	0.0577552
2022-11-30	28.119	-0.0474794	-0.0372732	-0.0427399	42.7527	-0.0363479	-0.0302638	-0.0335802									7.42793	0.0640551	0.086092	0.0758336	5.80948	0.0433381	0.0703129	0.0571505
2022-12-01	28.0334	-0.051074	-0.0403084	-0.0461104	42.2971	-0.0392542	-0.0327898	-0.0363206									7.60781	0.0620353	0.0833634	0.0735174	5.98246	0.0415564	0.0677165	0.055061
2022-12-02	27.8635	-0.0513269	-0.0408102	-0.0465298	41.9143	-0.0392818	-0.0330653	-0.0364733									7.6905	0.062615	0.0842062	0.0743	6.331	0.042221	0.0685781	0.0559331
2022-12-03	27.8174	-0.0536911	-0.0435821	-0.0491464	41.3579	-0.0417686	-0.0358198	-0.0390843									7.79619	0.0606138	0.0825266	0.0725202	6.53151	0.0408087	0.0673231	0.054673
2022-12-04	27.8527	-0.0523477	-0.0425996	-0.0479689	41.3747	-0.0396218	-0.0342472	-0.0371886									7.43465	0.0623319	0.0849608	0.0747281	6.64288	0.0432062	0.0701252	0.0574693
2022-12-05	27.9357	-0.0550452	-0.0436191	-0.0499573	40.3797	-0.0417439	-0.0348608	-0.03869									7.72301	0.0626316	0.0831182	0.0739534	6.78152	0.0432949	0.0680031	0.0565468
2022-12-06	27.8151	-0.0593653	-0.0478539	-0.0542744	39.842	-0.0459236	-0.0389439	-0.0428341									8.01003	0.0591772	0.0793261	0.0703604	6.87674	0.039802	0.064234	0.0529475
2022-12-07	27.7316	-0.0540491	-0.0426825	-0.0490602	39.6853	-0.0400157	-0.0333371	-0.03709									7.96705	0.0657255	0.0863195	0.0772569	7.13464	0.0463068	0.0710958	0.0598371
2022-12-08	27.4604	-0.0594961	-0.0473903	-0.054201	38.9613	-0.0458801	-0.0383003	-0.0425701									8.40361	0.0619634	0.0813404	0.0728914	7.34372	0.0416762	0.0656064	0.0547949
2022-12-09	27.3995	-0.0606147	-0.0493684	-0.0557011	38.6823	-0.0467573	-0.0400486	-0.0437984									8.50651	0.0611186	0.0813087	0.072546	7.50012	0.0409243	0.0656475	0.0545336
2022-12-10	27.521	-0.0621671	-0.0508744	-0.0572598	38.2081	-0.0476433	-0.0410147	-0.0447122									8.59879	0.0606979	0.0806923	0.0720782	7.44996	0.0406082	0.0651416	0.0541798
2022-12-11	27.0801	-0.0531005	-0.0429327	-0.0487002	38.4103	-0.0386077	-0.0330925	-0.0361761									8.58085	0.0709485	0.0925272	0.0832571	7.41031	0.0508011	0.0767434	0.0653194
2022-12-12	26.8966	-0.0634993	-0.0516357	-0.0583879	37.6418	-0.048897	-0.0416256	-0.0457148									8.75599	0.0624688	0.0815722	0.0734212	7.84277	0.0426112	0.0660176	0.0557636
2022-12-13	26.6175	-0.0711625	-0.0583162	-0.0656636	37.0606	-0.0561862	-0.0479506	-0.0525856									8.99386	0.0566328	0.0742334	0.0667527	8.11324	0.0363652	0.0584235	0.0487768
2022-12-14	26.4928	-0.0694233	-0.0570047	-0.0641309	36.5487	-0.0537481	-0.0460752	-0.0503755									9.18406	0.059666	0.077693	0.0700547	8.26778	0.0390768	0.0615552	0.0518085
2022-12-15	25.8848	-0.0770626	-0.0638946	-0.0714216	36.0851	-0.0611446	-0.0526405	-0.0574232									9.5536	0.0533522	0.0702658	0.0631387	8.60648	0.0328331	0.0542474	0.0449792
2022-12-16	25.6637	-0.0712536	-0.0591147	-0.0660392	35.6528	-0.0550853	-0.047071	-0.0518126									9.79299	0.0601257	0.0783334	0.0706861	8.79625	0.0394109	0.0620265	0.0523724
2022-12-17	25.4898	-0.0722872	-0.060086	-0.0670424	35.3683	-0.0552517	-0.0468417	-0.0520009									9.99406	0.0605835	0.0786693	0.071093	8.90837	0.0397046	0.0621878	0.0526519
2022-12-18	25.2931	-0.0732787	-0.0601518	-0.0676987	35.1721	-0.0553341	-0.0469561	-0.0518651									10.4761	0.0619197	0.0786401	0.0716628	9.00938	0.040188	0.0614472	0.0525449
2022-12-19	25.2319	-0.0776593	-0.064461	-0.0719976	34.3594	-0.0595322	-0.050113	-0.055939									10.7903	0.0583799	0.0747044	0.0679317	9.43546	0.0363737	0.0573776	0.0486131
2022-12-20	24.981	-0.0820311	-0.0686543	-0.0762519	33.8475	-0.0633038	-0.0528745	-0.0595842									10.9964	0.0552615	0.0711362	0.0645826	9.76604	0.0331389	0.0537445	0.0451776
2022-12-21	24.7894	-0.0795652	-0.0664014	-0.0738877	33.6069	-0.059596	-0.0495089	-0.0560848									11.0631	0.0599034	0.0761061	0.0693701	10.101	0.0373346	0.0582537	0.049602
2022-12-22	24.525	-0.0802155	-0.0672249	-0.0745868	33.1841	-0.0596768	-0.0491523	-0.0562053									11.3053	0.0607596	0.0769105	0.0701874	10.2815	0.0379594	0.0588293	0.0502288
2022-12-23	24.2922	-0.0866664	-0.072222	-0.0807918	32.7792	-0.0655757	-0.0536863	-0.0618453									11.5078	0.0553565	0.0706714	0.0643287	10.5665	0.0326272	0.0526759	0.0444472
2022-12-24	24.1229	-0.0832153	-0.0691284	-0.0773588	32.2963	-0.0614109	-0.0501338	-0.0577758									11.6474	0.0609084	0.0760658	0.0697026	10.9573	0.0374074	0.0573393	0.0491934
2022-12-25	23.8301	-0.0768168	-0.0630296	-0.0717139	32.6348	-0.053887	-0.0431407	-0.0510232									11.6055	0.0681716	0.0859406	0.0785144	11.1418	0.0440879	0.0666931	0.0574999
2022-12-26	23.7408	-0.0911928	-0.0744318	-0.0852195	31.6074	-0.06737	-0.0539056	-0.063679									11.9735	0.0558314	0.0708145	0.0645956	11.7582	0.0315757	0.0515851	0.0434776
2022-12-27	23.3718	-0.0949036	-0.0772599	-0.0885293	31.1906	-0.0701748	-0.0561408	-0.0661985									12.1925	0.0542557	0.0678026	0.0621341	12.1266	0.0294587	0.0481321	0.0406075
2022-12-28	23.5371	-0.0839706	-0.067637	-0.0783206	31.0151	-0.0577493	-0.0453852	-0.0545685									12.175	0.0667663	0.0827751	0.0760188	12.2774	0.0414702	0.0625072	0.0540589
2022-12-29	23.239	-0.0930179	-0.0744974	-0.0869295	30.7927	-0.066998	-0.0525116	-0.0632939									12.2358	0.0586859	0.0733643	0.0672067	12.5967	0.0333447	0.0531894	0.0452503
2022-12-30	22.9827	-0.10124	-0.0806646	-0.0946735	30.4479	-0.0748969	-0.058528	-0.0706962									12.3145	0.0516888	0.0649454	0.0594049	12.8865	0.0259784	0.0445793	0.0371627
2022-12-31	22.7153	-0.0913066	-0.0721146	-0.0852691	30.3755	-0.0639966	-0.0493469	-0.0603665									12.5493	0.0629881	0.0785003	0.0721301	13.1432	0.0375292	0.0574605	0.0495396
2023-01-01	22.1575	-0.0868305	-0.0684936	-0.080604	30.0667	-0.0590869	-0.045718	-0.0554379									12.4992	0.067573	0.085612	0.0793872	13.6077	0.0443621	0.0631655	0.0555791
2023-01-02	22.1765	-0.0876567	-0.0683697	-0.0817136	29.727	-0.0591433	-0.0450321	-0.0556846									12.2172	0.0686948	0.0871853	0.0805174	13.8988	0.0443408	0.0645389	0.0564329
2023-01-03	22.2044	-0.0902147	-0.0698707	-0.0842891	29.3472	-0.0610792	-0.0461139	-0.0576168									12.1576	0.0681828	0.0871073	0.0803062	14.0628	0.0428213	0.0636016	0.055317
2023-01-04	21.9485	-0.104898	-0.0810116	-0.0979258	29.1128	-0.0762902	-0.0578575	-0.0717679									12.3407	0.0552114	0.0706532	0.0652654	14.3238	0.029623	0.0472567	0.0403278
2023-01-05	21.7128	-0.108966	-0.0834965	-0.101866	28.6688	-0.0800039	-0.0601707	-0.0753134									12.3984	0.0521225	0.0669039	0.0615193	14.4838	0.025641	0.0435246	0.0365563
2023-01-06	21.4128	-0.110534	-0.0842574	-0.103239	28.2946	-0.0807062	-0.0604351	-0.0759004									12.3925	0.0514644	0.0665957	0.0613008	14.9072	0.02576	0.0431372	0.0363527
2023-01-07	21.2155	-0.1137	-0.0859231	-0.106293	27.9214	-0.0833963	-0.0618419	-0.0784302									12.4311	0.049772	0.0645685	0.0592112	15.0817	0.0232084	0.0409923	0.0340995
2023-01-08	20.9317	-0.103073	-0.0769848	-0.0962283	27.695	-0.0716644	-0.0522331	-0.0672591									12.3998	0.0607734	0.0796086	0.0732312	15.2146	0.036099	0.0555626	0.0478811
2023-01-09	20.5092	-0.120718	-0.0900067	-0.11293	26.9246	-0.0886779	-0.0648269	-0.0833357									12.5723	0.0464059	0.0607324	0.0552812	15.6799	0.0190007	0.0371346	0.0301797
2023-01-10	20.3872	-0.114537	-0.0847981	-0.106829	26.7287	-0.0814479	-0.0591226	-0.0763484									12.6093	0.052733	0.0698537	0.0642199	15.7915	0.0279796	0.0455154	0.0386652
2023-01-11	20.3023	-0.122188	-0.0899063	-0.114069	26.4742	-0.0889337	-0.0642373	-0.0833777									12.78	0.0467638	0.0619988	0.0566646	15.8712	0.0205813	0.0379505	0.0312603
2023-01-12	19.671	-0.125442	-0.0916739	-0.116909	26.0277	-0.0917726	-0.0659195	-0.0858737									13.0432	0.0443609	0.0589851	0.0540422	16.2213	0.0186755	0.0348581	0.0286358
2023-01-13	19.4892	-0.120267	-0.087254	-0.111907	25.814	-0.0855064	-0.0609412	-0.0798955									13.1206	0.049393	0.06659	0.0611565	16.3622	0.0254777	0.0418419	0.0354636
2023-01-14	19.3355	-0.127646	-0.0921301	-0.118902	25.6145	-0.09345	-0.066329	-0.0873332									13.241	0.043659	0.0590091	0.0538188	16.4796	0.0184805	0.0349313	0.0286302
2023-01-15	18.9392	-0.130283	-0.093511	-0.121258	25.262	-0.0946089	-0.0667915	-0.0883043									13.0117	0.0415316	0.0564433	0.0514642	16.754	0.016952	0.0325971	0.0266315
2023-01-16	18.901	-0.126618	-0.090075	-0.117571	24.9155	-0.0897719	-0.0627608	-0.0836049									13.2889	0.0454827	0.0622683	0.0570658	16.8965	0.023583	0.0385624	0.0326833
2023-01-17	18.3588	-0.1291	-0.0909131	-0.119963	24.5948	-0.0921225	-0.0635047	-0.0856847									13.5688	0.0445504	0.0610801	0.0554636	17.1793	0.0210853	0.0376566	0.0312909
2023-01-18	17.9499	-0.120729	-0.084616	-0.111811	24.6067	-0.0825367	-0.0568102	-0.0766257									13.6995	0.0510018	0.0711384	0.0653614	17.5487	0.0328564	0.0477741	0.0416946
2023-01-19	17.8733	-0.133593	-0.0930835	-0.12385	24.5117	-0.0944199	-0.0646093	-0.0876572									13.6375	0.0409671	0.0568152	0.0517478	17.6463	0.0195295	0.0338758	0.0282802
2023-01-20	17.9562	-0.131471	-0.090882	-0.121765	24.1855	-0.091387	-0.0619708	-0.0847154									13.7221	0.0433449	0.0607193	0.0552698	17.8172	0.0227358	0.0375861	0.0317012
2023-01-21	17.9136	-0.131587	-0.0901863	-0.121744	24.0156	-0.0910734	-0.0611712	-0.084254									13.8176	0.0439323	0.0618274	0.0562574	17.8494	0.0236151	0.03853	0.0325979
2023-01-22	17.6607	-0.135441	-0.0917811	-0.125326	24.059	-0.0952089	-0.0628483	-0.0877401									13.5409	0.0420668	0.0591005	0.0530845	18.0873	0.0191836	0.0361334	0.0296376
2023-01-23	17.5308	-0.142283	-0.0966457	-0.131566	23.6044	-0.101182	-0.0674726	-0.0934672									13.8932	0.0355967	0.0504999	0.0455798	18.2452	0.0138256	0.0276633	0.0223941
2023-01-24	17.4186	-0.139367	-0.0936867	-0.128751	23.3796	-0.0997179	-0.0656473	-0.091829									14.1997	0.0380643	0.0545507	0.0488783	18.2319	0.0161213	0.0317474	0.0257908
2023-01-25	16.9239	-0.146184	-0.0976479	-0.134921	23.15	-0.106541	-0.069749	-0.0980038									14.2506	0.0331321	0.0473548	0.0421304	18.3236	0.00941333	0.0245536	0.0189911
2023-01-26	16.666	-0.150904	-0.100559	-0.139195	22.7535	-0.111717	-0.0732366	-0.102816									14.1597	0.0289411	0.0417427	0.0369997	18.4124	0.0056703	0.0194592	0.014473
2023-01-27	16.5533	-0.150028	-0.099238	-0.138139	22.4896	-0.110261	-0.0717981	-0.101321									14.3284	0.0302803	0.0438302	0.0391865	18.4362	0.00798601	0.0208706	0.0161272
2023-01-28	16.052	-0.154378	-0.101475	-0.141982	22.2049	-0.113506	-0.0734566	-0.104121									14.6901	0.0275282	0.0399122	0.0354468	18.639	0.00436523	0.0171077	0.0125402
2023-01-29	15.9122	-0.15168	-0.0988158	-0.139298	21.9857	-0.109811	-0.0702964	-0.100455									14.6765	0.0300211	0.0439545	0.0391292	18.7974	0.00775022	0.0208076	0.0160137
2023-01-30	15.8401	-0.15056	-0.0973247	-0.138093	21.7336	-0.109733	-0.069696	-0.100195									14.7414	0.0314054	0.0463073	0.0412973	18.9675	0.00933765	0.0225165	0.0176243
2023-01-31	15.5349	-0.151123	-0.0966453	-0.138341	21.6857	-0.111182	-0.0697686	-0.101245									14.7421	0.0317221	0.0466183	0.0415215	19.1512	0.00894167	0.0223937	0.0174245
2023-02-01	15.2736	-0.150627	-0.0957323	-0.137702	21.6633	-0.110407	-0.0688788	-0.100321									14.4305	0.031959	0.0475553	0.042312	19.2844	0.0095909	0.0230671	0.0180515
2023-02-02	14.9669	-0.154775	-0.0982477	-0.141439	21.4544	-0.113856	-0.0711441	-0.103549									14.5765	0.0283373	0.0425519	0.0378382	19.2107	0.00564657	0.0177712	0.013345
2023-02-03	14.7251	-0.154496	-0.0971453	-0.140892	21.1024	-0.115328	-0.0712811	-0.104549									14.7129	0.0290106	0.0436953	0.0388061	19.29	0.00626321	0.0187735	0.0142125
2023-02-04	14.1883	-0.16706	-0.10475	-0.15231	20.7351	-0.129489	-0.0799656	-0.117536									14.666	0.0186045	0.0271233	0.0235347	19.7376	-0.00819022	0.00313282	-0.000621917
2023-02-05	13.4757	-0.18332	-0.114528	-0.166879	20.1977	-0.1465	-0.0897066	-0.1322									14.6096	-0.0012394	0.010673	0.0063087	19.2668	-0.0277113	-0.0114753	-0.0171455
2023-02-06	13.2388	-0.162836	-0.100604	-0.147977	19.7753	-0.123528	-0.0748207	-0.11146									14.9587	0.0217721	0.0325999	0.0285908	19.5337	-0.00331184	0.00775531	0.00399008
2023-02-07	13.0457	-0.16286	-0.0996917	-0.147582	19.6898	-0.12487	-0.0747863	-0.112112									14.8585	0.0216948	0.032698	0.0283511	19.6726	-0.00468329	0.00756823	0.00343404
2023-02-08	12.6581	-0.16604	-0.101036	-0.150286	19.1595	-0.126564	-0.075381	-0.113519									14.8728	0.0195725	0.0293833	0.025431	20.1779	-0.00683072	0.00452492	0.000789702
2023-02-09	12.6472	-0.160827	-0.0971587	-0.145405	19.0488	-0.118801	-0.0702495	-0.106438									14.7502	0.022926	0.0349315	0.030828	20.501	-0.000352674	0.00948648	0.00600687
2023-02-10	12.4984	-0.161466	-0.0966381	-0.145678	19.0918	-0.116866	-0.0682372	-0.104272									14.6487	0.0229876	0.0349277	0.0307922	20.7909	-0.00057491	0.00938148	0.00587497
2023-02-11	12.2529	-0.185905	-0.111127	-0.167286	18.462	-0.14276	-0.0831645	-0.126692									14.3641	-0.00315811	0.00906483	0.00461755	20.9433	-0.029606	-0.0138021	-0.0191784
2023-02-12	12.0127	-0.173343	-0.102445	-0.155936	18.097	-0.12779	-0.0734757	-0.113465									14.1425	0.0148621	0.02293	0.0193655	21.3227	-0.0123952	-0.0016103	-0.00505945
2023-02-13	11.8942	-0.175303	-0.103083	-0.157339	17.7943	-0.126278	-0.0720917	-0.111579									13.8768	0.0134519	0.0225001	0.0186364	21.5121	-0.0137245	-0.00211508	-0.00581256
2023-02-14	11.6627	-0.1681	-0.0980928	-0.150628	17.6862	-0.116112	-0.0658015	-0.102309									14.1044	0.0202798	0.0319905	0.0277452	21.4486	-0.00419444	0.00612215	0.00258493
2023-02-15	11.8045	-0.166932	-0.0961819	-0.149197	17.4144	-0.111818	-0.062264	-0.0980361									14.0592	0.0216885	0.0337266	0.0293616	21.2373	-0.00299917	0.00730201	0.00372234
2023-02-16	11.4117	-0.17611	-0.10145	-0.157387	17.144	-0.116981	-0.0652815	-0.102602									14.2536	0.0157446	0.0243838	0.0208265	21.3917	-0.0118186	-0.00196109	-0.00506561
2023-02-17	11.1908	-0.173752	-0.098369	-0.154748	16.8284	-0.113651	-0.0620318	-0.0991241									13.9818	0.0179483	0.0271451	0.0233231	21.6555	-0.00985506	0.000535664	-0.00281142
2023-02-18	10.8132	-0.18411	-0.103981	-0.163597	16.7894	-0.120984	-0.0660533	-0.105186									13.7611	0.00649111	0.0162766	0.0124804	21.7372	-0.0218548	-0.00933831	-0.0132186
2023-02-19	10.7059	-0.179862	-0.100456	-0.159495	16.9734	-0.11547	-0.062368	-0.100109									13.6911	0.0127968	0.0219441	0.0180564	21.5906	-0.0159723	-0.00445657	-0.00803094
2023-02-20	10.9881	-0.176524	-0.0976508	-0.15614	17.0907	-0.112708	-0.0604367	-0.0975071									13.6551	0.0152155	0.0241038	0.0201459	22.3389	-0.0142367	-0.00303849	-0.00651737
2023-02-21	10.8971	-0.165247	-0.0905341	-0.145888	17.2754	-0.0998167	-0.0530151	-0.0860247									13.5137	0.0240033	0.0385066	0.0337164	22.1374	7.21836e-05	0.0103863	0.00681567
2023-02-22	10.4902	-0.176326	-0.0957668	-0.155079	17.5266	-0.109083	-0.0575015	-0.0935969									13.2121	0.0180282	0.0287874	0.0242876	22.1715	-0.0107295	0.000977836	-0.00281974
2023-02-23	10.5267	-0.176226	-0.0953345	-0.154747	17.741	-0.110857	-0.0585493	-0.0951505									12.8984	0.0167227	0.0269993	0.0226745	21.9536	-0.012673	-0.00127019	-0.00488969
2023-02-24	10.6344	-0.176259	-0.0948304	-0.154503	17.5428	-0.112591	-0.0593585	-0.0966294									12.8306	0.0156218	0.0255185	0.0213064	21.6908	-0.0136267	-0.00258357	-0.00604509
2023-02-25	10.3607	-0.178888	-0.0949242	-0.15658	17.5058	-0.114505	-0.0594874	-0.0982587									12.8763	0.0149043	0.0235456	0.0197272	21.5666	-0.0149711	-0.00460793	-0.00775639
2023-02-26	10.2318	-0.180037	-0.0946189	-0.157071	17.84	-0.116646	-0.0601069	-0.0997685									13.0107	0.013434	0.0223801	0.0184593	21.7719	-0.0170754	-0.00597544	-0.00929068
2023-02-27	10.2724	-0.179365	-0.0934182	-0.156038	17.8153	-0.118797	-0.0608146	-0.101428									13.0217	0.0130603	0.022225	0.018251	21.7725	-0.017819	-0.00651113	-0.0098691
2023-02-28	10.0398	-0.179011	-0.0921475	-0.155168	17.4831	-0.12276	-0.0621363	-0.104526									13.0839	0.011345	0.021257	0.0171173	21.9278	-0.0200515	-0.0076923	-0.0113921
2023-03-01	9.92665	-0.195732	-0.101955	-0.169724	16.8963	-0.144944	-0.0745022	-0.123823									12.9077	-0.0140861	0.000179625	-0.00515105	22.0941	-0.0445522	-0.0250598	-0.0329243	3.17513	0.0835606	0.163983	0.131367
2023-03-02	9.52273	-0.19527	-0.101044	-0.168848	16.5303	-0.145414	-0.07437	-0.123888									12.928	-0.0145281	-0.000138702	-0.00541462	22.1616	-0.0443193	-0.0251915	-0.0326818	3.63619	0.0834086	0.165414	0.132288
2023-03-03	9.74321	-0.185779	-0.094403	-0.159859	16.2714	-0.138315	-0.0692474	-0.117041									12.7283	-0.00500262	0.00819171	0.00352677	21.9062	-0.0343689	-0.0185666	-0.0234349	4.00984	0.0892659	0.177121	0.142654
2023-03-04	9.44154	-0.196912	-0.0999777	-0.169088	16.2986	-0.153702	-0.0767816	-0.12986									12.8386	-0.0195472	-0.00190664	-0.00844979	21.8581	-0.048878	-0.0267927	-0.0355117	4.54979	0.080786	0.160052	0.12871
2023-03-05	9.22533	-0.19785	-0.0994512	-0.169772	16.0644	-0.156407	-0.0774505	-0.132395									12.8335	-0.0205929	-0.00259387	-0.0100901	22.01	-0.0501145	-0.0274617	-0.0372948	4.86639	0.0796463	0.158744	0.126568
2023-03-06	8.87723	-0.198391	-0.0987893	-0.169961	15.8269	-0.156784	-0.076981	-0.132548									12.8277	-0.0210294	-0.00277877	-0.0107189	22.1016	-0.0503902	-0.0276092	-0.0378231	5.05683	0.0790271	0.158486	0.125804
2023-03-07	8.46718	-0.202295	-0.101328	-0.173143	15.7895	-0.161085	-0.0797341	-0.135998									12.7646	-0.0275029	-0.0071554	-0.0163259	21.9278	-0.0567991	-0.0319908	-0.0434067	5.41187	0.0733744	0.14988	0.118486
2023-03-08	8.0772	-0.188173	-0.0927516	-0.160516	15.1952	-0.147684	-0.0719768	-0.124391									12.7278	-0.0107523	0.00188167	-0.00252875	22.1929	-0.0398235	-0.0237831	-0.0294361	5.75942	0.0814289	0.169124	0.133648
2023-03-09	7.94814	-0.204083	-0.100324	-0.173664	14.6699	-0.167809	-0.0811777	-0.140693									13.0074	-0.0348692	-0.0100313	-0.0220847	21.8991	-0.0632079	-0.0345011	-0.0484981	6.04164	0.0688401	0.140046	0.110656
2023-03-10	7.66794	-0.196924	-0.0957453	-0.166923	14.2669	-0.161282	-0.0769486	-0.13442									12.8999	-0.0274847	-0.00637861	-0.0154923	22.0611	-0.0553263	-0.0306469	-0.0415744	6.39312	0.0725134	0.149363	0.118379
2023-03-11	7.25658	-0.209371	-0.102144	-0.177197	13.9635	-0.172531	-0.0824355	-0.143346									12.8476	-0.0428027	-0.0143424	-0.0282494	22.0053	-0.0697559	-0.0381883	-0.0536581	7.10809	0.0631814	0.130529	0.103106
2023-03-12	6.945	-0.208631	-0.10058	-0.175975	13.4311	-0.17505	-0.082329	-0.144928									12.5492	-0.0456132	-0.0149225	-0.0304025	22.0237	-0.0721444	-0.038788	-0.0555939	7.58451	0.062162	0.128087	0.100955
2023-03-13	6.59174	-0.207055	-0.0988195	-0.174076	13.0339	-0.17376	-0.0806435	-0.143193									12.1165	-0.0466554	-0.0150824	-0.0311588	21.8321	-0.072245	-0.0386664	-0.0557167	7.92967	0.0620574	0.128743	0.101156
2023-03-14	6.41129	-0.197817	-0.0930421	-0.165734	12.7166	-0.162479	-0.0741845	-0.133148									11.9781	-0.0348708	-0.00950027	-0.0213329	21.5985	-0.0597005	-0.0327657	-0.0453634	8.41989	0.0674449	0.142324	0.111887
2023-03-15	6.15955	-0.208286	-0.0980086	-0.174569	12.4037	-0.171208	-0.0782658	-0.140388									12.09	-0.0464039	-0.0153645	-0.0312899	21.2919	-0.0701741	-0.0382812	-0.0545774	8.85217	0.0609584	0.130042	0.101205
2023-03-16	5.8564	-0.204784	-0.0939241	-0.170807	12.2399	-0.164462	-0.0732711	-0.133979									11.9256	-0.0388008	-0.0105365	-0.0244564	21.2494	-0.0619088	-0.0332571	-0.0473265	9.05559	0.0654891	0.138708	0.1085
2023-03-17	5.5594	-0.20064	-0.0917802	-0.16681	12.1479	-0.16063	-0.0715464	-0.130338									11.7426	-0.0331701	-0.00864331	-0.0197049	20.827	-0.0569445	-0.0318781	-0.0432251	9.17266	0.0660457	0.143594	0.112275
2023-03-18	5.02373	-0.206241	-0.0937628	-0.170906	11.9015	-0.168359	-0.0746876	-0.136343									11.7305	-0.041477	-0.0122661	-0.0264764	20.6598	-0.0657729	-0.035766	-0.0504221	9.42565	0.0610058	0.132398	0.103288
2023-03-19	4.81512	-0.21685	-0.0977912	-0.179332	11.4155	-0.174183	-0.0769769	-0.14067									11.5287	-0.0506815	-0.0164368	-0.0339965	20.3494	-0.0744318	-0.0395505	-0.0574793	9.66789	0.0558099	0.120571	0.0938929
2023-03-20	4.72437	-0.227536	-0.102761	-0.188058	10.7922	-0.182531	-0.0811814	-0.147471									11.5874	-0.0621865	-0.0223402	-0.0436914	19.8951	-0.0849064	-0.0450248	-0.0664234	10.1746	0.0487646	0.106531	0.0823013
2023-03-21	4.56395	-0.232856	-0.104325	-0.191756	10.2777	-0.18581	-0.0820239	-0.149522									11.4821	-0.0669282	-0.0242806	-0.0472068	19.2414	-0.0893045	-0.0469813	-0.0697871	10.9175	0.0455023	0.0996199	0.0770472
2023-03-22	4.35996	-0.239961	-0.106444	-0.197104	9.62325	-0.188705	-0.0827374	-0.151377									11.3173	-0.0701096	-0.0254288	-0.049492	18.6948	-0.0921158	-0.0481737	-0.0719271	11.6076	0.0430694	0.0946854	0.0732451
2023-03-23	4.30436	-0.221969	-0.096903	-0.181717	9.27892	-0.167008	-0.0720309	-0.133077									11.2189	-0.0500925	-0.016507	-0.0334568	18.0342	-0.0734726	-0.0400458	-0.0570755	12.2276	0.0512993	0.11681	0.0900434
2023-03-24	4.0621	-0.242166	-0.105226	-0.197422	8.90302	-0.187993	-0.0805098	-0.149394									10.8622	-0.0729798	-0.0262292	-0.0512953	17.6617	-0.0947515	-0.0488905	-0.0736319	12.8922	0.0408718	0.0908176	0.07032
2023-03-25	3.73599	-0.250101	-0.108182	-0.203552	8.31852	-0.198136	-0.0844709	-0.157507									10.8359	-0.0870591	-0.031795	-0.0629073	17.3492	-0.109414	-0.054803	-0.0857271	14.1422	0.0338108	0.07334	0.056145
2023-03-26	3.44842	-0.237629	-0.101421	-0.19221	7.86283	-0.192734	-0.0813286	-0.152528	3.2499	0.0394933	0.0908769	0.0690446					10.8019	-0.0779616	-0.027412	-0.0550639	16.9466	-0.101094	-0.0508503	-0.078569	14.5864	0.0374996	0.0834472	0.0642411
2023-03-27	3.39593	-0.230056	-0.0970275	-0.185228	7.52631	-0.191416	-0.0799924	-0.151099	3.58849	0.0409348	0.0956059	0.0726799					10.9333	-0.0734368	-0.0251358	-0.0511506	16.2517	-0.0972197	-0.0489057	-0.0752194	15.0043	0.0386449	0.0870755	0.0671558
2023-03-28	3.20283	-0.244467	-0.103641	-0.196901	7.15214	-0.20635	-0.0871565	-0.163394	3.79316	0.0320894	0.0764814	0.0573146					11.0687	-0.0887004	-0.032266	-0.0636399	15.7075	-0.11351	-0.0565243	-0.0885278	15.1258	0.0294229	0.0666649	0.0509274
2023-03-29					6.74758	-0.200249	-0.0822287	-0.157189	3.9634	0.0353534	0.0815313	0.0620238					10.6405	-0.083821	-0.0282524	-0.0587083	15.3676	-0.108941	-0.0528419	-0.0839778	15.8815	0.032964	0.0725852	0.056234
2023-03-30					6.63933	-0.191447	-0.0782925	-0.150085	4.39081	0.0384746	0.0924762	0.069795					10.1942	-0.0738459	-0.0242263	-0.0509656	14.9782	-0.0997992	-0.049294	-0.0769754	16.6602	0.0356891	0.0820366	0.0630335
2023-03-31					6.37139	-0.203309	-0.0832958	-0.159137	4.90021	0.029685	0.0712248	0.0534178					10.0349	-0.0913055	-0.0317294	-0.0647722	14.3673	-0.116583	-0.0564451	-0.090266	17.354	0.0269231	0.0608912	0.0467197
2023-04-01					5.8427	-0.195334	-0.0786336	-0.152256	5.37333	0.0333301	0.0818808	0.0613276					9.89333	-0.0833256	-0.0283969	-0.0584315	14.1015	-0.107039	-0.0522156	-0.0826973	18.1108	0.0304805	0.0710912	0.0543578
2023-04-02					5.39473	-0.202883	-0.0811575	-0.157497	5.68558	0.0286033	0.0706312	0.0530514					9.7726	-0.0933852	-0.0325313	-0.0658842	13.5963	-0.11564	-0.055642	-0.0890633	18.7944	0.0258491	0.0601298	0.0462783
2023-04-03					5.02672	-0.206095	-0.0816697	-0.159369	5.85184	0.0261023	0.0650211	0.0488498					9.71169	-0.0982121	-0.0342161	-0.0693125	12.9006	-0.119478	-0.0569683	-0.0918392	19.4055	0.0235089	0.0549989	0.0424102
2023-04-04					5.07924	-0.203635	-0.0787259	-0.156865	5.99539	0.0294025	0.0730606	0.0549415					9.38956	-0.091181	-0.0304081	-0.0634812	12.2738	-0.113441	-0.0534193	-0.0867306	19.9867	0.0266579	0.0623215	0.0480617
2023-04-05					4.88482	-0.214586	-0.0830831	-0.165707	6.34067	0.0237662	0.0607889	0.044867					9.05925	-0.102195	-0.0351914	-0.0724672	12.0119	-0.124018	-0.0580317	-0.095431	20.2371	0.0208152	0.0492808	0.0374847
2023-04-06					4.64851	-0.21785	-0.0823799	-0.167343	6.94632	0.0243422	0.0594205	0.0445282					8.82511	-0.103297	-0.0342072	-0.0725284	11.8026	-0.124268	-0.0565424	-0.0948333	20.2521	0.0216387	0.0486815	0.0376749
2023-04-07					4.53536	-0.216389	-0.0810133	-0.166081	7.23225	0.0271772	0.0689882	0.0514785					8.29983	-0.0957267	-0.031229	-0.0665472	11.6473	-0.11599	-0.053118	-0.0883171	20.7388	0.0243341	0.0575863	0.0442209
2023-04-08					4.14007	-0.221415	-0.0824311	-0.169634	7.72917	0.0233824	0.0580822	0.0431509					7.8709	-0.104045	-0.0337449	-0.0728916	11.7251	-0.124821	-0.0558462	-0.0950789	20.7921	0.0204081	0.0461588	0.0355567
2023-04-09					4.04052	-0.227658	-0.0842466	-0.174317	8.234	0.0209078	0.05372	0.0395787					7.72407	-0.107845	-0.0357517	-0.0759676	11.1665	-0.127341	-0.0570944	-0.0971386	20.4041	0.0178517	0.0414459	0.0317633
2023-04-10					3.85304	-0.229196	-0.0841886	-0.175122	8.81072	0.0195229	0.0514105	0.0376522					7.63732	-0.109915	-0.0366782	-0.0775651	10.8664	-0.128394	-0.0574036	-0.0979335	20.5719	0.0164659	0.0390746	0.0298087
2023-04-11					3.64617	-0.220408	-0.0796506	-0.167853	9.47711	0.0228259	0.0616155	0.0448438					7.28189	-0.101204	-0.0328589	-0.0708468	11.0076	-0.119086	-0.0534005	-0.0908666	20.6158	0.0198813	0.0495086	0.0371916
2023-04-12					3.49961	-0.226333	-0.0814812	-0.172105	10.304	0.0190548	0.0526763	0.0379726					6.86259	-0.109478	-0.0361962	-0.0772211	10.931	-0.126211	-0.0560749	-0.0963216	21.2411	0.0161032	0.0405205	0.030293
2023-04-13					3.43577	-0.233406	-0.0841335	-0.177069	11.4218	0.0128602	0.036796	0.0261477					6.66321	-0.121784	-0.0410066	-0.0865491	10.1436	-0.139023	-0.0609478	-0.106	21.473	0.00991921	0.0246955	0.018498
2023-04-14					3.09094	-0.235043	-0.0839337	-0.177772	12.1304	0.0118609	0.0339378	0.0241474					6.47836	-0.123844	-0.0413673	-0.0878556	9.52148	-0.14014	-0.0607778	-0.106584	21.2558	0.00903343	0.0221801	0.0167382
2023-04-15									12.733	0.0103072	0.0306156	0.0218492					6.33884	-0.12492	-0.0417257	-0.0884224	8.81491	-0.141957	-0.0612009	-0.107638	22.0549	0.00769546	0.0196976	0.0149859
2023-04-16									13.4335	0.0154716	0.0438776	0.0315845					6.46803	-0.109796	-0.0353296	-0.0770055	8.56902	-0.130822	-0.0556262	-0.0988187	22.1964	0.0129476	0.0331431	0.0248777
2023-04-17									14.1415	0.016908	0.047985	0.0345212					6.7742	-0.102541	-0.0326121	-0.0717544	8.5066	-0.127132	-0.053525	-0.095814	22.1974	0.0143366	0.0369605	0.0276523
2023-04-18									14.9193	0.0112375	0.0317629	0.0231524					6.38046	-0.115547	-0.0371382	-0.0810043	8.42911	-0.140089	-0.0579672	-0.105045	22.3628	0.00855117	0.0202619	0.0159728
2023-04-19									15.5272	0.0143345	0.0424138	0.0305671					6.16211	-0.106101	-0.0334799	-0.0738781	8.2948	-0.130507	-0.0541674	-0.0978424	22.3317	0.0116459	0.0307676	0.0233296
2023-04-20									15.9912	0.0107081	0.0318335	0.0225624					6.02666	-0.114156	-0.0362753	-0.0801881	7.94559	-0.138338	-0.0565488	-0.103842	22.0497	0.00812966	0.0206034	0.0155988
2023-04-21									15.9101	0.0112179	0.034278	0.0243468					6.01355	-0.111759	-0.0350329	-0.0780564	7.74914	-0.135953	-0.0552329	-0.101753	22.2164	0.0084829	0.0223083	0.0169353
2023-04-22									16.4654	0.0113055	0.0352892	0.0246393					6.19632	-0.11084	-0.0343117	-0.0774554	7.29187	-0.134093	-0.0541536	-0.100528	22.3664	0.00855215	0.0231089	0.0171262
2023-04-23									17.0488	0.0100093	0.030777	0.0217254					6.37595	-0.114591	-0.0349277	-0.0796888	6.79858	-0.13618	-0.0542117	-0.101657	22.4689	0.00736008	0.0189215	0.0144367
2023-04-24									17.6006	0.00948088	0.0292319	0.0206838					6.26572	-0.115407	-0.0346934	-0.0799867	6.50779	-0.136449	-0.0537087	-0.101587	22.2724	0.00692817	0.017642	0.0135892
2023-04-25									17.4296	0.00888725	0.0290289	0.0200941					5.97385	-0.114774	-0.0344956	-0.0797205	6.26425	-0.136039	-0.0533766	-0.101417	22.7012	0.0062307	0.0169342	0.0127038
2023-04-26									17.4567	0.00781426	0.024723	0.0173268					5.95716	-0.118219	-0.0349268	-0.081769	5.6876	-0.139298	-0.0535468	-0.103289	22.9997	0.00514949	0.0125809	0.00991237
2023-04-27									17.6539	0.00831521	0.0290764	0.0199079					5.83399	-0.11374	-0.0337367	-0.0787294	5.18323	-0.133677	-0.0518916	-0.0994686	23.2381	0.0056647	0.0169015	0.0125005
2023-04-28									17.6677	0.00874852	0.0291842	0.020227					6.2255	-0.114182	-0.0329681	-0.0785658	5.02332	-0.132689	-0.0505219	-0.0982867	22.6316	0.00606915	0.0167537	0.0126865
2023-04-29									18.273	0.0065621	0.0231269	0.0156968					6.37872	-0.11856	-0.0341989	-0.0817509	4.8556	-0.136356	-0.051499	-0.101024	22.549	0.00392021	0.0108236	0.00824563
2023-04-30									18.3735	0.00717119	0.0240964	0.0167147					6.09766	-0.117668	-0.0328815	-0.0804168	4.98909	-0.135387	-0.0501261	-0.0997007	21.706	0.00443657	0.0112361	0.00894446
2023-05-01									18.4586	0.00723696	0.0243626	0.0169383					5.43209	-0.119537	-0.0325056	-0.0811351	4.88508	-0.134724	-0.0492007	-0.0988949	21.3107	0.00450838	0.0114152	0.00913763
2023-05-02									18.954	0.00523038	0.01876	0.012789					4.76212	-0.127701	-0.0343388	-0.0865366	4.64706	-0.1382	-0.0500477	-0.101417	20.9886	0.00254964	0.00606392	0.00508444
2023-05-03									19.399	0.00476741	0.0173851	0.0117971					4.77241	-0.128489	-0.0340634	-0.0868478	4.51532	-0.139176	-0.0496563	-0.101832	20.5811	0.00211107	0.00481889	0.00413324
2023-05-04									19.8743	0.00437881	0.0163252	0.0110068					4.52355	-0.128965	-0.0335981	-0.0868801	4.48352	-0.139614	-0.0491303	-0.101891	20.34	0.00168138	0.00355647	0.00316528
2023-05-05									20.295	0.00674111	0.0254512	0.017184					4.36829	-0.120761	-0.0305251	-0.0807152	4.54857	-0.132212	-0.046161	-0.0962977	20.075	0.00407796	0.0121656	0.00929804
2023-05-06									21.4172	0.00267206	0.0116294	0.00763952					4.19792	-0.131941	-0.0336527	-0.0885134	4.26617	-0.143794	-0.049163	-0.104274	19.4842	-0.00128802	0.000518702	-2.05882e-05
2023-05-07									22.0555	0.00410701	0.0182455	0.0118677					4.08208	-0.125414	-0.0313822	-0.0838046	4.05974	-0.137644	-0.0468769	-0.0998446	18.7887	0.00163412	0.00567731	0.00445196
2023-05-08									22.2344	0.00588258	0.0266467	0.0171963					4.12113	-0.117251	-0.0288547	-0.0781015	3.92442	-0.129797	-0.0442528	-0.0943393	18.6356	0.0034153	0.014008	0.00977223
2023-05-09									22.3124	0.00466703	0.0208992	0.0135445					4.02071	-0.121317	-0.0292083	-0.0804861	3.79083	-0.133926	-0.0444617	-0.0967388	18.5367	0.00218243	0.00819497	0.00608337
2023-05-10									23.0281	0.00316609	0.0134306	0.0088389					3.7601	-0.127046	-0.0297749	-0.0838638	3.71447	-0.139456	-0.0449198	-0.100025	17.6414	0.000804879	0.00200039	0.0017455
2023-05-11									23.2557	0.00419588	0.0179987	0.0119187					3.44707	-0.122123	-0.0281294	-0.0802638	3.66723	-0.135131	-0.0430471	-0.0966589	17.5774	0.00184215	0.00592731	0.0048
2023-05-12									23.8806	0.00288372	0.0111178	0.00765586					3.27525	-0.127479	-0.0285919	-0.0833627	3.74551	-0.141106	-0.0434739	-0.100114	16.4491	-0.000929693	0.00129882	0.000643309
2023-05-13									24.5251	0.00255245	0.011273	0.0075042									3.79506	-0.14133	-0.0430041	-0.100076	15.9361	-0.00063975	0.001086	0.000596895
2023-05-14									24.8075	0.00220085	0.0112845	0.00726548									3.67502	-0.141636	-0.0425361	-0.100084	15.6474	-6.10015e-05	0.00102828	0.000719337
2023-05-15									24.8208	0.00220305	0.011027	0.00722751									3.60507	-0.141326	-0.0416189	-0.0994083	15.5885	-1.31902e-05	0.00123009	0.000869277
2023-05-16									25.2543	0.000735002	0.00443519	0.00281442									3.46365	-0.146046	-0.0419861	-0.102369	15.6538	-0.00622465	-0.00119283	-0.00329536
2023-05-17									25.0699	0.000935855	0.00652066	0.00409067									3.28036	-0.144701	-0.0409919	-0.10108	15.9603	-0.00398709	-0.000800142	-0.0019099
2023-05-18									24.8676	0.00127602	0.00768991	0.0051537									3.37727	-0.144198	-0.0398982	-0.100018	15.8029	-0.00221126	0.000232603	-0.000469302
2023-05-19									24.7674	0.00266553	0.0122629	0.00833087									3.49929	-0.137641	-0.0372832	-0.095193	15.4268	0.00104859	0.0035024	0.00306659
2023-05-20									24.7729	0.00199456	0.0116112	0.00748725									3.39201	-0.136274	-0.0367585	-0.0943915	15.6775	0.00045149	0.00293462	0.00246448
2023-05-21									24.4537	0.00135163	0.011003	0.00667811									3.40211	-0.135928	-0.0363606	-0.0941786	16.1057	-8.47365e-05	0.00263059	0.00196524
2023-05-22									24.2569	0.00118494	0.00963498	0.00592143									3.35435	-0.13668	-0.0355598	-0.0941639	15.9335	-8.2019e-05	0.00204166	0.00163532
2023-05-23									24.0465	-0.000455731	0.00310937	0.00170264									3.2868	-0.142366	-0.0362425	-0.0975371	15.4588	-0.00428552	-0.00140123	-0.00237957
2023-05-24									24.323	0.000428194	0.00662225	0.0041494									3.15634	-0.138587	-0.0343244	-0.0944269	14.9153	-0.000556379	0.000842353	0.000520847
2023-05-25									24.4207	0.000104983	0.00483131	0.00286868									2.98889	-0.139763	-0.0336354	-0.0948874	14.9557	-0.00209342	-0.000459361	-0.000887791
2023-05-26									24.6782	4.7931e-05	0.00436954	0.00271802									3.04533	-0.139556	-0.0326849	-0.0942037	14.674	-0.00249459	-0.000384997	-0.00099885
2023-05-27									24.4501	-0.000403768	0.00191977	0.00111757													15.0493	-0.00474307	-0.00110931	-0.00235042
2023-05-28									24.2567	-0.000788036	-4.07008e-05	-0.000310985													15.0016	-0.0068098	-0.00151909	-0.00356779
2023-05-29									23.859	-0.000324048	0.0047406	0.00280284	3.36844	0.0131048	0.0610641	0.036792									15.0289	-0.00148567	-3.65796e-05	-0.000426976
2023-05-30									23.9762	-0.000439141	0.00584344	0.00293653	3.47115	0.0131038	0.0623563	0.0370039									14.9671	-0.00123677	-0.000381161	-0.000582172
2023-05-31									23.7758	-0.000173531	0.00633073	0.00338816	3.51311	0.0133867	0.0623498	0.0371822									14.9484	-0.00109233	-0.000156388	-0.000420077
2023-06-01									23.9597	-0.00147796	0.00109154	0.000142829	3.76389	0.0122711	0.0573416	0.0341971									14.6648	-0.00601152	-0.00216317	-0.00348088
2023-06-02									24.5288	-0.00110026	0.00152091	0.00050634	3.69521	0.0126509	0.0571834	0.0341705									14.2451	-0.00576767	-0.00182153	-0.00326186
2023-06-03									24.495	-0.00166718	0.000301911	-0.000438474	3.7616	0.0121788	0.0555951	0.0332296									14.5758	-0.00736774	-0.00249241	-0.00422063
2023-06-04									24.4715	-0.00179827	0.000229791	-0.000481716	3.78087	0.0121486	0.0555762	0.0331755									14.3722	-0.00735031	-0.00249953	-0.00422724
2023-06-05									24.4224	-0.00190605	0.000212182	-0.000515226	3.7652	0.0121252	0.0554516	0.033066									13.8478	-0.00732794	-0.00251851	-0.00422849
2023-06-06									25.0424	-0.00140173	0.00153015	0.000417665	4.01798	0.0127465	0.0570736	0.0340317									14.0008	-0.00621835	-0.00204961	-0.00352856
2023-06-07									24.9669	-0.00466516	-0.00281889	-0.00345745	4.12223	0.0114775	0.0512584	0.0303993									13.9263	-0.0119358	-0.00354685	-0.00713169
2023-06-08									24.6971	-0.00236983	-0.00172239	-0.00196237	4.32369	0.0121885	0.0543254	0.0322804									13.9911	-0.0097998	-0.00307597	-0.00574852
2023-06-09									25.0112	-0.00228834	0.000838236	-0.000374486	4.5978	0.0122587	0.0569175	0.0335416									13.6189	-0.00640615	-0.0027178	-0.00400289
2023-06-10									25.3591	-0.00245939	-0.00112588	-0.00161942	4.71602	0.01219	0.0545004	0.0322075									13.2973	-0.00851555	-0.00306254	-0.00518877
2023-06-11									25.5783	-0.00473332	-0.00264489	-0.00349333	4.62837	0.0120863	0.0506454	0.0301214									13.3718	-0.0118197	-0.00324795	-0.00701957
2023-06-12									25.4095	-0.00212015	0.00186793	0.000388139	4.58618	0.0126387	0.0571122	0.0338821									13.5878	-0.00552075	-0.00227964	-0.00330655
2023-06-13									25.4637	-0.00261035	0.000852769	-0.000425144	4.58314	0.0123435	0.0563763	0.0332896									13.421	-0.00608946	-0.00278453	-0.00379953
2023-06-14									25.8748	-0.00274632	-0.00198706	-0.00220866	4.70953	0.0123671	0.0528662	0.0314051									13.0448	-0.00871701	-0.00309102	-0.00524719
2023-06-15									25.9318	-0.0067407	-0.00393361	-0.00498191	5.32336	0.0112991	0.0483894	0.0286009									12.3378	-0.0125524	-0.00418785	-0.00772776
2023-06-16									26.1128	-0.00261696	-0.000550915	-0.00129555	5.34167	0.0129725	0.0556418	0.0329262									11.9494	-0.00670339	-0.00277912	-0.00418062
2023-06-17									25.7364	-0.00382166	-0.00298823	-0.00323199	5.89174	0.0122669	0.05231	0.0309641									12.1139	-0.00959135	-0.00367779	-0.0059433
2023-06-18									25.6436	-0.00747355	-0.00440157	-0.00544638	6.51517	0.0113363	0.0480316	0.0284508									11.7106	-0.0128451	-0.00449509	-0.00788968
2023-06-19									25.9109	-0.00721148	-0.0047197	-0.00565553	6.90142	0.011335	0.0488975	0.0286202									11.2652	-0.0123318	-0.00464963	-0.00790075
2023-06-20									25.663	-0.00663517	-0.00424698	-0.0050113	7.43569	0.0119745	0.0497864	0.029477									11.3693	-0.0118403	-0.00428544	-0.00732834
2023-06-21									25.1045	-0.00339996	0.00605011	0.00210652	7.39238	0.0131085	0.0632112	0.0369438									11.0381	-0.00323786	0.0012676	4.89668e-05
2023-06-22									25.4526	-0.0062714	-0.00400784	-0.00481613	7.35928	0.0126307	0.0500962	0.0297667									11.0503	-0.0109641	-0.00385626	-0.00680548
2023-06-23									25.5505	-0.00778445	-0.00497852	-0.00609556	7.98558	0.0117462	0.0478493	0.0281383									11.1432	-0.0127544	-0.00477042	-0.0081993
2023-06-24									25.0763	-0.00474895	-0.00402906	-0.00422003	8.35148	0.0123597	0.0519276	0.0305533									11.304	-0.00886729	-0.00418759	-0.00588017
2023-06-25									24.6583	-0.00491154	-0.00434356	-0.00449148	8.68056	0.0125559	0.0517145	0.0303832									11.3648	-0.00893604	-0.00420496	-0.00601277
2023-06-26									24.2759	-0.00496443	-0.00444401	-0.00457699	9.08093	0.0126631	0.0514426	0.030229									11.2694	-0.00904414	-0.00426805	-0.00613205
2023-06-27									24.21	-0.00449939	-0.00333469	-0.00358342	9.0904	0.0133163	0.053238	0.0315367									10.9016	-0.00696453	-0.00347525	-0.00469125
2023-06-28									24.8398	-0.00609231	-0.00427463	-0.00492588	9.32293	0.0137904	0.0506992	0.030346									10.4969	-0.010043	-0.00353595	-0.00626681
2023-06-29									24.8352	-0.00742257	-0.0049311	-0.00581915	9.72714	0.0133374	0.0491908	0.0294586									10.5252	-0.0106487	-0.00391558	-0.00667585
2023-06-30									24.9456	-0.0101205	-0.0060862	-0.00767446	9.90896	0.0124357	0.0463263	0.0275998									10.672	-0.0132534	-0.00488849	-0.00842906
2023-07-01									25.0596	-0.00681005	-0.00497048	-0.00548552	10.2245	0.0134912	0.0494301	0.0297438									10.5348	-0.00926134	-0.00380402	-0.00583144
2023-07-02									25.2735	-0.00964161	-0.00586244	-0.00730447	10.4113	0.0130018	0.0462551	0.0278431									10.3334	-0.0118124	-0.00436505	-0.00746224
2023-07-03									25.6734	-0.0106318	-0.00621301	-0.00797588	10.3901	0.012969	0.0453788	0.0273395									10.0867	-0.0128298	-0.0046035	-0.00811074
2023-07-04									25.442	-0.0110663	-0.00642887	-0.00827426	10.5718	0.0129141	0.0445923	0.0269365									10.0821	-0.013229	-0.00479599	-0.00838639
2023-07-05									25.5431	-0.00844101	-0.00620976	-0.00700451	10.4473	0.0133948	0.0476124	0.0285187									9.73224	-0.0104361	-0.00453103	-0.0069776
2023-07-06									25.4749	-0.0138986	-0.00865215	-0.0106262	11.3026	0.0112687	0.0423731	0.0251157									9.60502	-0.0162373	-0.00690564	-0.0107579
2023-07-07									25.4858	-0.0137965	-0.00783159	-0.0102041	11.7431	0.0123517	0.0423959	0.0256057									9.29881	-0.0163858	-0.00604444	-0.0104339
2023-07-08									25.6098	-0.00753148	-0.00589785	-0.0064217	11.5579	0.0145306	0.0491519	0.0297877									8.8796	-0.00954971	-0.00410926	-0.00628768
2023-07-09									25.658	-0.010668	-0.00737366	-0.00859795	11.6969	0.0133964	0.0456645	0.0275536									8.32721	-0.0128792	-0.00537939	-0.00850776
2023-07-10									25.5379	-0.0122506	-0.00813203	-0.0097235	12.0402	0.0129583	0.0442556	0.0266426									7.77789	-0.0143892	-0.00597261	-0.009526
2023-07-11									25.5632	-0.0144894	-0.00826669	-0.0107107	12.5181	0.0133421	0.0426289	0.0261636									7.27276	-0.0161055	-0.00576019	-0.0101323
2023-07-12									25.9322	-0.0118758	-0.00838466	-0.0096539	12.8492	0.0134407	0.0456798	0.0275481									7.1853	-0.0132377	-0.00579646	-0.00885437
2023-07-13									24.8719	-0.0115605	-0.00847707	-0.009603	13.0432	0.0135893	0.0460829	0.0277444									7.36471	-0.0127962	-0.00594705	-0.00877508
2023-07-14									24.7445	-0.0174918	-0.00966942	-0.01287	13.7152	0.012814	0.0399935	0.0245226									6.90586	-0.0184743	-0.00669326	-0.011805
2023-07-15									24.9742	-0.0149848	-0.00948874	-0.0116147	13.9374	0.0132265	0.0428682	0.0260653									6.47623	-0.0156807	-0.00654212	-0.010402
2023-07-16									24.6992	-0.014782	-0.0102181	-0.0119231	14.4734	0.0125922	0.0430646	0.0258131									6.10788	-0.0158975	-0.00722993	-0.0108387
2023-07-17									24.3291	-0.0144922	-0.010714	-0.0120884	15.077	0.0120946	0.0433132	0.025649									5.77491	-0.0160437	-0.00786254	-0.0112227
2023-07-18									23.6104	-0.0147102	-0.0101863	-0.0119352	15.4165	0.0129044	0.0431212	0.0259148									5.4527	-0.0163996	-0.00723895	-0.0111097
2023-07-19									23.3259	-0.0183441	-0.0116039	-0.0142179	15.9524	0.0115995	0.03906	0.0234751									5.53269	-0.0177396	-0.00752956	-0.0117857
2023-07-20									23.3274	-0.0161756	-0.0103976	-0.0126875	16.4026	0.0130853	0.0411384	0.0250753									5.40635	-0.0150544	-0.00599858	-0.00986831
2023-07-21									22.8616	-0.0143282	-0.00915832	-0.0112219	16.2011	0.0145192	0.0427496	0.0265552									5.16339	-0.0124152	-0.00447424	-0.00787022
2023-07-22									22.7637	-0.0152144	-0.0101234	-0.0120684	16.446	0.0138238	0.0420328	0.0259409									5.10717	-0.0125238	-0.00520816	-0.00823787
2023-07-23									22.2434	-0.0178063	-0.011498	-0.0139933	17.1439	0.0127561	0.0396949	0.0242506									5.13207	-0.0147755	-0.00635156	-0.00992908
2023-07-24									21.8916	-0.0188005	-0.0120888	-0.0147717	17.7405	0.0124251	0.0388899	0.0236759									5.17154	-0.0151274	-0.00664759	-0.0102785
2023-07-25									21.7809	-0.0145715	-0.0114251	-0.012735	18.043	0.0131737	0.0433066	0.0258673									5.14215	-0.0108593	-0.00611002	-0.0082316
2023-07-26									21.2833	-0.0190287	-0.0121057	-0.0149228	18.463	0.0126529	0.0381712	0.0234237									5.03043	-0.0141707	-0.00605126	-0.00956505
2023-07-27									20.5275	-0.0203205	-0.0129462	-0.0159513	19.1906	0.0120337	0.0366921	0.0224093									4.97081	-0.0161851	-0.00721136	-0.0111132
2023-07-28									20.2493	-0.0194258	-0.0121242	-0.015057	19.9575	0.0130203	0.0376208	0.0234445									4.73563	-0.0139714	-0.00599319	-0.00937908
2023-07-29									19.8778	-0.0160526	-0.0105345	-0.0128249	19.7557	0.0149503	0.0411526	0.0258848									4.78318	-0.0116481	-0.00494669	-0.00793989
2023-07-30									19.1439	-0.0197952	-0.0125707	-0.0155447	20.1036	0.0131243	0.0371871	0.0231649									4.81425	-0.0153821	-0.00682464	-0.0106037
2023-07-31									18.5613	-0.0212561	-0.0134484	-0.0166578	20.3717	0.0125671	0.0358275	0.0222633									4.83072	-0.016584	-0.00746442	-0.0114893
2023-08-01									18.3156	-0.0218888	-0.0137461	-0.0171062	20.5195	0.0125781	0.0353673	0.0220786									4.95573	-0.0164624	-0.00728895	-0.0113477
2023-08-02									18.4058	-0.0203259	-0.0135675	-0.0163657	20.8003	0.0130735	0.0371808	0.0231015									5.10701	-0.0143192	-0.00680943	-0.0101837
2023-08-03									18.4258	-0.0201962	-0.013835	-0.016399	21.0829	0.0132303	0.0377925	0.0235189									4.84509	-0.0157065	-0.00781846	-0.0113097
2023-08-04									18.3493	-0.0210751	-0.0141587	-0.016965	21.5423	0.0133885	0.0371049	0.0232603									4.83036	-0.0166483	-0.00773325	-0.0117259
2023-08-05									18.3773	-0.0222979	-0.014267	-0.0175301	22.1457	0.013449	0.0357863	0.0227551									4.84252	-0.0175229	-0.00778019	-0.0121041
2023-08-06									18.0619	-0.021942	-0.0150146	-0.0178464	22.6439	0.0128851	0.0360931	0.022528									4.85688	-0.0169241	-0.00811131	-0.0120752
2023-08-07									18.0632	-0.0218566	-0.0153391	-0.0180114	22.8207	0.0127099	0.0360281	0.0223834									4.81647	-0.0166138	-0.00810258	-0.0119691
2023-08-08									18.152	-0.0231694	-0.0148644	-0.0182164	23.0313	0.013463	0.0346562	0.0223078									4.55188	-0.0178136	-0.00736654	-0.012016
2023-08-09									17.949	-0.0230674	-0.01509	-0.0184066	23.6314	0.0135709	0.0347447	0.0222747									4.4706	-0.016209	-0.00678648	-0.0111428
2023-08-10									17.9503	-0.0282737	-0.0174595	-0.0218709	24.2907	0.0114354	0.0295272	0.0189203									4.29703	-0.0223347	-0.0094814	-0.015248
2023-08-11									17.8682	-0.0252982	-0.0169768	-0.0203933	24.8738	0.0120667	0.0327503	0.0206188									4.02939	-0.0182989	-0.00845249	-0.0129725
2023-08-12									17.9872	-0.0225697	-0.0165353	-0.0190643	25.1469	0.0126661	0.0357154	0.0221858									3.83512	-0.0149002	-0.00732814	-0.0109427
2023-08-13									17.5746	-0.0255718	-0.0171149	-0.0206038	25.9583	0.0126067	0.032847	0.0209605									3.79241	-0.016812	-0.00688629	-0.0115097
2023-08-14									17.3119	-0.027586	-0.0174363	-0.0216098	26.5027	0.0125768	0.0308106	0.0201023									3.87582	-0.0181885	-0.0066297	-0.0119582
2023-08-15									17.1287	-0.0282002	-0.0197056	-0.0232051	26.7928	0.0102663	0.0301423	0.0184965									3.69402	-0.0177721	-0.00849949	-0.0128615
2023-08-16									16.791	-0.0265442	-0.0172109	-0.021037	27.2487	0.0131585	0.0320822	0.0210398									3.61529	-0.0146793	-0.0052851	-0.00965429
2023-08-17									16.5382	-0.0278445	-0.01902	-0.0226776	27.685	0.0117086	0.0309935	0.0196807									3.49996	-0.0150306	-0.00648707	-0.0105908
2023-08-18									15.9822	-0.0291312	-0.0196251	-0.0235568	28.3135	0.0111963	0.029364	0.0187265									3.44117	-0.0173094	-0.00767481	-0.0122412
2023-08-19									15.3396	-0.0302709	-0.0213179	-0.0250458	28.6549	0.00924143	0.0277534	0.0169097									3.16004	-0.0166625	-0.00873677	-0.0125825
2023-08-20									14.8871	-0.0297938	-0.0203843	-0.0243154	28.9784	0.0102916	0.0282509	0.017754
2023-08-21									14.3346	-0.02967	-0.0201289	-0.0241269	29.3721	0.0106955	0.028379	0.0180593
2023-08-22									13.9474	-0.0324254	-0.0204863	-0.025429	30.3298	0.0105651	0.025391	0.016732
2023-08-23									13.6022	-0.0310485	-0.0192038	-0.024087	30.9563	0.0119496	0.0267897	0.018181
2023-08-24									13.3128	-0.0337749	-0.0211094	-0.0263727	31.5333	0.00992012	0.0238874	0.0157847
2023-08-25									13.029	-0.0294384	-0.0203884	-0.0241724	31.526	0.0107649	0.0284534	0.0181968
2023-08-26									12.6526	-0.0309816	-0.0198888	-0.0244838	32.3581	0.011423	0.0268248	0.018003
2023-08-27									12.3303	-0.0307136	-0.0204139	-0.024724	32.8537	0.0111278	0.0272079	0.0179592
2023-08-28									12.1712	-0.0308167	-0.0207886	-0.0250099	33.1229	0.0110143	0.0272852	0.0179257
2023-08-29									12.0889	-0.0342823	-0.0230992	-0.0278962	33.6117	0.00854259	0.0234112	0.0148268
2023-08-30									11.9786	-0.031703	-0.0212498	-0.0257485	34.3137	0.010724	0.0262049	0.017293
2023-08-31									12.1382	-0.0327433	-0.022183	-0.0268147	34.5153	0.00973256	0.0249376	0.0161456
2023-09-01									11.6135	-0.0359583	-0.0245347	-0.0296387	35.1169	0.00700543	0.0210423	0.0128728
2023-09-02									11.528	-0.0343994	-0.0236775	-0.0284752	34.9084	0.00782914	0.0227337	0.0141319
2023-09-03									11.3853	-0.0350229	-0.0239741	-0.028948	35.2888	0.00777	0.0222868	0.0139232
2023-09-04									11.2402	-0.0351193	-0.0240033	-0.0290451	35.6386	0.00770151	0.0220954	0.0138222
2023-09-05									11.1733	-0.0343235	-0.0246451	-0.0291718	35.576	0.00729109	0.0231941	0.014012
2023-09-06									10.7798	-0.0345168	-0.0261399	-0.0301774	35.3502	0.00582287	0.0230145	0.0130844
2023-09-07									10.4464	-0.0353208	-0.0242347	-0.0293634	35.2549	0.00768371	0.0220067	0.0138744
2023-09-08									10.3639	-0.0355102	-0.0249706	-0.0299301	34.9994	0.00720012	0.021958	0.0135743
2023-09-09									10.2092	-0.037662	-0.0267504	-0.0319848	35.221	0.00540413	0.0195693	0.0114728
2023-09-10									9.95355	-0.0407894	-0.0293277	-0.0349795	35.065	0.00235056	0.015686	0.00794215
2023-09-11									9.60925	-0.0353194	-0.0265702	-0.030962	35.0606	0.0048616	0.0209713	0.0118087
2023-09-12									9.27956	-0.0388829	-0.028064	-0.0335774	35.2336	0.0026685	0.016263	0.00838082
2023-09-13									8.93042	-0.040023	-0.0290717	-0.0346849	35.3834	0.00123393	0.0145031	0.0068376
2023-09-14									8.49202	-0.0366966	-0.0246645	-0.0306067	35.4445	0.00540002	0.0175836	0.0107734
2023-09-15									7.85981	-0.0399525	-0.026759	-0.0334106	35.9704	0.00306516	0.0140179	0.00778216
2023-09-16									7.80006	-0.0400741	-0.027281	-0.033711	36.2069	0.00252515	0.0142222	0.00770137													3.03212	0.0206876	0.027899	0.0245341
2023-09-17									7.58581	-0.0417965	-0.0284033	-0.0352062	36.8621	0.00153617	0.012759	0.00647443													3.21631	0.0198355	0.0267031	0.0234716
2023-09-18									7.6117	-0.0436341	-0.029491	-0.0367488	37.2388	0.000610088	0.011408	0.00533474													3.4203	0.0190297	0.0255728	0.0224673
2023-09-19									7.39803	-0.0391001	-0.0264554	-0.0329834	37.1814	0.0040593	0.0166605	0.00974182													3.52852	0.0227426	0.0310895	0.0271825
2023-09-20									7.1469	-0.0418335	-0.027642	-0.0349988	37.5979	0.00241916	0.0136363	0.00744389													3.72126	0.0211406	0.0282236	0.0249258
2023-09-21									6.98545	-0.042823	-0.02767	-0.0354844	37.5648	0.00213494	0.0125705	0.00689029													3.90433	0.0208409	0.0272633	0.0243238
2023-09-22									6.73995	-0.0416315	-0.0268166	-0.0345307	37.9754	0.00249243	0.0134064	0.0075044													3.76623	0.0214241	0.0282741	0.0251689
2023-09-23									6.32906	-0.0429411	-0.0289306	-0.0366006	38.1497	-0.000410647	0.0113821	0.00475104													3.96329	0.0186193	0.0261556	0.0225257
2023-09-24									5.9844	-0.0439031	-0.0303257	-0.0380347	37.9929	-0.00232072	0.00998925	0.00291978													4.22685	0.0167875	0.0247532	0.0207912
2023-09-25									5.79414	-0.0445217	-0.0295441	-0.0379266	37.7193	-0.00179019	0.00922531	0.0029262													4.48158	0.0174827	0.0244052	0.0209766
2023-09-26									5.59816	-0.0451148	-0.0280862	-0.037403	38.0975	-0.000693404	0.00826364	0.00317969													4.65403	0.0187158	0.0238531	0.0213337
2023-09-27									5.25502	-0.0471359	-0.0308018	-0.0399692	38.1681	-0.00335481	0.00667073	0.000926645													4.75207	0.0160527	0.0219562	0.0190889
2023-09-28									5.12992	-0.0443354	-0.0289124	-0.0376224	37.8282	-0.00119189	0.0101716	0.00383644													4.96867	0.0182582	0.0255674	0.0220365
2023-09-29									5.07387	-0.0429572	-0.0271326	-0.035954	37.7854	0.000808424	0.0120061	0.00593418													5.23391	0.0204359	0.0276445	0.0242794

## Sheet: Data_4g
date	XBB.1.5.all_proportion	XBB.1.5.all_gamma_min	XBB.1.5.all_gamma_max	XBB.1.5.all_gamma_mean	BA.5.all_proportion	BA.5.all_gamma_min	BA.5.all_gamma_max	BA.5.all_gamma_mean	BQ.1.all_proportion	BQ.1.all_gamma_min	BQ.1.all_gamma_max	BQ.1.all_gamma_mean	EG.5.1.all_proportion	EG.5.1.all_gamma_min	EG.5.1.all_gamma_max	EG.5.1.all_gamma_mean	XBB.1.16.all_proportion	XBB.1.16.all_gamma_min	XBB.1.16.all_gamma_max	XBB.1.16.all_gamma_mean
2022-10-01					74.7278	-0.0185234	-0.0115887	-0.0141896
2022-10-02					73.9485	-0.0216533	-0.0134604	-0.0165246
2022-10-03					73.3346	-0.0245298	-0.0151733	-0.018683
2022-10-04					72.7469	-0.0248097	-0.0152445	-0.018919
2022-10-05					72.0548	-0.0252207	-0.0154021	-0.0192609
2022-10-06					71.2603	-0.0257824	-0.0156569	-0.0197236
2022-10-07					70.3683	-0.0265209	-0.0160231	-0.0203268
2022-10-08					69.3436	-0.0273455	-0.0164435	-0.0210018
2022-10-09					68.1701	-0.0293275	-0.017377	-0.0223667
2022-10-10					66.8604	-0.031134	-0.0182327	-0.0236299
2022-10-11					65.4199	-0.0327929	-0.0190302	-0.0248132
2022-10-12					63.8638	-0.0343183	-0.0197765	-0.0259249
2022-10-13					62.2062	-0.0357208	-0.0204767	-0.026971	3.38388	0.0399586	0.0662847	0.0513273
2022-10-14					60.4602	-0.0370079	-0.0211342	-0.0279555	3.82832	0.0394141	0.0650759	0.0506777
2022-10-15					58.7007	-0.0388582	-0.0227071	-0.0297976	4.24743	0.0381078	0.0634724	0.0493165
2022-10-16					56.9245	-0.0409479	-0.0244259	-0.0318133	4.64427	0.0368302	0.0618443	0.0479598
2022-10-17					55.1288	-0.0432905	-0.0262978	-0.0340111	5.02175	0.0355605	0.060177	0.0465882
2022-10-18					53.3107	-0.045841	-0.0283311	-0.0364012	5.38268	0.0342839	0.0584601	0.0451878
2022-10-19					51.5832	-0.0483525	-0.0303766	-0.0387918	5.75227	0.0330298	0.0567182	0.0437873
2022-10-20					49.951	-0.0508068	-0.0324244	-0.0411692	6.13062	0.0317801	0.0549378	0.0423694
2022-10-21					48.4195	-0.0531841	-0.0344638	-0.0435184	6.51786	0.0305192	0.0531073	0.0409191
2022-10-22					47.0345	-0.0540007	-0.0349042	-0.0442189	6.9452	0.0307014	0.0526856	0.0409695
2022-10-23					45.8034	-0.0546356	-0.0352228	-0.0447733	7.41571	0.0307405	0.052114	0.0408681
2022-10-24					44.7346	-0.0552242	-0.0354928	-0.0452752	7.91474	0.0306655	0.0514098	0.0406396
2022-10-25					43.8093	-0.0557776	-0.0357074	-0.0457179	8.45091	0.0304771	0.0505691	0.040282
2022-10-26					43.0112	-0.0562564	-0.03586	-0.0460951	9.03289	0.0301761	0.0495883	0.0397935
2022-10-27					42.3254	-0.0566564	-0.0359438	-0.0464009	9.66955	0.0297638	0.0485455	0.039172
2022-10-28					41.6027	-0.0589704	-0.0377229	-0.0485715	10.2962	0.0276435	0.0454564	0.0366112
2022-10-29					40.8442	-0.0611393	-0.0394396	-0.0506446	10.9138	0.0256795	0.0425946	0.0342383
2022-10-30					39.9908	-0.06321	-0.0411213	-0.0526562	11.5239	0.0238065	0.039905	0.0319916
2022-10-31					39.0529	-0.0651964	-0.0427776	-0.0546179	12.1249	0.0220151	0.0373707	0.0298586
2022-11-01					38.04	-0.0671126	-0.0444189	-0.0565418	12.7153	0.0202974	0.0349768	0.0278282
2022-11-02					37.0155	-0.0682046	-0.0455063	-0.0577591	13.4743	0.0191785	0.0335075	0.0265786
2022-11-03					35.9871	-0.0691876	-0.0465071	-0.0588728	14.3814	0.018168	0.0321919	0.0254585
2022-11-04					34.9621	-0.0701529	-0.0474376	-0.0599024	15.4187	0.017255	0.0310092	0.0244525
2022-11-05					33.9466	-0.0710387	-0.0483128	-0.0608659	16.5709	0.0164288	0.0299412	0.0235462
2022-11-06					32.9064	-0.0719155	-0.0491877	-0.0618271	17.7933	0.0157479	0.0290124	0.0227838
2022-11-07					31.8559	-0.0739308	-0.0510861	-0.0638982	18.9508	0.0141633	0.0270146	0.0209916
2022-11-08					30.7932	-0.0762738	-0.0532767	-0.066289	20.0388	0.0124613	0.0248359	0.0190401
2022-11-09					29.7157	-0.0790053	-0.0558134	-0.0690589	21.0521	0.0105975	0.0224313	0.016882
2022-11-10					28.6206	-0.0822003	-0.058763	-0.0722812	21.9848	0.00852195	0.0197483	0.0144626
2022-11-11					27.4699	-0.0839904	-0.0604791	-0.0741217	22.8688	0.00793662	0.0187424	0.0137018
2022-11-12					26.4021	-0.085539	-0.0619791	-0.0757055	23.7709	0.0074059	0.0177757	0.0129874
2022-11-13					25.4069	-0.0867703	-0.0632396	-0.0770069	24.6919	0.00692196	0.0168424	0.0123121
2022-11-14					24.4749	-0.0876582	-0.0642373	-0.0780003	25.6327	0.00647774	0.0159377	0.0116697
2022-11-15					23.5608	-0.0890907	-0.0659875	-0.079636	26.4998	0.00517116	0.0145546	0.0103073
2022-11-16					22.6526	-0.0907236	-0.0679057	-0.0814588	27.2921	0.00367334	0.0130427	0.00877319
2022-11-17					21.6844	-0.0927172	-0.0701539	-0.0836295	27.8271	0.00199485	0.0114119	0.00707796
2022-11-18					20.6932	-0.0930818	-0.0698504	-0.0837829	28.6671	0.00317853	0.0113596	0.0076796
2022-11-19					19.6931	-0.0934243	-0.0697652	-0.0840155	29.7086	0.00420463	0.0113938	0.00824661
2022-11-20					18.6922	-0.0937493	-0.0698308	-0.0843014	30.8865	0.00512131	0.0115301	0.00878557
2022-11-21					17.7822	-0.0938614	-0.0702376	-0.0845496	31.9496	0.00557676	0.0118948	0.00922835
2022-11-22					16.9542	-0.0938564	-0.070583	-0.084689	33.0302	0.00594732	0.0122027	0.00959971
2022-11-23					16.2166	-0.0936837	-0.0708498	-0.0846936	34.13	0.00623524	0.012457	0.00990271
2022-11-24					15.5791	-0.09331	-0.0710192	-0.0845354	35.2509	0.00644176	0.0126606	0.0101396
2022-11-25					15.0025	-0.0924928	-0.0711588	-0.0840865	36.3722	0.00676112	0.0134314	0.0107618
2022-11-26					14.5292	-0.0919164	-0.0715152	-0.0838655	37.4556	0.00718423	0.0143298	0.0115104
2022-11-27					14.1619	-0.0916035	-0.0721061	-0.0838928	38.5008	0.00773332	0.0154164	0.0124119
2022-11-28					13.7366	-0.0953889	-0.0747557	-0.0874388	39.8792	0.00542378	0.0119743	0.0094228
2022-11-29					13.2531	-0.099265	-0.0770324	-0.0910669	41.5889	0.00300467	0.00853849	0.00636235
2022-11-30					12.7488	-0.102292	-0.0785608	-0.093933	43.7223	0.000590635	0.00516392	0.00332753
2022-12-01					12.2433	-0.105147	-0.0794359	-0.0970877	45.6987	-0.00372901	0.0021838	-0.000463345
2022-12-02					11.7638	-0.106756	-0.079447	-0.098999	47.5635	-0.00713227	0.000190008	-0.00343437
2022-12-03					11.6016	-0.104963	-0.0762359	-0.097829	48.6942	-0.00865481	0.00167185	-0.00322243
2022-12-04					11.7494	-0.103084	-0.0729499	-0.0965543	49.1984	-0.0102888	0.00325248	-0.00302447
2022-12-05					11.7693	-0.100882	-0.0711898	-0.0940958	49.8593	-0.00677505	0.00377381	-0.000920422
2022-12-06					11.5111	-0.0990975	-0.069987	-0.0918417	51.0788	-0.00207034	0.00466415	0.00187716
2022-12-07					10.9932	-0.108692	-0.0753314	-0.101333	51.1969	-0.014018	-0.00330566	-0.009314
2022-12-08					10.5162	-0.10281	-0.0700778	-0.0957075	51.7132	-0.0078882	0.00182457	-0.00263396
2022-12-09					10.1215	-0.104607	-0.070666	-0.0972708	52.1779	-0.0105989	-0.00123752	-0.00604185
2022-12-10					9.52	-0.106192	-0.0703428	-0.0988141	52.7798	-0.0139057	-0.00260062	-0.00859219
2022-12-11					8.81603	-0.106595	-0.069446	-0.0991752	53.4412	-0.0152824	-0.00319515	-0.00964226
2022-12-12					8.0418	-0.109136	-0.0696511	-0.10153	53.9743	-0.0195963	-0.00514866	-0.0131341
2022-12-13					7.3475	-0.113352	-0.0708791	-0.105405	53.965	-0.0252392	-0.00766676	-0.0176934
2022-12-14					7.13035	-0.104918	-0.0649914	-0.097256	53.6072	-0.0138001	-0.0012706	-0.00726881
2022-12-15					6.73388	-0.111843	-0.0689234	-0.103612	52.8875	-0.0185768	-0.00493054	-0.0123061
2022-12-16					6.52228	-0.11587	-0.0701072	-0.107286	52.8543	-0.0235495	-0.00687234	-0.0160489
2022-12-17					6.51848	-0.113728	-0.0679529	-0.105108	52.8286	-0.0201791	-0.00489217	-0.0128205
2022-12-18					6.41803	-0.111586	-0.0659023	-0.102951	52.846	-0.0157916	-0.00236788	-0.00865096
2022-12-19					5.83564	-0.119624	-0.0695898	-0.11022	53.2168	-0.0223596	-0.00589252	-0.0145075
2022-12-20					5.31451	-0.125404	-0.071652	-0.115382	52.7726	-0.0293234	-0.00929897	-0.0203867
2022-12-21					5.00986	-0.118717	-0.0670453	-0.108993	51.9315	-0.0226076	-0.00679057	-0.015249
2022-12-22					4.94208	-0.120306	-0.0668794	-0.110244	52.2589	-0.0229204	-0.00674263	-0.0152797
2022-12-23					4.80976	-0.119393	-0.0649857	-0.109088	52.2648	-0.023004	-0.00656941	-0.0151023
2022-12-24					4.53096	-0.121309	-0.0658343	-0.110798	52.3239	-0.0191551	-0.00537016	-0.0123283
2022-12-25					4.43861	-0.121087	-0.0653086	-0.11046	52.2714	-0.0149242	-0.00406216	-0.00930264
2022-12-26					4.42592	-0.119677	-0.0641073	-0.109022	52.1891	-0.0100633	-0.00255714	-0.00584768
2022-12-27					4.46306	-0.123081	-0.0648582	-0.111929	52.2598	-0.0129605	-0.00355093	-0.00782609
2022-12-28					4.56218	-0.125646	-0.0651057	-0.114051	52.5237	-0.015534	-0.00448486	-0.00960101
2022-12-29					4.32425	-0.127373	-0.0649488	-0.115408	52.7866	-0.0180093	-0.00538781	-0.0113097
2022-12-30					4.40419	-0.128358	-0.0642506	-0.115953	53.0618	-0.0201684	-0.00622547	-0.0128144
2022-12-31					4.42118	-0.13151	-0.0647817	-0.118503	52.882	-0.0220479	-0.00699024	-0.0141291
2023-01-01	3.04271	0.038707	0.10523	0.0764306	4.29554	-0.134865	-0.065396	-0.121224	52.758	-0.0245122	-0.00813766	-0.0160926
2023-01-02	3.33109	0.0379756	0.10276	0.0744768	3.98757	-0.138342	-0.0659937	-0.123988	52.6961	-0.0276373	-0.00955796	-0.0185829
2023-01-03	3.29341	0.0366825	0.0988099	0.0713908	3.8551	-0.142616	-0.0669335	-0.12738	52.3379	-0.032107	-0.0114987	-0.0221132
2023-01-04	3.60282	0.0326043	0.0863445	0.0623037	3.77164	-0.15471	-0.0713639	-0.137332	52.2709	-0.0450775	-0.0164475	-0.0317771
2023-01-05	3.95438	0.03638	0.0980325	0.0700129	3.6948	-0.146514	-0.0666605	-0.130155	52.5633	-0.0348226	-0.0132701	-0.0248521
2023-01-06	4.50296	0.0351509	0.0934249	0.0668816	3.5491	-0.149285	-0.0666711	-0.132044	52.5885	-0.038381	-0.0146133	-0.0273581
2023-01-07	5.21715	0.0339187	0.0890927	0.0639025	3.3357	-0.152454	-0.0669333	-0.134252	52.3633	-0.041481	-0.0158162	-0.0295456
2023-01-08	5.81542	0.0334539	0.0869294	0.0628574	3.25107	-0.152703	-0.0659171	-0.133806	51.9082	-0.0430732	-0.016414	-0.0302536
2023-01-09	6.31928	0.0330799	0.0852732	0.0620655	3.27292	-0.151558	-0.0642072	-0.132015	51.2557	-0.0443633	-0.0169594	-0.0308287
2023-01-10	7.08807	0.0333808	0.0852539	0.0620503	3.17736	-0.152025	-0.0630704	-0.131818	50.8364	-0.0444146	-0.0170296	-0.0308831
2023-01-11	7.69717	0.0288077	0.0738574	0.0534722	3.04731	-0.15954	-0.065681	-0.137491	50.0097	-0.0542854	-0.0214757	-0.038497
2023-01-12	8.17829	0.0252692	0.0652467	0.0469481					48.8772	-0.061462	-0.0247082	-0.0440134
2023-01-13	8.81669	0.0253317	0.0651059	0.0467553					47.7734	-0.0612036	-0.0245796	-0.0438193
2023-01-14	9.60176	0.0254664	0.0650822	0.0466636					46.6964	-0.0608981	-0.02446	-0.0436005
2023-01-15	10.5237	0.0256748	0.0651728	0.0466715					45.6446	-0.0605333	-0.0243299	-0.043342
2023-01-16	11.4386	0.0267668	0.0678283	0.0485795					44.7225	-0.0579078	-0.0233724	-0.0413632
2023-01-17	12.3611	0.027955	0.0707083	0.0506519					43.9693	-0.0551356	-0.022352	-0.0392773
2023-01-18	13.3169	0.0292755	0.0738894	0.0529458					43.4471	-0.0522334	-0.0212696	-0.0370939
2023-01-19	14.1223	0.0266233	0.0672044	0.0481788					43.0324	-0.0574431	-0.0236256	-0.0408707
2023-01-20	15.1421	0.0236224	0.059626	0.0427988					42.1064	-0.0643414	-0.0267031	-0.0458677
2023-01-21	15.9515	0.0250898	0.0637358	0.0456491					41.1984	-0.0609056	-0.0255395	-0.0433691
2023-01-22	16.5826	0.0263261	0.0671049	0.0479818					40.3198	-0.0581319	-0.024609	-0.0413538
2023-01-23	17.4297	0.0245776	0.0624582	0.0445449					39.5876	-0.0622498	-0.0264136	-0.0444472
2023-01-24	18.4752	0.0227026	0.0575413	0.040911					38.9644	-0.0664231	-0.0282343	-0.0475757
2023-01-25	19.3641	0.020642	0.0522525	0.0369995					38.014	-0.0708254	-0.0301525	-0.0508745
2023-01-26	20.503	0.0185884	0.0467486	0.0330509					37.413	-0.0750957	-0.0318861	-0.0539497
2023-01-27	21.943	0.0156927	0.0390443	0.0275338					37.0477	-0.0809292	-0.0341843	-0.0581405
2023-01-28	23.4202	0.0148637	0.0377819	0.0265868					36.3982	-0.081193	-0.0345612	-0.0582578
2023-01-29	24.9496	0.0140516	0.0366154	0.0257003					35.471	-0.0814858	-0.0349772	-0.058411
2023-01-30	26.5444	0.013262	0.0355464	0.0248771					34.2724	-0.0817977	-0.0354284	-0.0585932
2023-01-31	28.2884	0.0125586	0.0337529	0.0235405					33.0288	-0.0829076	-0.0358888	-0.0593741
2023-02-01	30.1859	0.0119379	0.0320908	0.022315					31.739	-0.0840467	-0.0363419	-0.0601688
2023-02-02	32.2417	0.0113896	0.0305434	0.0211869					30.4018	-0.085214	-0.0367789	-0.0609731
2023-02-03	34.2335	0.0108491	0.0289947	0.0200644					29.0179	-0.0864579	-0.0372265	-0.0618218
2023-02-04	36.1151	0.0103164	0.0274454	0.0189479					27.5817	-0.0878095	-0.0376984	-0.0627367
2023-02-05	38.0904	0.00982089	0.0259468	0.017879					26.2834	-0.0891683	-0.0381659	-0.0636562
2023-02-06	40.3063	0.00861179	0.0233014	0.0159795					25.0059	-0.0913969	-0.0392316	-0.0652262
2023-02-07	42.6664	0.00737332	0.0206182	0.0140491					23.6847	-0.0935567	-0.040229	-0.06673
2023-02-08	45.1695	0.00611774	0.0179101	0.0121					22.3207	-0.0956356	-0.0411448	-0.068156
2023-02-09	47.8145	0.00485413	0.0151883	0.0101419					20.9152	-0.0976215	-0.0419642	-0.0694915
2023-02-10	50.5306	0.00360062	0.0124846	0.00820011					19.4364	-0.0996813	-0.0428138	-0.070882
2023-02-11	52.9352	0.0036679	0.0121828	0.0080453					17.991	-0.0999491	-0.0426176	-0.0709169
2023-02-12	55.0169	0.00368124	0.011787	0.00781599					16.767	-0.100109	-0.0423434	-0.0708612
2023-02-13	56.7793	0.00364949	0.0113148	0.00752583					15.7616	-0.100125	-0.0419629	-0.0706831
2023-02-14	58.2262	0.00357842	0.0107777	0.0071838					14.9721	-0.0999623	-0.0414488	-0.0703513
2023-02-15	59.7492	0.0031339	0.00957994	0.00633617					14.1002	-0.100236	-0.0411849	-0.0703585
2023-02-16	61.3405	0.00268686	0.00837947	0.00548808					13.151	-0.100343	-0.0408108	-0.0702269
2023-02-17	62.9928	0.00224482	0.00718559	0.00464771					12.1293	-0.100255	-0.0403131	-0.0699346
2023-02-18	64.6995	0.00181289	0.00600565	0.00382109					11.0397	-0.0999323	-0.0396773	-0.0694542
2023-02-19	66.4542	0.00139452	0.00484514	0.00301248					9.88643	-0.0993236	-0.0388849	-0.0687475
2023-02-20	68.1951	0.00163622	0.00522542	0.00333548					8.78745	-0.0969835	-0.0373041	-0.0667364
2023-02-21	69.7778	0.00187229	0.00560355	0.00365445					7.82214	-0.0947011	-0.035743	-0.0647683
2023-02-22	71.2046	0.00210451	0.00598151	0.00397138					6.99272	-0.0925738	-0.034246	-0.0629169
2023-02-23	72.4782	0.00233431	0.00636102	0.00428795					6.30154	-0.0907274	-0.0328692	-0.0612763
2023-02-24	73.6018	0.00256285	0.00674356	0.00460562					5.75111	-0.089305	-0.0316729	-0.0599533
2023-02-25	74.3151	0.000770586	0.00476283	0.00265753					5.3377	-0.0904896	-0.0327302	-0.0611501
2023-02-26	74.9353	-0.000990936	0.00279026	0.000732585					4.96919	-0.0918193	-0.0338375	-0.062442
2023-02-27	75.4668	-0.00282726	0.000837403	-0.00116025					4.64457	-0.0932717	-0.0349689	-0.063803
2023-02-28	75.914	-0.00468087	-0.00108656	-0.00301379					4.3629	-0.0948193	-0.0360981	-0.065204
2023-03-01	76.3516	-0.00569305	-0.00261721	-0.00420581					4.06497	-0.0962414	-0.0364144	-0.0660674
2023-03-02	76.5483	-0.00672315	-0.00405679	-0.00541016					3.84233	-0.0976	-0.0366671	-0.0668778
2023-03-03	76.5092	-0.00776764	-0.00550352	-0.00662361					3.68878	-0.0988384	-0.0368354	-0.0675981
2023-03-04	76.2386	-0.00882303	-0.00695614	-0.00784351					3.5984	-0.0999114	-0.036903	-0.0681983
2023-03-05	75.7403	-0.00988905	-0.00841733	-0.00907093					3.56554	-0.100784	-0.0368528	-0.0686528
2023-03-06	75.0176	-0.01097	-0.0096696	-0.0103118					3.5848	-0.101433	-0.0366661	-0.0689398
2023-03-07	74.331	-0.0101269	-0.00887134	-0.00961053					3.58563	-0.0997278	-0.034693	-0.0671587
2023-03-08	73.6731	-0.00939113	-0.00807422	-0.00889919					3.56649	-0.0976528	-0.0325583	-0.0651109
2023-03-09	73.0363	-0.00874625	-0.00727331	-0.00817249					3.52573	-0.0951823	-0.0302499	-0.062777
2023-03-10	72.413	-0.00806914	-0.00646233	-0.00742351					3.46159	-0.092279	-0.0277539	-0.0601301
2023-03-11	71.7952	-0.00735092	-0.00563411	-0.00664419					3.37221	-0.0888866	-0.0250511	-0.0571309
2023-03-12	71.4383	-0.00664212	-0.00484875	-0.0058888					3.26192	-0.0852654	-0.0221664	-0.0539333
2023-03-13	71.3343	-0.00594077	-0.00410577	-0.00515589					3.13142	-0.0813543	-0.0190644	-0.0504888
2023-03-14	71.4457	-0.00420086	-0.00362691	-0.00395449
2023-03-15	71.7647	-0.00341724	-0.00240045	-0.00284894
2023-03-16	72.2132	-0.00286008	-0.000984565	-0.00181214
2023-03-17	72.7909	-0.00252715	0.000447499	-0.000835221
2023-03-18	73.4979	-0.00221919	0.00184761	9.04601e-05
2023-03-19	74.3346	-0.00192957	0.0031901	0.000973686
2023-03-20	75.3204	-0.00171808	0.00225406	0.000523431
2023-03-21	76.4653	-0.00137927	0.00131976	0.000130718
2023-03-22	77.5792	-0.000877976	0.000392018	-0.000186925
2023-03-23	78.676	-0.000511931	-0.000169183	-0.000400544
2023-03-24	79.7049	8.34019e-05	0.00056608	0.000310236
2023-03-25	80.6664	0.000272189	0.00145622	0.000890434
2023-03-26	81.5616	0.000408691	0.00218505	0.00135936
2023-03-27	82.3914	0.000499324	0.00276992	0.00172909
2023-03-28	83.0638	-0.0013091	0.000820599	-0.000111202
2023-03-29	83.6051	-0.00319607	-0.00111771	-0.00198097
2023-03-30	84.0109	-0.00516331	-0.00299478	-0.00387467
2023-03-31	84.2754	-0.0072192	-0.00482007	-0.00579245
2023-04-01	84.6282	-0.00400715	-0.00106009	-0.00230175
2023-04-02	85.0539	-0.00130028	0.00210736	0.00059673
2023-04-03	85.5405	0.000985992	0.00469526	0.00300004
2023-04-04	86.0591	0.0029603	0.00680825	0.00501041
2023-04-05	86.5221	0.00247458	0.00548467	0.00407799
2023-04-06	86.9206	0.00205267	0.00422932	0.00320779
2023-04-07	87.2439	0.00170547	0.00304798	0.00240751
2023-04-08	87.5461	0.0014056	0.00202568	0.00171502
2023-04-09	87.8295	0.00108581	0.0011526	0.00112285
2023-04-10	87.9891	7.12745e-05	0.000463473	0.000288471
2023-04-11	88.0169	-0.00105953	-0.000138796	-0.000520208
2023-04-12	87.9958	-0.00238641	-0.000909571	-0.00150556
2023-04-13	87.9182	-0.00393838	-0.00186981	-0.00269172
2023-04-14	87.7752	-0.00575113	-0.00304524	-0.00410833
2023-04-15	87.6935	-0.0058887	-0.00360706	-0.00452546
2023-04-16	87.4462	-0.00585719	-0.0039056	-0.00472446
2023-04-17	87.0513	-0.00567591	-0.00397145	-0.00473026
2023-04-18	86.5234	-0.00536009	-0.00382762	-0.00456186
2023-04-19	85.9949	-0.00537693	-0.00302559	-0.00408502
2023-04-20	85.5466	-0.00539759	-0.00228715	-0.00364684
2023-04-21	85.1792	-0.00541766	-0.00161134	-0.00324504
2023-04-22	84.8933	-0.00543311	-0.000997279	-0.00287756
2023-04-23	84.6325	-0.00425547	-0.000927184	-0.00237239
2023-04-24	84.3954	-0.00314851	-0.000959917	-0.00195174
2023-04-25	84.288	-0.00218492	-0.00113555	-0.00166772
2023-04-26	84.3283	-0.00256943	-0.00174185	-0.0021596
2023-04-27	84.527	-0.00300918	-0.002366	-0.00268021
2023-04-28	84.8972	-0.00351403	-0.00301974	-0.00324133
2023-04-29	85.4543	-0.00409648	-0.00364619	-0.00385617
2023-04-30	86.0795	-0.00461504	-0.00409738	-0.00439733
2023-05-01	86.645	-0.00427824	-0.00349356	-0.00383036
2023-05-02	87.1535	-0.00400782	-0.00271291	-0.00330521
2023-05-03	87.6077	-0.00377498	-0.00198642	-0.00281844
2023-05-04	87.8897	-0.00362246	-0.00130246	-0.00238905
2023-05-05	88.0018	-0.00355263	-0.000661755	-0.00201878
2023-05-06	87.9457	-0.00356872	-6.54256e-05	-0.00170999
2023-05-07	87.8257	-0.00448896	-0.000904234	-0.00259745
2023-05-08	87.7011	-0.00529408	-0.00163131	-0.00337792
2023-05-09	87.5769	-0.00598536	-0.00224963	-0.00405354
2023-05-10	87.4581	-0.00656478	-0.00276278	-0.00462714
2023-05-11	87.341	-0.0071836	-0.00333937	-0.00525559
2023-05-12	87.0562	-0.0075252	-0.00383794	-0.00569364
2023-05-13	86.6068	-0.00790723	-0.00436826	-0.00616415
2023-05-14	85.9959	-0.00833821	-0.00492967	-0.00666677
2023-05-15	85.2266	-0.00880265	-0.00552218	-0.00720173
2023-05-16	84.4286	-0.00921094	-0.00604178	-0.00767355
2023-05-17	83.6056	-0.00878847	-0.00485936	-0.00681827
2023-05-18	82.7553	-0.00842477	-0.00369944	-0.00597518
2023-05-19	81.8757	-0.00806759	-0.00255957	-0.00514164
2023-05-20	80.9646	-0.00770255	-0.00143718	-0.00431485
2023-05-21	80.0961	-0.00784535	-0.00154862	-0.00449031
2023-05-22	79.1654	-0.00803755	-0.00172836	-0.00472875													3.22007	0.00948922	0.0221601	0.0152217
2023-05-23	78.1692	-0.00828572	-0.00198459	-0.00503792													3.51077	0.0102426	0.022527	0.015818
2023-05-24	77.104	-0.00859835	-0.00232758	-0.00542766													3.85415	0.0111327	0.0229976	0.0165445
2023-05-25	75.9656	-0.00898602	-0.00277023	-0.00591028													4.25239	0.0120902	0.023525	0.0173414
2023-05-26	74.7496	-0.00946956	-0.00332862	-0.00650112													4.70792	0.0130608	0.0240968	0.0181612
2023-05-27	73.638	-0.00975756	-0.00395698	-0.00698963													5.1237	0.0137283	0.0247873	0.0188893
2023-05-28	72.6285	-0.0100654	-0.00461338	-0.00750186													5.50051	0.0142115	0.0253499	0.0194625
2023-05-29	71.7187	-0.0103937	-0.0052976	-0.00803811													5.8391	0.0145592	0.0258187	0.0199228
2023-05-30	70.9064	-0.0107545	-0.00600941	-0.00859863													6.14021	0.0148039	0.0262165	0.0202981
2023-05-31	70.1893	-0.01117	-0.00674846	-0.00918357													6.40455	0.0149685	0.0265592	0.020608
2023-06-01	69.5606	-0.0115629	-0.00741101	-0.00971954													6.65309	0.0150255	0.0267912	0.0208063
2023-06-02	69.02	-0.0119336	-0.00799486	-0.0102056													6.88591	0.0149882	0.0269263	0.0209065
2023-06-03	68.5668	-0.0122944	-0.00849847	-0.0106413													7.10309	0.0148667	0.0269754	0.020919
2023-06-04	68.2007	-0.0126433	-0.008921	-0.0110267													7.30469	0.0146688	0.0269468	0.0208519
2023-06-05	67.8452	-0.0130348	-0.00936181	-0.0114431													7.47245	0.0142955	0.026836	0.0206575
2023-06-06	67.5006	-0.0134709	-0.00982229	-0.0118926													7.60605	0.0137566	0.0266475	0.020343
2023-06-07	67.1673	-0.0139537	-0.0103039	-0.0123769													7.70517	0.0130565	0.0263837	0.0199116
2023-06-08	66.7987	-0.0151285	-0.0110116	-0.0133618													7.77212	0.0120394	0.0253402	0.0189019
2023-06-09	66.3954	-0.0163096	-0.0117309	-0.0143574													7.80656	0.0109202	0.024253	0.0178174
2023-06-10	65.958	-0.0174973	-0.0124624	-0.0153642													7.80814	0.00969102	0.0231193	0.0166525
2023-06-11	65.4748	-0.0186444	-0.0131855	-0.0163477													7.81234	0.00853554	0.0220214	0.0155405
2023-06-12	64.9461	-0.019749	-0.0138993	-0.0173063													7.81917	0.00745346	0.0209592	0.0144814
2023-06-13	64.3722	-0.0208089	-0.0146028	-0.0182384													7.8286	0.00644427	0.0199325	0.0134746
2023-06-14	63.7532	-0.021822	-0.0152947	-0.0191419													7.84063	0.00550733	0.018941	0.0125198
2023-06-15	63.0893	-0.0227857	-0.0159734	-0.0200147													7.85526	0.00464187	0.0179844	0.0116163
2023-06-16	62.3809	-0.0236972	-0.0166375	-0.0208545													7.87246	0.00384701	0.0170624	0.0107635
2023-06-17	61.628	-0.0245589	-0.017285	-0.0216585													7.89224	0.0031218	0.0161745	0.00996078
2023-06-18	60.8309	-0.0253815	-0.017914	-0.0224238													7.91459	0.00246519	0.0153205	0.00920731
2023-06-19	59.9899	-0.0261455	-0.018522	-0.0231472													7.93949	0.00187605	0.0144998	0.0085023
2023-06-20	59.105	-0.0268466	-0.0191066	-0.023825													7.96693	0.00135316	0.0137121	0.00784486
2023-06-21	58.1766	-0.0274803	-0.0196648	-0.0244532													7.99692	0.000895228	0.0129567	0.00723404
2023-06-22	57.2048	-0.0280415	-0.0201935	-0.0250275													8.02943	0.000500849	0.0122332	0.00666884
2023-06-23	56.2367	-0.0285847	-0.0207185	-0.0255902													8.06183	9.85e-05	0.0115103	0.00609752
2023-06-24	55.2723	-0.0291092	-0.0212393	-0.0261404													8.09409	-0.000311759	0.0107882	0.00552028
2023-06-25	54.3116	-0.029614	-0.0217551	-0.0266773													8.12624	-0.000729858	0.0100676	0.00493734
2023-06-26	53.3545	-0.030118	-0.0222653	-0.0272													8.15826	-0.00115572	0.00934867	0.0043489
2023-06-27	52.4011	-0.0306155	-0.0227692	-0.0277077													8.19016	-0.00158929	0.00863195	0.00375517
2023-06-28	51.457	-0.0305527	-0.0229044	-0.0277055													8.23361	-0.00163845	0.00846473	0.00370639
2023-06-29	50.5221	-0.0304807	-0.0230277	-0.0276932													8.28864	-0.00166768	0.00832469	0.0036865
2023-06-30	49.5959	-0.0304002	-0.0231392	-0.0276712													8.35528	-0.00167682	0.00821953	0.00369486
2023-07-01	48.6782	-0.0303109	-0.023238	-0.0276389													8.43354	-0.00166562	0.00816219	0.0037309
2023-07-02	47.7686	-0.0302118	-0.0233226	-0.0275954													8.52347	-0.00163355	0.00813029	0.00379416
2023-07-03	46.8668	-0.0301028	-0.023392	-0.02754													8.62507	-0.0015804	0.00812222	0.00388376
2023-07-04	45.9725	-0.0299943	-0.0234452	-0.0274724													8.73839	-0.00150637	0.00813595	0.00399836
2023-07-05	45.0854	-0.0298903	-0.0234815	-0.0273922													8.86344	-0.001412	0.00816919	0.00413626
2023-07-06	44.2051	-0.0297752	-0.0233993	-0.0272994													9.00026	-0.00129813	0.00821952	0.00429554
2023-07-07	43.3313	-0.029649	-0.0231011	-0.0271935													9.14887	-0.00116574	0.00828448	0.00447412
2023-07-08	42.4638	-0.0295116	-0.0228012	-0.0270743													9.3093	-0.001016	0.00837157	0.0046698
2023-07-09	41.6022	-0.029363	-0.0224998	-0.0269416													9.48157	-0.00085018	0.00850084	0.00488037
2023-07-10	40.7462	-0.0292029	-0.0221973	-0.0267949													9.66572	-0.000669627	0.00863861	0.00510357
2023-07-11	39.8955	-0.0290314	-0.0218941	-0.0266341													9.86176	-0.000475752	0.00878247	0.00533715
2023-07-12	39.1265	-0.0285779	-0.0214615	-0.026118													10.1035	0.000547583	0.00915643	0.0060073
2023-07-13	38.4324	-0.0280393	-0.0209679	-0.0255245													10.3775	0.00172727	0.00960715	0.0067679
2023-07-14	37.8127	-0.0274177	-0.0204161	-0.024855													10.6821	0.00303475	0.0101489	0.00759866
2023-07-15	37.2667	-0.0267161	-0.01981	-0.024112													11.0158	0.00444285	0.0107177	0.00848092
2023-07-16	36.7939	-0.0259389	-0.0188444	-0.0232994													11.377	0.00592655	0.011376	0.00939802
2023-07-17	36.3939	-0.0250916	-0.0177619	-0.0224218													11.7643	0.00746344	0.0120566	0.0103354
2023-07-18	36.066	-0.0241804	-0.0166241	-0.021485													12.1765	0.00885102	0.0128261	0.0112808
2023-07-19	35.81	-0.0232127	-0.0154369	-0.0204958													12.6121	0.00908152	0.0136451	0.0122237
2023-07-20	35.6253	-0.0221968	-0.0142072	-0.0194615													13.07	0.00930353	0.0145378	0.0131558
2023-07-21	35.4762	-0.0211881	-0.0135974	-0.0185761													13.5368	0.00966312	0.0154156	0.0139794
2023-07-22	35.3615	-0.0203358	-0.0131503	-0.0178432													14.0139	0.00997856	0.016207	0.0147101
2023-07-23	35.28	-0.0196505	-0.0128792	-0.0172739													14.5025	0.0102547	0.0169072	0.0153552
2023-07-24	35.2304	-0.0191428	-0.0127973	-0.0168788													15.0043	0.0104958	0.0175231	0.0159213
2023-07-25	35.2113	-0.0188227	-0.0129178	-0.0166685													15.5207	0.0107062	0.0180612	0.0164145
2023-07-26	35.2211	-0.0186999	-0.0126581	-0.0166529													16.0537	0.0108897	0.0185274	0.0168405
2023-07-27	35.1814	-0.0188326	-0.012547	-0.0168889													16.5713	0.0110279	0.0188686	0.0171489
2023-07-28	35.0194	-0.0199644	-0.01303	-0.0179823													17.0947	0.0106087	0.0183801	0.0166836
2023-07-29	34.7416	-0.0211483	-0.013529	-0.0191245													17.6224	0.0102228	0.0179562	0.0162769
2023-07-30	34.3539	-0.0223899	-0.0140462	-0.0203204													18.1534	0.00986765	0.0175894	0.0159228
2023-07-31	33.8619	-0.0237277	-0.0145851	-0.0215768									3.09368	0.0260543	0.0688278	0.0523217	18.6867	0.00954021	0.0172728	0.0156153
2023-08-01	33.2706	-0.0251673	-0.0151502	-0.022903									3.40181	0.0259495	0.0693413	0.0524991	19.2214	0.00923763	0.0170155	0.0153491
2023-08-02	32.6973	-0.0263122	-0.0155774	-0.0239329									3.70651	0.0259918	0.0702599	0.0529501	19.7029	0.00906099	0.0170104	0.0153103
2023-08-03	32.1427	-0.0276084	-0.0160857	-0.0251063									4.00791	0.0259782	0.0709701	0.0532558	20.1321	0.008794	0.0167712	0.0150641
2023-08-04	31.6074	-0.0290766	-0.0166751	-0.0264262									4.30618	0.0259263	0.071522	0.0534531	20.5103	0.0084428	0.0163124	0.0146238
2023-08-05	31.1275	-0.0304826	-0.0172097	-0.0276713									4.58693	0.0258558	0.0719802	0.0535867	20.8507	0.00803363	0.0157058	0.0140527
2023-08-06	30.7046	-0.0317871	-0.0176802	-0.0288232									4.84911	0.0257751	0.07237	0.0536752	21.1519	0.00756833	0.0149556	0.0133549
2023-08-07	30.3399	-0.0329688	-0.0180768	-0.0298623									5.09159	0.0256897	0.0727089	0.0537313	21.4124	0.00704789	0.0140642	0.0125327
2023-08-08	30.0225	-0.032959	-0.01787	-0.0298167									5.2735	0.026154	0.0741058	0.0548121	21.6773	0.00708364	0.0143518	0.0127641
2023-08-09	29.7538	-0.0327432	-0.0175587	-0.0295827									5.39337	0.0266382	0.0755552	0.0559269	21.945	0.00715386	0.0147518	0.0130906
2023-08-10	29.5357	-0.0322937	-0.0171295	-0.029135									5.44961	0.0271461	0.0770684	0.0570833	22.2139	0.00726108	0.0152661	0.0135147
2023-08-11	29.3699	-0.0315824	-0.0165695	-0.0284479									5.44049	0.0276814	0.0786564	0.0582891	22.482	0.00740744	0.0158964	0.0140385
2023-08-12	29.33	-0.0308098	-0.0159984	-0.0277067									5.36162	0.0281793	0.0801111	0.0593995	22.7302	0.00755627	0.0165251	0.014561
2023-08-13	29.4103	-0.0299764	-0.0154158	-0.0269116									5.21462	0.0286386	0.0814305	0.0604135	22.9616	0.00771094	0.0171592	0.015089
2023-08-14	29.5581	-0.0302074	-0.0153084	-0.0270875									5.06876	0.0285441	0.0812804	0.0602356	23.1487	0.00738197	0.0166327	0.0145919
2023-08-15	29.7679	-0.030466	-0.0152055	-0.0272681									4.92648	0.0283838	0.0809267	0.0599132	23.2942	0.00705554	0.0160954	0.0140864
2023-08-16	30.0342	-0.0307327	-0.0151089	-0.0274562									4.79013	0.0281535	0.0803552	0.0594373	23.4002	0.00673436	0.0155529	0.0135779
2023-08-17	30.2394	-0.0310189	-0.0150101	-0.0276575									4.68438	0.0279327	0.0798103	0.0589788	23.5231	0.00651171	0.0152471	0.0132801
2023-08-18	30.3823	-0.0313244	-0.0149099	-0.0278722									4.61033	0.0277287	0.0793107	0.0585514	23.6631	0.00639029	0.0151812	0.0131965
2023-08-19	30.4618	-0.0316496	-0.0148094	-0.0281006									4.56919	0.0275492	0.0788755	0.0581685	23.8201	0.0063724	0.0153573	0.0133297
2023-08-20	30.4765	-0.0320317	-0.0147095	-0.0283435									4.56221	0.0274005	0.0785214	0.0578422	23.9946	0.00646004	0.0157768	0.0136812
2023-08-21	30.3877	-0.0334662	-0.0151022	-0.029509									4.57658	0.0267853	0.0771035	0.0566139	24.1941	0.00610772	0.0152647	0.0132014
2023-08-22	30.1942	-0.0349142	-0.015488	-0.0306692									4.61257	0.0262193	0.0758358	0.0554888	24.4191	0.00582497	0.0149117	0.0128534
2023-08-23	29.9079	-0.0364276	-0.0158823	-0.0318511									4.71009	0.0256758	0.0746679	0.0544274	24.6229	0.00552094	0.0144811	0.0124351
2023-08-24	29.5276	-0.0379639	-0.0162805	-0.0330473									4.86954	0.0251058	0.0735236	0.0533651	24.8056	0.00520421	0.0139725	0.0119569
2023-08-25	29.0526	-0.0395456	-0.0166749	-0.034246									5.09132	0.024472	0.0723242	0.0522422	24.9673	0.00488066	0.0133924	0.0114265
2023-08-26	28.4818	-0.0411277	-0.0170591	-0.0354377									5.37583	0.0238082	0.0710682	0.0510748	25.1079	0.0045451	0.0127378	0.010841
2023-08-27	27.8142	-0.0427524	-0.0174336	-0.0366209									5.7235	0.0231697	0.0697973	0.049912	25.2276	0.00419001	0.0120049	0.0101947
2023-08-28	27.0488	-0.0443891	-0.0178037	-0.0378008									6.13475	0.0225794	0.0685342	0.0487767	25.3264	0.00381352	0.0111956	0.00948705
2023-08-29	26.232	-0.0459803	-0.018156	-0.0389404									6.5422	0.0220244	0.0672482	0.0476457	25.4344	0.00341568	0.0103067	0.00871475
2023-08-30	25.3636	-0.0475254	-0.0184927	-0.0400417									6.9452	0.0215033	0.0659534	0.0465258	25.5517	0.00299741	0.00933914	0.0078787
2023-08-31	24.5015	-0.0485291	-0.018701	-0.0407064									7.3467	0.0211297	0.0651771	0.0458651	25.6567	0.00266553	0.00880667	0.00739103
2023-09-01	23.6466	-0.0495017	-0.0189014	-0.0413482									7.7454	0.0207747	0.0644013	0.0452129	25.7496	0.00229731	0.0081735	0.00681948
2023-09-02	22.8001	-0.05044	-0.0190919	-0.0419665									8.13997	0.0204362	0.0636296	0.0445701	25.8302	0.00189346	0.00744885	0.00616573
2023-09-03	21.9633	-0.0513405	-0.0192701	-0.04256									8.529	0.0201123	0.0628646	0.0439374	25.8986	0.00145421	0.00664181	0.0054307
2023-09-04	21.1372	-0.0521991	-0.0194331	-0.0431266									8.91104	0.0198019	0.0621084	0.0433152	25.9547	0.000979398	0.00574029	0.00461467
2023-09-05	20.3606	-0.0530834	-0.0196007	-0.0437073									9.29869	0.0194832	0.0613024	0.0426627	25.991	0.000492467	0.0048362	0.00377256
2023-09-06	19.6346	-0.0539982	-0.0197734	-0.0443051									9.69148	0.0191573	0.0604528	0.0419838	26.0072	-6.46869e-06	0.00390724	0.00290482
2023-09-07	18.96	-0.0549484	-0.019952	-0.0449228									10.089	0.0188248	0.0595649	0.0412819	26.0035	-0.000517388	0.00297262	0.00201166
2023-09-08	18.3379	-0.0559389	-0.0201369	-0.0455634									10.4906	0.0184866	0.0586435	0.0405601	25.9797	-0.00104036	0.00202601	0.00109312
2023-09-09	17.7693	-0.0569831	-0.0203287	-0.0462296									10.896	0.0181433	0.0576928	0.0398212	25.9358	-0.00171161	0.00107175	0.000149068
2023-09-10	17.2553	-0.0580939	-0.0205279	-0.0469237									11.3046	0.0177957	0.0567164	0.0390676	25.8716	-0.0030081	0.00011699	-0.00082083
2023-09-11	16.7968	-0.0592802	-0.0207348	-0.0476477									11.716	0.0174444	0.0557177	0.0383015	25.7872	-0.00434366	-0.000837941	-0.00181709
2023-09-12	16.3949	-0.0605408	-0.0209495	-0.0484028									12.1297	0.0170899	0.0546998	0.0375251	25.6825	-0.00571944	-0.00178447	-0.00284043
2023-09-13	16.0508	-0.0618882	-0.0211722	-0.0491896									12.5451	0.0167328	0.0536652	0.03674	25.5573	-0.00713687	-0.00272324	-0.00389178
2023-09-14	15.7654	-0.063328	-0.0214023	-0.0500077									12.9618	0.0163736	0.0526164	0.0359479	25.4116	-0.0085977	-0.0036414	-0.00497231

## Sheet: Data_4h
date	XBB.1.5.all_proportion	XBB.1.5.all_gamma_min	XBB.1.5.all_gamma_max	XBB.1.5.all_gamma_mean	BA.5.all_proportion	BA.5.all_gamma_min	BA.5.all_gamma_max	BA.5.all_gamma_mean	BQ.1.all_proportion	BQ.1.all_gamma_min	BQ.1.all_gamma_max	BQ.1.all_gamma_mean	XBB.1.16.all_proportion	XBB.1.16.all_gamma_min	XBB.1.16.all_gamma_max	XBB.1.16.all_gamma_mean	EG.5.1.all_proportion	EG.5.1.all_gamma_min	EG.5.1.all_gamma_max	EG.5.1.all_gamma_mean
2022-10-01					49.5271	-0.0239429	-0.0146703	-0.0221479
2022-10-02					49.9292	-0.0291773	-0.0175811	-0.0270285
2022-10-03					50.1846	-0.034382	-0.0203714	-0.0318432
2022-10-04					50.206	-0.0397354	-0.0231893	-0.0367898
2022-10-05					49.969	-0.0452474	-0.0260385	-0.041874
2022-10-06					50.0007	-0.0427121	-0.024227	-0.0394466
2022-10-07					50.2947	-0.0403479	-0.0225752	-0.0371893
2022-10-08					50.8454	-0.038164	-0.0210807	-0.0351095
2022-10-09					51.1786	-0.0361056	-0.0196918	-0.0331525	3.04745	0.0202004	0.030558	0.0281962
2022-10-10					51.1935	-0.0354468	-0.019169	-0.0325067	3.36783	0.0199072	0.0303491	0.0280379
2022-10-11					50.8893	-0.0347091	-0.0186027	-0.0317825	3.69812	0.019807	0.0305503	0.0282817
2022-10-12					50.2651	-0.03387	-0.0179885	-0.0309672	4.03806	0.0198471	0.0311043	0.0288232
2022-10-13					49.8205	-0.0326558	-0.0171872	-0.0298135	4.39093	0.0200149	0.0319636	0.0296465
2022-10-14					49.5449	-0.0310896	-0.0162211	-0.0283444	4.75751	0.0202754	0.0330536	0.0306791
2022-10-15					49.4287	-0.0291991	-0.0151136	-0.0265862	5.13845	0.0206018	0.0343777	0.0318647
2022-10-16					49.4111	-0.0267615	-0.0134853	-0.0243099	5.44663	0.021389	0.0360304	0.0333604
2022-10-17					49.672	-0.024891	-0.0121667	-0.0225179	5.62161	0.0221443	0.0376836	0.034851
2022-10-18					50.2317	-0.0236045	-0.0111643	-0.0212495	5.65758	0.0228929	0.0394043	0.0363968
2022-10-19					51.1131	-0.0229572	-0.010475	-0.0205284	5.5481	0.0236594	0.0412674	0.0380648
2022-10-20					52.3594	-0.021053	-0.00945745	-0.0187111	5.47208	0.0252915	0.0458744	0.0420702
2022-10-21					53.4475	-0.0193896	-0.00854264	-0.0169964	5.54875	0.0269877	0.0508797	0.046398
2022-10-22					54.3878	-0.0179499	-0.00772608	-0.0153749	5.78913	0.028726	0.0562418	0.0509944
2022-10-23					55.1911	-0.0169921	-0.00700506	-0.0138393	6.20597	0.0304864	0.0619002	0.0558155
2022-10-24					55.3205	-0.0251034	-0.0107346	-0.0219144	6.51471	0.0272753	0.0549935	0.0496207
2022-10-25					54.9096	-0.032775	-0.0138195	-0.0289182	6.67865	0.0244346	0.048691	0.0439286
2022-10-26					53.9888	-0.0395655	-0.0163115	-0.0349332	6.70561	0.0219643	0.043084	0.0387684
2022-10-27					53.2765	-0.0413126	-0.0168047	-0.0362946	6.71812	0.0213771	0.0424261	0.0381504
2022-10-28					52.7351	-0.0429182	-0.0172261	-0.0375093	6.71503	0.0207069	0.0414798	0.0372892
2022-10-29					52.3343	-0.0444444	-0.0175888	-0.0386122	6.69547	0.0199643	0.0402971	0.0361971
2022-10-30					52.0495	-0.0458975	-0.0179046	-0.039631	6.65876	0.0191533	0.0388424	0.0348788
2022-10-31					51.786	-0.0446291	-0.0171433	-0.0384649	6.68978	0.0194834	0.040197	0.0359691
2022-11-01					51.5494	-0.0430165	-0.0162624	-0.037015	6.78964	0.0199742	0.0420302	0.0374518
2022-11-02					51.3465	-0.0410099	-0.015245	-0.0352359	6.95958	0.0206555	0.0445111	0.039411
2022-11-03					51.1864	-0.0385317	-0.0140673	-0.0330654	7.20106	0.0215628	0.0477523	0.0419476
2022-11-04					51.0633	-0.0351767	-0.0126059	-0.0301749	7.32978	0.0227475	0.0520981	0.045263
2022-11-05					50.9148	-0.0369474	-0.0130456	-0.031513	7.40655	0.0217898	0.0504001	0.0435554
2022-11-06					50.7371	-0.0378492	-0.0131862	-0.0320793	7.41568	0.0209755	0.0491881	0.0422024
2022-11-07					50.5261	-0.0378378	-0.0130326	-0.031844	7.34005	0.0203107	0.0484969	0.0412251
2022-11-08					50.8248	-0.0383233	-0.0130449	-0.0320385	7.46014	0.0196943	0.0477677	0.0402495
2022-11-09					51.6001	-0.0393155	-0.0132168	-0.032667	7.76451	0.0190981	0.0469291	0.039199
2022-11-10					52.6872	-0.0401448	-0.0132865	-0.0331792	8.30007	0.0188209	0.0469008	0.038822
2022-11-11					53.3768	-0.0409905	-0.0133694	-0.0337112	8.93674	0.0186367	0.047286	0.0387092
2022-11-12					53.7147	-0.0418468	-0.0134577	-0.0342472	9.66886	0.0185111	0.0478839	0.0387512
2022-11-13					53.7388	-0.0427043	-0.0135471	-0.0347777	10.4912	0.0184196	0.0485745	0.0388694
2022-11-14					53.4806	-0.0435493	-0.0136354	-0.0352979	11.3987	0.0183459	0.0492773	0.0390111
2022-11-15					53.1003	-0.0434324	-0.0133014	-0.0350062	12.2857	0.0186836	0.0508424	0.0398689
2022-11-16					52.5866	-0.0432482	-0.0129514	-0.0346603	13.1505	0.0190181	0.0522726	0.040639
2022-11-17					51.926	-0.0429782	-0.0125812	-0.0342456	13.9912	0.0193553	0.0535928	0.0413383
2022-11-18					51.1024	-0.0425959	-0.0121855	-0.0337415	14.8053	0.0196996	0.0548174	0.0419772
2022-11-19					50.0963	-0.0420677	-0.0117571	-0.0331194	15.5902	0.0200544	0.0559523	0.0425604
2022-11-20					48.9585	-0.0417542	-0.0113743	-0.0326748	16.2729	0.0204565	0.0571829	0.0432078
2022-11-21					47.861	-0.0407664	-0.011397	-0.0318239	17.007	0.0203947	0.0588154	0.0441898
2022-11-22					46.8021	-0.0401252	-0.0115129	-0.0312704	17.7913	0.0202069	0.0598578	0.0448041
2022-11-23					45.7807	-0.0398477	-0.0117139	-0.0310139	18.6246	0.0199139	0.0604041	0.0451092
2022-11-24					44.7953	-0.0399281	-0.0119931	-0.0310547	19.5056	0.0195333	0.0605383	0.045157
2022-11-25					43.9797	-0.0401788	-0.0123065	-0.0312337	20.3758	0.0190861	0.0603338	0.0449935
2022-11-26					43.3239	-0.0405934	-0.0126492	-0.0315429	21.2392	0.018583	0.0598453	0.0446525
2022-11-27					42.6803	-0.0440699	-0.013137	-0.0339434	21.9704	0.017987	0.0561286	0.0421319
2022-11-28					42.036	-0.047594	-0.0136207	-0.0363631	22.5742	0.0174462	0.0524704	0.0396592
2022-11-29					41.378	-0.0511659	-0.0141013	-0.0388033	23.0545	0.0169576	0.0488387	0.037216
2022-11-30					40.6874	-0.054771	-0.0145777	-0.0412523	23.5182	0.0164927	0.0451192	0.0347317
2022-12-01					40.1401	-0.0544881	-0.0142208	-0.0408372	23.9586	0.0168688	0.0457266	0.0353642
2022-12-02					39.7423	-0.0542059	-0.0138654	-0.0404244	24.377	0.01722	0.0463406	0.0359849
2022-12-03					39.501	-0.0539128	-0.0135081	-0.0400039	24.7747	0.0175442	0.046952	0.036587
2022-12-04					39.4239	-0.0535962	-0.0131462	-0.0395649	25.1533	0.017839	0.0476082	0.0371636
2022-12-05					39.5197	-0.0532424	-0.0127768	-0.0390967	25.5144	0.0181019	0.0482703	0.0377078
2022-12-06					39.6171	-0.0527609	-0.0123957	-0.0385392	25.7083	0.018418	0.0492775	0.0384617
2022-12-07					39.5899	-0.0557838	-0.0133073	-0.0407261	25.9313	0.0174256	0.0464895	0.0362393
2022-12-08					39.4385	-0.0586172	-0.0142017	-0.0427647	26.1907	0.0164796	0.0439529	0.034179
2022-12-09					39.1632	-0.0612643	-0.0150839	-0.0446612	26.4939	0.0155766	0.041646	0.0322669
2022-12-10					38.7639	-0.0637244	-0.0159582	-0.0464189	26.8478	0.0147121	0.0395441	0.0304875
2022-12-11					38.2407	-0.0659924	-0.0168286	-0.0480378	27.2595	0.0138806	0.03762	0.0288233
2022-12-12					37.7322	-0.0682661	-0.0176891	-0.0496374	27.8644	0.013008	0.0355544	0.0270658
2022-12-13					37.2427	-0.0705479	-0.0185374	-0.0512174	28.6676	0.012091	0.033337	0.025203
2022-12-14					36.7772	-0.0728404	-0.0193711	-0.0527777	29.6743	0.0111275	0.0309506	0.0232267
2022-12-15					36.341	-0.0751473	-0.0201871	-0.0543187	30.89	0.0101168	0.0283785	0.0211324
2022-12-16					35.7622	-0.0773148	-0.0210041	-0.0557597	32.3259	0.00908094	0.025653	0.0189627
2022-12-17					35.0388	-0.0793236	-0.0218225	-0.0570888	33.9858	0.0080058	0.0227761	0.0167182
2022-12-18					34.2333	-0.0789725	-0.0218635	-0.0566407	35.7008	0.00775476	0.0222373	0.0162493
2022-12-19					33.346	-0.0784926	-0.0219008	-0.0561107	37.4706	0.00749478	0.0215656	0.015718
2022-12-20					32.3775	-0.0778655	-0.0219333	-0.055487	39.2952	0.00722784	0.0207826	0.0151354
2022-12-21					31.3281	-0.0770688	-0.0219596	-0.0547551	41.1742	0.00695546	0.0199081	0.0145109
2022-12-22					30.3263	-0.0762746	-0.0219937	-0.0540373	42.916	0.00667369	0.019013	0.0138646
2022-12-23					29.374	-0.0754955	-0.0220354	-0.0533418	44.5175	0.00637049	0.0180962	0.0131998
2022-12-24					28.4732	-0.074746	-0.0220841	-0.0526777	45.9756	0.00605836	0.0171512	0.0125177
2022-12-25					27.6256	-0.0740421	-0.0221395	-0.0520552	47.2872	0.00573611	0.0161789	0.0118186
2022-12-26					26.8334	-0.0734018	-0.0222007	-0.0514855	48.4489	0.00540164	0.0151789	0.0111011
2022-12-27					26.0985	-0.0728448	-0.0222667	-0.0509803	49.4574	0.00505208	0.0141498	0.0103629
2022-12-28					25.423	-0.072392	-0.0223363	-0.050552	50.3093	0.00468417	0.013089	0.00960078
2022-12-29					24.8089	-0.0720655	-0.0224081	-0.0502136	51.001	0.00429485	0.0119936	0.00881159
2022-12-30					24.1992	-0.0719057	-0.0225001	-0.0499615	51.586	0.00389025	0.0111453	0.00818868
2022-12-31					23.5941	-0.0721413	-0.0226166	-0.0499786	52.0621	0.00345911	0.0103	0.00755516
2023-01-01	3.14677	0.0299592	0.0939198	0.0609664	22.9938	-0.0728134	-0.0227553	-0.0502865	52.4269	0.00300524	0.00945669	0.00691107
2023-01-02	3.50325	0.0301121	0.0936496	0.0609457	22.3342	-0.0737313	-0.0229084	-0.0507575	52.8506	0.00254385	0.00866601	0.00628909
2023-01-03	3.85022	0.0302926	0.0934278	0.0609639	21.6131	-0.0749254	-0.0230747	-0.0514078	53.335	0.00207847	0.00792894	0.00569162
2023-01-04	4.18848	0.0304867	0.0932378	0.0610055	20.8282	-0.0764341	-0.023252	-0.0522581	53.8816	0.00161261	0.00726768	0.0051208
2023-01-05	4.51882	0.0306822	0.0930628	0.0610557	19.9771	-0.0783073	-0.0234377	-0.0533358	54.4923	0.00114931	0.00666127	0.00457812
2023-01-06	4.84204	0.0308687	0.0928871	0.0611012	19.0574	-0.0806109	-0.0236283	-0.054677	55.1688	0.000691042	0.00610575	0.00406436
2023-01-07	5.15894	0.0310376	0.0926963	0.0611304	18.0668	-0.0834337	-0.0238195	-0.0563312	55.913	0.000239755	0.00560822	0.00357971
2023-01-08	5.46877	0.031049	0.0929283	0.0612604	17.069	-0.0864738	-0.0241295	-0.0582243	56.4186	-0.000337281	0.00549655	0.00324829
2023-01-09	5.77082	0.0310232	0.0931091	0.0613417	16.0658	-0.0902071	-0.0244278	-0.0605187	56.6991	-0.000888425	0.00542769	0.00294236
2023-01-10	6.06445	0.0309616	0.093237	0.0613744	15.0585	-0.0947379	-0.0246968	-0.063264	56.7666	-0.00140722	0.0053906	0.0026683
2023-01-11	6.34909	0.0308649	0.09331	0.0613581	14.0486	-0.100205	-0.0249185	-0.0665291	56.6324	-0.00188905	0.00541134	0.00243119
2023-01-12	6.45718	0.0315961	0.0911806	0.0607172	13.24	-0.106945	-0.0243304	-0.0699593	56.761	-0.00174159	0.00345837	0.00144885
2023-01-13	6.42441	0.0324103	0.0898685	0.0605079	12.5915	-0.112455	-0.0236335	-0.0726626	57.0888	-0.00164505	0.00226401	0.000768053
2023-01-14	6.59035	0.0308899	0.0848941	0.0572805	11.9016	-0.121137	-0.0249921	-0.0780218	57.2293	-0.00417809	-0.00119237	-0.00247579
2023-01-15	6.98209	0.0288793	0.0789219	0.0533141	11.1558	-0.130958	-0.0266403	-0.0841168	57.1662	-0.00922349	-0.00465413	-0.00608998
2023-01-16	7.35605	0.0299645	0.0825926	0.055733	10.6359	-0.132424	-0.0253311	-0.0843364	56.7856	-0.00555783	-0.00219828	-0.00365224
2023-01-17	7.7119	0.0311684	0.0867016	0.0584305	10.358	-0.132557	-0.0239181	-0.0837032	56.0601	-0.00409843	0.00107439	-0.000939611
2023-01-18	8.04927	0.0325295	0.0913613	0.0614815	10.3409	-0.130852	-0.0223914	-0.0819321	54.9582	-0.00240791	0.00525159	0.00210113
2023-01-19	8.54659	0.0310611	0.0843613	0.057034	10.196	-0.137503	-0.0235211	-0.0859831	54.0486	-0.00448327	-0.000331977	-0.00195003
2023-01-20	9.1804	0.0297922	0.0782997	0.0531854	9.95395	-0.142456	-0.0244629	-0.0889835	53.2953	-0.00766373	-0.00438236	-0.00546694
2023-01-21	9.93145	0.0286944	0.0730058	0.0498307	9.63993	-0.145797	-0.0252743	-0.0910117	52.6682	-0.0122485	-0.00601742	-0.00854182
2023-01-22	10.7292	0.0284991	0.0732775	0.0499388	9.45114	-0.143908	-0.0252562	-0.0896632	51.6729	-0.0116712	-0.00630829	-0.00831382
2023-01-23	11.5799	0.0282427	0.0735147	0.0500043	9.32532	-0.141656	-0.0253241	-0.0881584	50.5929	-0.011082	-0.00662485	-0.00808529
2023-01-24	12.4907	0.0279359	0.0737441	0.0500468	9.26269	-0.139117	-0.025464	-0.0865369	49.3899	-0.0104788	-0.00669656	-0.0078581
2023-01-25	13.4691	0.0275832	0.0739885	0.0500808	9.26392	-0.136384	-0.0256655	-0.0848479	48.0232	-0.00986019	-0.00650639	-0.00763447
2023-01-26	14.5236	0.0271847	0.0742682	0.0501176	9.33017	-0.133559	-0.0259202	-0.0831462	46.4494	-0.00922453	-0.00621298	-0.00741616
2023-01-27	16.2496	0.0231297	0.0629238	0.0424316	9.09943	-0.142009	-0.0294733	-0.0890758	44.6695	-0.0193851	-0.011694	-0.0144636
2023-01-28	18.5222	0.019793	0.0537043	0.0361535	8.63336	-0.150218	-0.032201	-0.0945379	42.7354	-0.0276455	-0.014814	-0.0201707
2023-01-29	20.9406	0.0170109	0.0460757	0.0309407	8.20863	-0.156288	-0.034377	-0.0986033	40.9676	-0.0346428	-0.0174199	-0.0249779
2023-01-30	23.4243	0.0146627	0.0396647	0.0265495	7.85382	-0.160315	-0.0361306	-0.101382	39.3741	-0.0407407	-0.019635	-0.0291269
2023-01-31	26.025	0.0142427	0.0383328	0.0257043	7.36646	-0.160704	-0.0360458	-0.101361	37.913	-0.0420288	-0.0199773	-0.0298663
2023-02-01	28.7754	0.0137325	0.0367031	0.0246797	6.73344	-0.16195	-0.0360392	-0.101843	36.5787	-0.0434199	-0.0203914	-0.0306823
2023-02-02	31.724	0.0130892	0.0346412	0.0233944	5.93996	-0.164461	-0.0361446	-0.10306	35.3543	-0.0449585	-0.0209053	-0.031607
2023-02-03	34.7508	0.0117805	0.0318306	0.0213826	5.40357	-0.167739	-0.0367793	-0.104935	33.726	-0.0472687	-0.0220222	-0.0332411
2023-02-04	37.8272	0.0107194	0.029578	0.0197633	5.08849	-0.170626	-0.0370722	-0.10643	31.7556	-0.0491594	-0.0228767	-0.034543
2023-02-05	40.9343	0.0098418	0.0277333	0.0184324	4.96614	-0.173106	-0.0370983	-0.107564	29.4914	-0.0508039	-0.023544	-0.0356357
2023-02-06	43.9617	0.0101059	0.0282495	0.0187599	4.7756	-0.173141	-0.0361329	-0.107011	27.4905	-0.0503955	-0.023171	-0.0352538
2023-02-07	46.9036	0.0104091	0.0288202	0.0191342	4.51321	-0.17252	-0.03524	-0.106147	25.7745	-0.0500607	-0.0228038	-0.0349132
2023-02-08	49.7536	0.0107504	0.029447	0.0195557	4.17493	-0.171084	-0.0344404	-0.104905	24.3678	-0.0497758	-0.0224186	-0.0345971
2023-02-09	52.5395	0.00954575	0.0268433	0.0177035	3.82276	-0.171446	-0.0351941	-0.105269	23.1886	-0.0523408	-0.0235359	-0.0363537
2023-02-10	55.2543	0.00829494	0.0241693	0.0157926	3.45428	-0.170739	-0.036112	-0.105175	22.2658	-0.0547885	-0.0246687	-0.0380679
2023-02-11	57.471	0.00699542	0.0214166	0.0138175	3.22774	-0.170123	-0.0370465	-0.105155	21.1305	-0.0571461	-0.0258304	-0.0397614
2023-02-12	59.3654	0.00739772	0.0214226	0.014061	3.10992	-0.166498	-0.0364636	-0.102869	19.8827	-0.0568364	-0.0253093	-0.039302
2023-02-13	61.0005	0.00778508	0.0214425	0.014306	3.08441	-0.162283	-0.0359808	-0.100356	18.5342	-0.0563902	-0.0247994	-0.0387841
2023-02-14	62.4248	0.00815815	0.0214755	0.0145524	3.13835	-0.15775	-0.0355621	-0.0977388	17.0944	-0.0557927	-0.0242978	-0.0381997
2023-02-15	63.8251	0.00851835	0.0215222	0.0148012	3.19379	-0.152837	-0.0352135	-0.0949945	15.72	-0.0553271	-0.0238227	-0.0376874
2023-02-16	65.0062	0.00805536	0.0205787	0.0140455	3.21322	-0.149059	-0.0354928	-0.0932341	14.5784	-0.0561237	-0.0242336	-0.0383087
2023-02-17	65.9238	0.00762338	0.0196842	0.0133316	3.19623	-0.145447	-0.0355984	-0.0914758	13.7116	-0.0573775	-0.0246596	-0.0391431
2023-02-18	66.5224	0.00722078	0.0188376	0.0126579	3.11713	-0.142047	-0.0355133	-0.0897295	13.0587	-0.0582705	-0.0250389	-0.0397814
2023-02-19	66.8572	0.00684522	0.0180357	0.0120214					12.588	-0.0588237	-0.0253783	-0.040237
2023-02-20	67.2429	0.00658328	0.0171357	0.0115212					12.0691	-0.0592293	-0.0255497	-0.0404452
2023-02-21	67.932	0.00625675	0.0159972	0.0108981					11.3929	-0.0597746	-0.0257523	-0.0407268
2023-02-22	69.0393	0.00583766	0.01449	0.010089					10.4888	-0.0605838	-0.0260155	-0.0411478
2023-02-23	70.1835	0.00377691	0.0100977	0.00685192					9.61668	-0.0637034	-0.0278663	-0.0436612
2023-02-24	71.325	0.00219982	0.00673633	0.0043702					8.88546	-0.0657402	-0.0291433	-0.0453511
2023-02-25	72.4598	0.000965669	0.00409854	0.00242082					8.29783	-0.0669998	-0.0299778	-0.046432
2023-02-26	73.5679	0.0011993	0.00462697	0.00278455					7.88165	-0.065381	-0.0293079	-0.0453214
2023-02-27	74.5629	0.00142421	0.00513938	0.00313512					7.54945	-0.0639281	-0.028685	-0.0443111
2023-02-28	75.4498	0.00164192	0.0056389	0.00347487					7.29941	-0.0626682	-0.0281132	-0.0434146
2023-03-01	76.2332	0.00185314	0.00612782	0.00380533					7.12991	-0.0616176	-0.027592	-0.0426389
2023-03-02	76.8582	0.00189947	0.00593276	0.00374727					7.02531	-0.0611449	-0.0271967	-0.0421941
2023-03-03	77.4816	0.00195478	0.00572874	0.00369047					6.85143	-0.0603751	-0.0267275	-0.0415835
2023-03-04	78.0927	0.00202209	0.00551659	0.00363713					6.6149	-0.0592577	-0.0261811	-0.0407802
2023-03-05	78.6805	0.00210579	0.0052983	0.00359078					6.32221	-0.0577179	-0.0255499	-0.0397466
2023-03-06	79.347	0.00168832	0.00468036	0.00310295					5.8912	-0.0564507	-0.0253616	-0.0390687
2023-03-07	79.8144	0.00126896	0.00406426	0.00261411					5.53427	-0.055142	-0.025048	-0.0383218
2023-03-08	80.0106	0.000847259	0.00344718	0.00212254					5.298	-0.053871	-0.0246094	-0.0375316
2023-03-09	79.8206	0.000419875	0.00282257	0.00162317					5.25542	-0.0527769	-0.024044	-0.0367468
2023-03-10	79.6261	2.01323e-05	0.00223565	0.00115553					5.14929	-0.0519311	-0.0235276	-0.0360959
2023-03-11	79.4316	-0.000350941	0.00168762	0.000720617					4.98224	-0.051309	-0.0230543	-0.035573
2023-03-12	79.1892	-0.000396201	0.00195101	0.000837521					4.80169	-0.0501167	-0.0223255	-0.0346699
2023-03-13	78.9178	-0.000445843	0.0022193	0.000955634					4.58325	-0.0488927	-0.021632	-0.0337749
2023-03-14	78.617	-0.00049759	0.00249601	0.00107787					4.32595	-0.0476272	-0.0209783	-0.0328833
2023-03-15	78.2864	-0.000549963	0.00278395	0.00120637					4.02879	-0.046291	-0.0203574	-0.0319764
2023-03-16	77.9255	-0.000602263	0.00308504	0.00134248					3.6907	-0.0448277	-0.0197494	-0.0310178
2023-03-17	77.6207	-0.00111653	0.00183466	0.000427908					3.33722	-0.0452132	-0.0198615	-0.0312979
2023-03-18	77.3773	-0.00163074	0.000548513	-0.000507257
2023-03-19	77.2015	-0.00214652	-0.000733548	-0.00146593
2023-03-20	77.1002	-0.00275135	-0.00203801	-0.0024517
2023-03-21	76.9941	-0.00228898	-0.00152687	-0.00196076
2023-03-22	76.8834	-0.00191772	-0.00101452	-0.00147553
2023-03-23	76.7683	-0.00155151	-0.000506236	-0.000996046
2023-03-24	76.6492	-0.00118979	7.50801e-07	-0.000522157
2023-03-25	76.5261	-0.000831955	0.000504554	-5.35417e-05
2023-03-26	76.3945	-0.0010379	0.000231324	-0.000291722
2023-03-27	76.306	-0.00123257	-2.11692e-05	-0.00051424
2023-03-28	76.261	-0.00141581	-0.000252602	-0.000721218
2023-03-29	76.2601	-0.00158739	-0.000464357	-0.000912725
2023-03-30	76.3038	-0.00174704	-0.000656558	-0.0010888
2023-03-31	76.3926	-0.00189451	-0.000827276	-0.00124953
2023-04-01	76.4997	-0.00204167	-0.000998472	-0.00141154
2023-04-02	76.6255	-0.00218895	-0.00117252	-0.00157549
2023-04-03	76.7703	-0.00233715	-0.00135064	-0.0017424
2023-04-04	76.9347	-0.00248758	-0.00153467	-0.00191387
2023-04-05	77.0926	-0.00263937	-0.0017184	-0.00208652
2023-04-06	77.1751	-0.00274242	-0.00153718	-0.00204624
2023-04-07	77.1819	-0.00286733	-0.00137588	-0.00202748
2023-04-08	77.1125	-0.00301787	-0.00123876	-0.00203432
2023-04-09	76.9668	-0.00319548	-0.00112761	-0.00206845
2023-04-10	76.7489	-0.0034006	-0.00104667	-0.00213192
2023-04-11	76.4584	-0.00362815	-0.000990359	-0.00221944
2023-04-12	76.0946	-0.00387276	-0.000952425	-0.00232527
2023-04-13	75.6569	-0.00413053	-0.000927962	-0.00244503
2023-04-14	75.1447	-0.00439932	-0.000913939	-0.0025762
2023-04-15	74.5575	-0.00467838	-0.00090888	-0.00271768
2023-04-16	73.8946	-0.00496781	-0.000912359	-0.00286935
2023-04-17	73.259	-0.00491853	-0.000812346	-0.00279274
2023-04-18	72.65	-0.00487079	-0.000715242	-0.00271821
2023-04-19	72.0672	-0.00482559	-0.000622073	-0.00264672
2023-04-20	71.5101	-0.00478415	-0.000533991	-0.00257941
2023-04-21	71.0474	-0.00473844	-0.000441389	-0.00250784
2023-04-22	70.679	-0.00468913	-0.000345006	-0.00243268
2023-04-23	70.4052	-0.0046369	-0.000245653	-0.00235467
2023-04-24	70.226	-0.00458244	-0.000144172	-0.00227455
2023-04-25	70.1414	-0.0045264	-4.13786e-05	-0.00219304
2023-04-26	70.1516	-0.00446933	6.20117e-05	-0.00211074
2023-04-27	70.218	-0.00458323	-0.000143209	-0.0022646
2023-04-28	70.341	-0.0046966	-0.000353153	-0.00242008
2023-04-29	70.5211	-0.0048091	-0.000567328	-0.0025767
2023-04-30	70.7586	-0.00492026	-0.000785122	-0.00273386
2023-05-01	71.054	-0.00502932	-0.00100567	-0.00289066
2023-05-02	71.3042	-0.00513622	-0.00122839	-0.00304702									3.01166	0.00415093	0.00670231	0.00545558
2023-05-03	71.5096	-0.00523981	-0.00145215	-0.00320174									3.07865	0.0040785	0.00669739	0.00536017
2023-05-04	71.6705	-0.00533884	-0.00167564	-0.00335348									3.13238	0.00402759	0.00671983	0.00527448
2023-05-05	71.7871	-0.00543214	-0.00189765	-0.00350103									3.17295	0.00399589	0.0067678	0.00519721
2023-05-06	71.8598	-0.00551896	-0.00211734	-0.00364354									3.20047	0.00398176	0.00684029	0.00512746
2023-05-07	71.8889	-0.00559919	-0.00233456	-0.00378084									3.21502	0.00398436	0.00693704	0.00506478
2023-05-08	71.8744	-0.00567343	-0.00255004	-0.00391356									3.21672	0.00400236	0.00705862	0.00500923
2023-05-09	71.7615	-0.00601835	-0.00297359	-0.00429256									3.24222	0.0038238	0.00700764	0.00475844
2023-05-10	71.5502	-0.00634669	-0.00338255	-0.00465705									3.29183	0.00368027	0.00707704	0.00458088
2023-05-11	71.2408	-0.00665822	-0.00377724	-0.00500717									3.36585	0.00354903	0.00726279	0.00447804
2023-05-12	70.8723	-0.00695228	-0.00415484	-0.00534172									3.47616	0.00340174	0.00753008	0.00444004
2023-05-13	70.4446	-0.00722857	-0.00451565	-0.00566077									3.62295	0.00321028	0.00786171	0.00445852
2023-05-14	69.9575	-0.00748647	-0.0048597	-0.00596409									3.80643	0.00296003	0.0082387	0.00452283
2023-05-15	69.4111	-0.00772504	-0.0051867	-0.00625115									4.0268	0.00273525	0.00864232	0.00462144
2023-05-16	68.8052	-0.00794305	-0.00549601	-0.00652104									4.28427	0.00254155	0.0090557	0.00474319
2023-05-17	68.1398	-0.00813905	-0.0057867	-0.00677261									4.57905	0.00237318	0.00946465	0.00487804
2023-05-18	67.4148	-0.00831135	-0.00605753	-0.00700441									4.91135	0.00222458	0.00985805	0.00501748
2023-05-19	66.6302	-0.0084581	-0.00630704	-0.00721478									5.28139	0.00209067	0.0102277	0.0051547
2023-05-20	65.7858	-0.00857938	-0.00653351	-0.00740184									5.6894	0.00196699	0.010568	0.00528451
2023-05-21	64.8818	-0.008686	-0.00673499	-0.00756343									6.13558	0.00184982	0.0108757	0.00540312
2023-05-22	63.9179	-0.00876064	-0.00690927	-0.00769718									6.62018	0.00173607	0.011149	0.00550797
2023-05-23	62.9418	-0.00864425	-0.00691137	-0.00764615									7.10372	0.00176675	0.0115198	0.0057408
2023-05-24	62.009	-0.00854075	-0.00692509	-0.00760728									7.54966	0.00177054	0.0118067	0.00591889
2023-05-25	61.1197	-0.00845168	-0.00695142	-0.00758183									7.95785	0.0017525	0.0120246	0.00605227
2023-05-26	60.2741	-0.00838286	-0.00698936	-0.00757121									8.32814	0.00171581	0.012184	0.00614757
2023-05-27	59.4726	-0.00833992	-0.00703359	-0.00757691									8.66037	0.00166237	0.0122918	0.00620911
2023-05-28	58.7153	-0.00831663	-0.007087	-0.0076005									8.95439	0.00159315	0.0123527	0.00623962
2023-05-29	58.0025	-0.00831485	-0.00715267	-0.0076436									9.21005	0.00150849	0.0123697	0.00624062
2023-05-30	57.3345	-0.00833645	-0.00723375	-0.00770788									9.42717	0.00140819	0.0123446	0.00621271
2023-05-31	56.7115	-0.00838645	-0.0073334	-0.007795									9.60561	0.00129158	0.0122781	0.00615571
2023-06-01	56.1337	-0.00847056	-0.00745267	-0.00790663									9.7452	0.00115757	0.0121701	0.00606876
2023-06-02	55.6014	-0.00858346	-0.00759409	-0.00804439									9.84578	0.00100464	0.0120196	0.00595033
2023-06-03	55.1149	-0.00872684	-0.00775986	-0.00820988									9.9072	0.000830846	0.0118247	0.00579823
2023-06-04	54.6744	-0.00890255	-0.00795145	-0.00840461									9.92928	0.000633726	0.011583	0.00560957
2023-06-05	54.2802	-0.00911974	-0.00817071	-0.00863001									9.91186	0.000410247	0.011291	0.00538061
2023-06-06	53.9325	-0.00937184	-0.00841885	-0.0088874									9.85478	0.000156684	0.0109441	0.00510671
2023-06-07	53.5841	-0.00962562	-0.00864795	-0.00914693									9.79758	-0.000105724	0.0105837	0.00482058
2023-06-08	53.2349	-0.00988202	-0.00887927	-0.00940858									9.74027	-0.000377346	0.0102098	0.00452195
2023-06-09	52.8851	-0.0101567	-0.00911273	-0.00967232									9.68284	-0.000658543	0.00982263	0.00421054
2023-06-10	52.5346	-0.0104542	-0.00934829	-0.00993815									9.6253	-0.000949674	0.00942227	0.00388609
2023-06-11	52.1834	-0.010754	-0.00958586	-0.010206									9.56764	-0.00125109	0.00900886	0.00354834
2023-06-12	51.8315	-0.011056	-0.00982538	-0.0104759									9.50987	-0.00156315	0.00858259	0.00319703
2023-06-13	51.4788	-0.0113602	-0.0100668	-0.0107479									9.45198	-0.00188619	0.00814362	0.00283193
2023-06-14	51.1254	-0.0116668	-0.0103099	-0.0110218									9.39397	-0.00222057	0.00769215	0.00245278
2023-06-15	50.7714	-0.0119757	-0.0105548	-0.0112977									9.33584	-0.00256665	0.0072284	0.00205935
2023-06-16	50.4166	-0.012287	-0.0108014	-0.0115755									9.27759	-0.00292476	0.00675258	0.00165141	3.05102	0.0358238	0.0535761	0.0454041
2023-06-17	50.061	-0.0126007	-0.0109924	-0.0118552									9.21923	-0.00329528	0.00626493	0.00122871	3.22362	0.0356362	0.0534714	0.0453459
2023-06-18	49.7048	-0.0129167	-0.011176	-0.0121368									9.16075	-0.00367854	0.00576569	0.000791048	3.39657	0.0354407	0.0533675	0.0452843
2023-06-19	49.3478	-0.0132353	-0.0113576	-0.0124203									9.10215	-0.00407493	0.00525511	0.000338181	3.56988	0.0352374	0.0532642	0.0452194
2023-06-20	48.9901	-0.0135562	-0.011537	-0.0127056									9.04342	-0.00448479	0.00473345	-0.000130112	3.74353	0.0350268	0.0531614	0.0451509
2023-06-21	48.6317	-0.0138797	-0.0117142	-0.0129927									8.98458	-0.0049085	0.00420096	-0.000614054	3.91755	0.0348089	0.053059	0.0450789
2023-06-22	48.2725	-0.0142057	-0.011889	-0.0132816									8.92562	-0.00534644	0.00365793	-0.00111387	4.09192	0.0345841	0.0529568	0.0450033
2023-06-23	47.8814	-0.014751	-0.0122563	-0.0138038									8.87188	-0.00598414	0.00293699	-0.00183787	4.25078	0.0341533	0.0526487	0.0446862
2023-06-24	47.4586	-0.0152904	-0.0126115	-0.0143189									8.82335	-0.00660956	0.00224804	-0.00254042	4.39413	0.0337298	0.0523553	0.0443805
2023-06-25	47.0046	-0.0158236	-0.0129542	-0.0148264									8.78005	-0.00722061	0.00159291	-0.00321921	4.52197	0.033313	0.0520754	0.0440853
2023-06-26	46.5197	-0.0163502	-0.0132844	-0.0153259									8.74197	-0.00781528	0.000973254	-0.00387203	4.63431	0.0329025	0.0518085	0.0437998
2023-06-27	46.0044	-0.01687	-0.0136019	-0.0158172									8.7091	-0.00839161	0.000390538	-0.00449678	4.73113	0.0324982	0.0515542	0.0435238
2023-06-28	45.4588	-0.0173826	-0.0139066	-0.0162999									8.68146	-0.0089477	-0.00015395	-0.00509147	4.81245	0.0321001	0.0513125	0.0432572
2023-06-29	44.8835	-0.0178875	-0.0141983	-0.0167735									8.65904	-0.00948173	-0.000659107	-0.00565423	4.87825	0.0317083	0.0510836	0.043
2023-06-30	44.2788	-0.0183843	-0.0144768	-0.0172376									8.64184	-0.00999193	-0.00112401	-0.00618331	4.92855	0.0313232	0.0508679	0.0427527
2023-07-01	43.645	-0.0188725	-0.0147421	-0.0176917									8.62986	-0.0104767	-0.00154795	-0.00667712	4.96333	0.0309452	0.0506661	0.0425159
2023-07-02	42.9825	-0.0193518	-0.014994	-0.0181356									8.6231	-0.0109344	-0.00193047	-0.00713429	4.98259	0.0305759	0.0504805	0.0422914
2023-07-03	42.2915	-0.0198306	-0.0152396	-0.0185756									8.62157	-0.0113665	-0.00227399	-0.00755643	4.98634	0.0302512	0.0503473	0.0421159
2023-07-04	41.5726	-0.0203472	-0.0155097	-0.0190419									8.62526	-0.0117858	-0.00259184	-0.00795671	4.97457	0.0301184	0.0504219	0.0421431
2023-07-05	40.826	-0.02087	-0.0157815	-0.019515									8.63418	-0.012187	-0.0028773	-0.00832842	4.94727	0.0300256	0.0505898	0.0422382
2023-07-06	40.0521	-0.0213842	-0.0160424	-0.0199827									8.64832	-0.0125631	-0.00312429	-0.00866456	4.90446	0.029924	0.0507899	0.0423455
2023-07-07	39.2512	-0.0218857	-0.0162887	-0.0204395									8.66769	-0.0129093	-0.0033303	-0.00896104	4.84611	0.029813	0.0510073	0.0424572
2023-07-08	38.4548	-0.0223842	-0.0165256	-0.020893									8.68695	-0.0132577	-0.00353354	-0.00925768	4.7881	0.0296869	0.0512174	0.0425559
2023-07-09	37.6631	-0.0228796	-0.016753	-0.0213422									8.70611	-0.0136074	-0.00373382	-0.00955389	4.73042	0.0295501	0.0514197	0.0426437
2023-07-10	36.8758	-0.023372	-0.016971	-0.0217866									8.72515	-0.0139579	-0.00393108	-0.00984938	4.67307	0.0294064	0.0516153	0.0427229
2023-07-11	36.093	-0.0238616	-0.0171798	-0.0222259									8.74408	-0.0143089	-0.00412536	-0.0101439	4.61605	0.0292587	0.0518059	0.0427957
2023-07-12	35.3147	-0.0243483	-0.0173796	-0.0226599									8.76291	-0.0146601	-0.00431671	-0.0104375	4.55935	0.0291095	0.0519931	0.0428642
2023-07-13	34.5407	-0.0248321	-0.0175706	-0.0230883									8.78162	-0.0150113	-0.00450516	-0.0107299	4.50297	0.0289606	0.0521784	0.04293
2023-07-14	33.7711	-0.0253127	-0.0177528	-0.0235111									8.80024	-0.0153625	-0.00469077	-0.0110212	4.4469	0.0288136	0.0523634	0.0429945
2023-07-15	33.0059	-0.0257902	-0.0179264	-0.0239279									8.81875	-0.0157135	-0.00487355	-0.0113112	4.39116	0.0286698	0.0525494	0.0430591
2023-07-16	32.2449	-0.0262641	-0.0180915	-0.0243386									8.83715	-0.0160642	-0.00505353	-0.0116	4.33572	0.0285304	0.0527375	0.0431249
2023-07-17	31.4882	-0.0267344	-0.0182482	-0.0247429									8.85545	-0.0164147	-0.00523071	-0.0118875	4.2806	0.0283965	0.0529288	0.0431928
2023-07-18	30.7357	-0.0272006	-0.0183965	-0.0251406									8.87365	-0.0167649	-0.00540512	-0.0121736	4.22578	0.0282687	0.0531244	0.0432637
2023-07-19	29.9874	-0.0276624	-0.0185364	-0.0255314									8.89175	-0.0171147	-0.00557672	-0.0124584	4.17127	0.0281481	0.053325	0.0433384
2023-07-20	29.2432	-0.0281194	-0.0186679	-0.025915									8.90975	-0.0174641	-0.00574552	-0.0127417	4.11706	0.0280353	0.0535315	0.0434177
2023-07-21	28.5032	-0.0285713	-0.0187911	-0.026291									8.92765	-0.017813	-0.0059115	-0.0130235	4.06315	0.027931	0.0537447	0.0435022
2023-07-22	27.7672	-0.0290176	-0.0189058	-0.0266592									8.94545	-0.0181614	-0.00607461	-0.0133039	4.00953	0.0278358	0.0539653	0.0435925
2023-07-23	27.0353	-0.0294577	-0.0190122	-0.0270191									8.96315	-0.0185093	-0.00623484	-0.0135826	3.95622	0.0277504	0.0541939	0.0436893
2023-07-24	26.3074	-0.0298912	-0.01911	-0.0273703									8.98076	-0.0188566	-0.00639214	-0.0138598	3.90319	0.0276753	0.0544313	0.043793
2023-07-25	25.5835	-0.0303174	-0.0191993	-0.0277123									8.99827	-0.0192033	-0.00654646	-0.0141352	3.85045	0.0276109	0.0546779	0.0439043
2023-07-26	24.8635	-0.0307357	-0.0192799	-0.0280445									9.01568	-0.0195493	-0.00669776	-0.0144089	3.79801	0.0275579	0.0549345	0.0440237
2023-07-27	24.1475	-0.0311453	-0.0193518	-0.0283665									9.033	-0.0198946	-0.00684598	-0.0146809	3.74584	0.0275167	0.0552016	0.0441517
2023-07-28	23.4353	-0.0315456	-0.0194147	-0.0286777									9.05023	-0.0202391	-0.00699105	-0.0149509	3.69396	0.0274878	0.0554797	0.0442888
2023-07-29	22.727	-0.0319356	-0.0194685	-0.0289772									9.06736	-0.0205828	-0.00713292	-0.015219	3.64236	0.0274715	0.0557695	0.0444354
2023-07-30	22.0225	-0.0323144	-0.0195131	-0.0292645									9.0844	-0.0209257	-0.00727152	-0.0154852	3.59104	0.0274684	0.0560715	0.0445922
2023-07-31	21.3218	-0.032681	-0.0195481	-0.0295385									9.10134	-0.0212677	-0.00740677	-0.0157493	3.54	0.0274788	0.0563863	0.0447595
2023-08-01	20.6248	-0.0330342	-0.0195732	-0.0297986									9.1182	-0.0216087	-0.00753859	-0.0160113	3.48923	0.0275032	0.0567144	0.0449378
2023-08-02	19.9316	-0.0333727	-0.0195883	-0.0300435									9.13497	-0.0219487	-0.00766692	-0.0162711	3.43873	0.0275418	0.0570564	0.0451276
2023-08-03	19.2421	-0.033695	-0.0195929	-0.0302721									9.15164	-0.0222876	-0.00779165	-0.0165286	3.3885	0.0275951	0.0574128	0.0453295
2023-08-04	18.5563	-0.0339996	-0.0195866	-0.0304832									9.16823	-0.0226254	-0.00791272	-0.0167838	3.33854	0.0276633	0.0577843	0.0455439
2023-08-05	17.8741	-0.0342847	-0.0195688	-0.0306752									9.18473	-0.022962	-0.00803003	-0.0170365	3.28884	0.027747	0.0581714	0.0457713
2023-08-06	17.1955	-0.0345481	-0.0195391	-0.0308464									9.20115	-0.0232973	-0.00814349	-0.0172868	3.23941	0.0278462	0.0585747	0.0460121
2023-08-07	16.5205	-0.0347874	-0.0194968	-0.030995									9.21747	-0.0236314	-0.008253	-0.0175345	3.19023	0.0279615	0.0589949	0.046267
2023-08-08	15.849	-0.0349999	-0.019441	-0.0311188									9.23371	-0.0239641	-0.00835849	-0.0177796	3.14132	0.028093	0.0594325	0.0465364
2023-08-09	15.235	-0.0351533	-0.0193673	-0.0311885									9.24007	-0.024236	-0.00842777	-0.0179505	3.10137	0.0282549	0.0598999	0.0468623
2023-08-10	14.6782	-0.0353147	-0.0193011	-0.0312658									9.23656	-0.0244937	-0.0084852	-0.0181058	3.07037	0.0284198	0.0603408	0.0471778
2023-08-11	14.1783	-0.0354878	-0.0192435	-0.0313539									9.2232	-0.0247356	-0.00852974	-0.0182443	3.04828	0.0285861	0.060751	0.0474798
2023-08-12	13.7352	-0.0356769	-0.0191955	-0.0314563									9.2	-0.0249604	-0.00856042	-0.0183647	3.03509	0.0287519	0.0611264	0.0477652
2023-08-13	13.3484	-0.0358869	-0.0191583	-0.031577									9.16697	-0.0251665	-0.0085762	-0.0184655	3.03078	0.0289152	0.0614634	0.0480305
2023-08-14	13.0178	-0.0361228	-0.0191331	-0.0317201									9.12413	-0.0253524	-0.00857602	-0.0185454	3.03532	0.0290736	0.0617584	0.0482726
2023-08-15	12.7432	-0.0363894	-0.0191208	-0.0318896									9.07149	-0.0255162	-0.00855867	-0.0186028	3.0487	0.0292249	0.0620086	0.0484885
2023-08-16	12.5242	-0.0366912	-0.0191224	-0.032089									9.00906	-0.0256562	-0.00852282	-0.0186361	3.07088	0.0293668	0.0622115	0.0486755
2023-08-17	12.3607	-0.0370324	-0.0191382	-0.0323216									8.93685	-0.0257703	-0.00846699	-0.0186432	3.10184	0.0294975	0.0623656	0.0488315
2023-08-18	12.2524	-0.0374161	-0.0191684	-0.0325896									8.85489	-0.0258563	-0.0083895	-0.0186222	3.14158	0.0296149	0.0624699	0.0489547
2023-08-19	12.199	-0.0378444	-0.0192126	-0.0328945									8.76317	-0.0259117	-0.00828845	-0.0185707	3.19005	0.0297175	0.062524	0.0490438
2023-08-20	12.2004	-0.0383183	-0.0192703	-0.0332367									8.66172	-0.0259337	-0.00816169	-0.0184862	3.24725	0.0298039	0.0625283	0.0490979
2023-08-21	12.2562	-0.0388375	-0.0193404	-0.0336155									8.55055	-0.0259193	-0.00800678	-0.0183656	3.31316	0.0298725	0.0624834	0.0491164
2023-08-22	12.3663	-0.0394002	-0.0194214	-0.0340292									8.42966	-0.0258649	-0.00782095	-0.0182056	3.38774	0.0299222	0.0623902	0.049099
2023-08-23	12.5305	-0.0400036	-0.0195114	-0.0344748									8.29908	-0.0257666	-0.00760107	-0.0180026	3.47098	0.0299513	0.0622496	0.0490452
2023-08-24	12.6944	-0.0406027	-0.0195939	-0.0349122									8.16861	-0.0256475	-0.00736613	-0.0177796	3.55415	0.0299681	0.0620997	0.0489773
2023-08-25	12.8583	-0.041201	-0.0196684	-0.0353409									8.03825	-0.0255066	-0.00711528	-0.0175357	3.63725	0.02997	0.0619371	0.0488925
2023-08-26	13.022	-0.041791	-0.0197341	-0.0357597									7.908	-0.0253429	-0.00684766	-0.0172701	3.72028	0.0299533	0.0617571	0.048787
2023-08-27	13.1855	-0.0423712	-0.0197902	-0.0361674									7.77786	-0.0251554	-0.00656236	-0.0169817	3.80323	0.0299138	0.0615542	0.048656
2023-08-28	13.3489	-0.042942	-0.0198354	-0.0365625									7.64784	-0.0249432	-0.00625844	-0.0166697	3.88612	0.0298479	0.0613231	0.0484953
2023-08-29	13.5122	-0.0435085	-0.0198688	-0.0369435									7.51792	-0.0247049	-0.00593476	-0.0163327	3.96894	0.0297538	0.0610605	0.0483026
2023-08-30	13.6754	-0.0440615	-0.0198902	-0.0373095									7.38811	-0.0244388	-0.00558996	-0.0159693	4.05169	0.0296334	0.0607669	0.0480792
2023-08-31	13.7986	-0.0446643	-0.0199168	-0.0377044									7.30325	-0.0242806	-0.00528903	-0.015689	4.13126	0.0294668	0.0603858	0.047779
2023-09-01	13.8814	-0.0452754	-0.019935	-0.0380902									7.26391	-0.0241807	-0.0050258	-0.0154632	4.2077	0.0292765	0.0599901	0.0474519
2023-09-02	13.9234	-0.0458863	-0.019946	-0.0384688									7.27064	-0.0241495	-0.00480848	-0.0153022	4.28104	0.029069	0.0595858	0.0471048
2023-09-03	13.9241	-0.0464971	-0.019951	-0.0388423									7.32404	-0.0241957	-0.00464409	-0.0152147	4.35133	0.0288494	0.0591779	0.0467431
2023-09-04	13.883	-0.0471234	-0.0199512	-0.0392125									7.42468	-0.0243255	-0.00453797	-0.0152067	4.41861	0.0286208	0.0587703	0.0463711
2023-09-05	13.7997	-0.0477564	-0.019947	-0.0395813									7.57319	-0.0245422	-0.00449336	-0.0152815	4.48293	0.0283854	0.0583653	0.0459913
2023-09-06	13.6736	-0.0483963	-0.0199388	-0.0399502									7.77018	-0.0248461	-0.00451121	-0.0154396	4.54434	0.0281445	0.0579647	0.0456055
2023-09-07	13.5043	-0.0490451	-0.0199268	-0.0403206									8.0163	-0.0252347	-0.00459031	-0.0156785	4.60288	0.0278993	0.0575696	0.0452153
2023-09-08	13.2912	-0.0497052	-0.0199108	-0.0406942									8.3122	-0.0257029	-0.00472753	-0.0159934	4.65859	0.0276508	0.0571811	0.0448221
2023-09-09	13.0338	-0.0503791	-0.0198906	-0.0410722									8.65856	-0.0262439	-0.00491834	-0.0163779	4.71154	0.0274006	0.0568008	0.0444277
2023-09-10	12.7316	-0.0510697	-0.0198658	-0.0414565									9.05606	-0.0268501	-0.0051573	-0.0168243	4.76176	0.0271507	0.0564306	0.0440342
2023-09-11	12.3839	-0.0517802	-0.0198357	-0.0418488									9.5054	-0.0275132	-0.00543858	-0.0173249	4.80931	0.0269031	0.0560728	0.043644
2023-09-12	11.9902	-0.0525148	-0.0197996	-0.0422513									10.0073	-0.0282253	-0.00575643	-0.0178718	4.85424	0.0266592	0.0557289	0.0432588
2023-09-13	11.55	-0.0532783	-0.0197557	-0.0426664									10.5626	-0.0289792	-0.00610541	-0.018458	4.89662	0.0264192	0.0553994	0.0428789
2023-09-14	11.0625	-0.0540762	-0.0197017	-0.0430962									11.1719	-0.0297682	-0.00648039	-0.0190768	4.93648	0.0261814	0.0550826	0.0425028
2023-09-15	10.567	-0.0549068	-0.019636	-0.0435403									11.7912	-0.0305425	-0.00684313	-0.0196802	4.97699	0.0259479	0.0547649	0.0421293
2023-09-16	10.0634	-0.0557739	-0.0195553	-0.0439996									12.4208	-0.0313062	-0.00719605	-0.0202717	5.01818	0.0257151	0.0544423	0.0417545
2023-09-17	9.57282	-0.0559095	-0.0190051	-0.0438422									13.0011	-0.0313017	-0.00706505	-0.0202184	5.04528	0.0259821	0.0549267	0.0420583
2023-09-18	9.09606	-0.056056	-0.0184565	-0.0436895									13.5317	-0.0312939	-0.00692813	-0.02016	5.05839	0.0262557	0.0553905	0.0423617
2023-09-19	8.6338	-0.0562128	-0.0179114	-0.0435418									14.0121	-0.0312847	-0.00678704	-0.0200984	5.05763	0.0265345	0.0558344	0.0426641
2023-09-20	8.18671	-0.0563791	-0.0173726	-0.0433997									14.4418	-0.0312762	-0.00664334	-0.0200355	5.04309	0.0268173	0.0562588	0.0429648

## Sheet: Data_4i
date	XBB.1.5.all_proportion	XBB.1.5.all_gamma_min	XBB.1.5.all_gamma_max	XBB.1.5.all_gamma_mean	BQ.1.all_proportion	BQ.1.all_gamma_min	BQ.1.all_gamma_max	BQ.1.all_gamma_mean	BA.5.all_proportion	BA.5.all_gamma_min	BA.5.all_gamma_max	BA.5.all_gamma_mean	CH.1.all_proportion	CH.1.all_gamma_min	CH.1.all_gamma_max	CH.1.all_gamma_mean	EG.5.1.all_proportion	EG.5.1.all_gamma_min	EG.5.1.all_gamma_max	EG.5.1.all_gamma_mean	EG.1.all_proportion	EG.1.all_gamma_min	EG.1.all_gamma_max	EG.1.all_gamma_mean	XBB.1.16.all_proportion	XBB.1.16.all_gamma_min	XBB.1.16.all_gamma_max	XBB.1.16.all_gamma_mean
2022-10-01									65.6696	-0.0276526	-0.0223371	-0.024453
2022-10-02									65.0098	-0.0275593	-0.0222835	-0.0243424
2022-10-03									64.2455	-0.0320268	-0.0265165	-0.0292174
2022-10-04									64.2776	-0.0297526	-0.0244872	-0.0268636
2022-10-05									63.9842	-0.0287191	-0.0230794	-0.0252346
2022-10-06									63.3243	-0.0278822	-0.0234467	-0.025429
2022-10-07									62.2699	-0.0391914	-0.0312436	-0.0341105
2022-10-08					3.19871	0.0543607	0.0649178	0.0606472	61.4746	-0.0369207	-0.0299356	-0.032563
2022-10-09					3.68925	0.0567516	0.0670488	0.06297	60.5679	-0.0344511	-0.0284712	-0.0308362
2022-10-10					3.97132	0.0566714	0.0666342	0.0626564	60.0924	-0.0353509	-0.0289875	-0.0314781
2022-10-11					4.3468	0.0617663	0.0720992	0.0678922	59.816	-0.0307165	-0.0246696	-0.026894
2022-10-12					4.64441	0.0613159	0.0721659	0.0668743	59.594	-0.0302498	-0.0260372	-0.0280512
2022-10-13					5.24053	0.0433813	0.0509119	0.0476617	59.3031	-0.0492992	-0.0423997	-0.0455249
2022-10-14					5.17253	0.049279	0.0594073	0.0535692	58.5343	-0.0424531	-0.0371483	-0.0402258
2022-10-15					5.51787	0.0547004	0.0647395	0.0593012	57.7812	-0.0377259	-0.033394	-0.0358712
2022-10-16					5.99573	0.0623467	0.0726371	0.0676349	56.977	-0.0314451	-0.0273928	-0.0292884
2022-10-17					6.41971	0.0410148	0.0469808	0.0443909	56.0152	-0.0540094	-0.0466818	-0.0500325
2022-10-18					7.12971	0.0533052	0.0615147	0.057373	55.6214	-0.0411023	-0.0361566	-0.0386073
2022-10-19					7.82592	0.0474977	0.0542171	0.0511088	54.6113	-0.0483477	-0.0422747	-0.0450989
2022-10-20					8.17998	0.0491098	0.0557501	0.0525865	53.7048	-0.0471892	-0.0413043	-0.0440725
2022-10-21					8.91551	0.0436366	0.0494855	0.0470253	52.8081	-0.0524501	-0.0453871	-0.048546
2022-10-22					9.61031	0.0469003	0.0528459	0.0502107	52.0768	-0.04967	-0.0432443	-0.0461595
2022-10-23					10.0907	0.0495967	0.0559259	0.0528101	51.2047	-0.0471336	-0.0412815	-0.0439742
2022-10-24					10.9036	0.0353767	0.040984	0.0378729	50.2235	-0.0612388	-0.0550058	-0.0582732
2022-10-25					11.649	0.0411509	0.0483812	0.0443479	49.0966	-0.0555547	-0.050263	-0.0532127
2022-10-26					12.4139	0.0399894	0.046044	0.0427387	48.5489	-0.0565613	-0.0510102	-0.0538904
2022-10-27					13.1491	0.0393569	0.0448491	0.0419249	47.0004	-0.0567269	-0.0511426	-0.0538595
2022-10-28					13.6013	0.0411195	0.0463449	0.0436771	46.1893	-0.0564256	-0.0506372	-0.0533398
2022-10-29					14.6695	0.0355651	0.0414399	0.0382306	45.1904	-0.0605263	-0.0550768	-0.0579603
2022-10-30					15.8658	0.030002	0.0371761	0.0334197	44.2268	-0.0648441	-0.0579411	-0.0617627
2022-10-31					16.7112	0.0423127	0.0477896	0.0448633	43.6966	-0.0535468	-0.0488754	-0.0511626
2022-11-01					17.6428	0.0412026	0.0469996	0.0438757	43.1511	-0.0557766	-0.050342	-0.0534297
2022-11-02					18.5263	0.033538	0.0396124	0.0364306	42.2866	-0.0632819	-0.0559519	-0.0604499
2022-11-03					19.4101	0.0326492	0.0367253	0.034896	41.3455	-0.0645918	-0.0583923	-0.0612528
2022-11-04					20.1469	0.0268821	0.0330824	0.0298894	40.2168	-0.0695634	-0.0601363	-0.0663317
2022-11-05					20.7723	0.0263366	0.0322678	0.0292604	38.9883	-0.0711349	-0.0614084	-0.0678838
2022-11-06					21.9825	0.0259593	0.0314996	0.0287213	37.9268	-0.0722247	-0.06216	-0.0689466
2022-11-07					22.8845	0.0311495	0.0368091	0.0339467	37.2471	-0.0686723	-0.0582731	-0.0653974
2022-11-08					23.3691	0.0310336	0.0353749	0.0330655	36.8121	-0.0691618	-0.0594726	-0.0662602
2022-11-09					24.6323	0.0178276	0.0247317	0.021467	35.4602	-0.0813571	-0.0669312	-0.0770547
2022-11-10					25.1698	0.018958	0.0245409	0.0219466	34.0336	-0.0818677	-0.0677359	-0.0777503
2022-11-11					26.4128	0.019202	0.0252537	0.0224904	33.3227	-0.0825368	-0.0673411	-0.0782088
2022-11-12					27.5241	0.0230606	0.0281529	0.0257412	32.5226	-0.0794876	-0.064811	-0.0754675
2022-11-13					28.3986	0.0276859	0.0318326	0.0297304	31.8042	-0.0755848	-0.0619282	-0.0720367
2022-11-14					29.054	0.0221746	0.0258338	0.0239724	30.9937	-0.0809114	-0.0662569	-0.0772529
2022-11-15					29.8865	0.00925266	0.0155806	0.0127226	29.7142	-0.0913236	-0.0717379	-0.086294
2022-11-16					30.165	0.0150471	0.0210765	0.0184087	28.7426	-0.0848373	-0.066364	-0.0801603
2022-11-17					30.9925	0.0109116	0.0176824	0.0147702	27.6426	-0.0883228	-0.0676848	-0.0830267
2022-11-18					31.5218	0.0119617	0.0197343	0.0164744	26.697	-0.0884958	-0.0667293	-0.0828684
2022-11-19					32.46	0.0116493	0.0182588	0.0154863	25.9726	-0.0885734	-0.0668816	-0.083154
2022-11-20					33.2567	0.0113759	0.0165688	0.0143704	25.2973	-0.0884381	-0.0670059	-0.0832993
2022-11-21					33.734	0.0182366	0.0236637	0.0213133	24.918	-0.0825692	-0.0615282	-0.0775274
2022-11-22					34.5793	-0.00104667	0.00774023	0.00392164	23.9792	-0.0981488	-0.070876	-0.0914049
2022-11-23					35.3631	0.00596539	0.0138809	0.0106813	23.0827	-0.0918673	-0.0656096	-0.0853822
2022-11-24					35.5343	0.00528798	0.014495	0.0106611	22.6993	-0.0924672	-0.0641939	-0.085488
2022-11-25					36.7232	0.0088146	0.016351	0.0132612	22.3185	-0.0902856	-0.0630242	-0.0837346
2022-11-26					37.5882	0.00346092	0.0118313	0.00838649	21.8266	-0.0952985	-0.0657563	-0.0882002
2022-11-27					38.7566	-0.00355754	0.00614103	0.00197211	21.123	-0.101603	-0.0690018	-0.0937168
2022-11-28					39.8351	-0.00107959	0.00730665	0.00386766	20.0438	-0.100289	-0.067859	-0.0925346
2022-11-29					40.9904	-0.0102884	0.000416178	-0.00448657	18.9999	-0.108885	-0.0726191	-0.100157
2022-11-30					41.7013	-0.0114097	0.00179985	-0.00402288	18.3695	-0.109707	-0.0712111	-0.100191
2022-12-01					43.3714	-0.0136076	-0.00193937	-0.00750524	17.34	-0.112399	-0.0735226	-0.103148
2022-12-02					44.4841	-0.00860627	0.00154558	-0.00275912	16.7066	-0.108212	-0.0698329	-0.0990106
2022-12-03					45.3758	-0.00188646	0.00509128	0.00235565	16.4901	-0.100401	-0.0646551	-0.0920787
2022-12-04					46.7399	-0.0167738	-0.00295231	-0.0095024	15.7728	-0.112589	-0.0697611	-0.101983
2022-12-05					47.4525	-0.0169343	-0.00325991	-0.00970794	15.1952	-0.112941	-0.0693261	-0.102221
2022-12-06					48.0341	-0.00912674	0.00233922	-0.00230704	14.5016	-0.104731	-0.0632943	-0.0944522
2022-12-07					48.9257	-0.00824051	0.000901854	-0.00275969	13.9743	-0.10642	-0.06484	-0.0964694
2022-12-08					49.6062	-0.0103782	0.000452365	-0.00396224	13.687	-0.106616	-0.0634515	-0.0960715
2022-12-09					50.441	-0.0114942	-0.000134996	-0.0048097	13.2849	-0.105686	-0.0617473	-0.0948558
2022-12-10					51.3089	-0.0158896	-0.00394219	-0.00961948	12.4202	-0.107685	-0.062427	-0.0966759
2022-12-11					51.3611	-0.0108941	-0.00111319	-0.0051437	12.1147	-0.10068	-0.0576418	-0.0902004	3.00342	0.0425505	0.115346	0.0829604
2022-12-12					51.3164	-0.0154767	-0.00319339	-0.00844471	11.6985	-0.103924	-0.0581339	-0.0924598	3.17504	0.0406635	0.110386	0.0794138
2022-12-13					51.2752	-0.0218634	-0.00621638	-0.0133935	11.7083	-0.106534	-0.0581181	-0.094041	3.22254	0.0375087	0.103027	0.0738193
2022-12-14					51.3645	-0.0127047	-0.00343248	-0.00732456	11.7016	-0.098024	-0.0536981	-0.0870515	3.29689	0.0404456	0.113536	0.080518
2022-12-15					51.7982	-0.0175099	-0.00436059	-0.0102533	11.3566	-0.101639	-0.0535153	-0.089295	3.4388	0.0396044	0.108262	0.0773351
2022-12-16					52.0245	-0.0112068	-0.00308339	-0.006491	11.337	-0.0953232	-0.0505454	-0.0842312	3.47587	0.0410212	0.115431	0.0814725
2022-12-17					51.6431	-0.0269468	-0.00949896	-0.0182159	10.9423	-0.105819	-0.0543734	-0.0923768	3.41638	0.0343419	0.0976934	0.0685714
2022-12-18					52.2555	-0.019973	-0.00588459	-0.0126487	10.3421	-0.100502	-0.0505487	-0.087628	3.6293	0.0381229	0.105338	0.0744483
2022-12-19					51.7885	-0.0248729	-0.00919521	-0.0164628	10.2854	-0.104066	-0.0526276	-0.0905285	3.56743	0.0347757	0.100242	0.0704761
2022-12-20					51.5627	-0.0238283	-0.00821081	-0.0151028	10.2866	-0.10367	-0.0511702	-0.0896518	3.70587	0.0358377	0.10154	0.0719533
2022-12-21					51.8907	-0.0210469	-0.00830313	-0.0140955	10.1153	-0.0988947	-0.048927	-0.0859014	3.73298	0.0358548	0.104954	0.0731771
2022-12-22					52.3091	-0.014378	-0.00546061	-0.00940401	10.1169	-0.0900838	-0.043479	-0.0781502	3.82809	0.0390061	0.112489	0.0783058
2022-12-23					52.8182	-0.0291019	-0.0122286	-0.0208056	9.35631	-0.101607	-0.0488387	-0.0876179	4.29988	0.0320215	0.0962657	0.0660121
2022-12-24					53.1682	-0.0248757	-0.00961431	-0.0168765	8.95408	-0.0965977	-0.0449489	-0.0826765	4.65517	0.0347671	0.10115	0.0702758
2022-12-25					53.0532	-0.0220089	-0.00790437	-0.0142149	8.85526	-0.0951938	-0.0430541	-0.08098	4.75379	0.0366322	0.104536	0.073202
2022-12-26					53.4245	-0.00640459	0.000968135	-0.00155773	8.98729	-0.0805916	-0.0353437	-0.0685483	4.8316	0.0442586	0.12232	0.0871552
2022-12-27					53.871	-0.0193031	-0.00749846	-0.0122194	8.77937	-0.0922308	-0.0411683	-0.0783376	5.02421	0.0373013	0.107728	0.0754261
2022-12-28					54.0777	-0.0300966	-0.010851	-0.019818	8.45474	-0.103084	-0.0440867	-0.086096	5.31012	0.033961	0.0956788	0.0671474
2022-12-29					53.7622	-0.0247974	-0.0107173	-0.016816	8.40645	-0.0986918	-0.0438071	-0.0836782	5.52262	0.0341362	0.101727	0.070407
2022-12-30					53.4708	-0.0313663	-0.0121214	-0.0210306	8.24899	-0.105699	-0.0447392	-0.0881472	5.93139	0.0327363	0.0944344	0.0657969
2022-12-31					53.0212	-0.029661	-0.0118737	-0.0199358	8.16036	-0.106765	-0.0451604	-0.0894504	6.30635	0.0330802	0.0965307	0.0670356
2023-01-01					52.9931	-0.0283396	-0.0117754	-0.0191292	8.2748	-0.108325	-0.0454092	-0.0908278	6.65841	0.033341	0.0981945	0.0679991
2023-01-02					53.16	-0.0319078	-0.0131393	-0.0223417	8.19813	-0.109902	-0.0450441	-0.0919253	6.91662	0.0320389	0.0943849	0.0645776
2023-01-03					53.3154	-0.0359623	-0.0148942	-0.0250599	8.0581	-0.113853	-0.0460754	-0.0943691	7.44096	0.0301901	0.0896889	0.0614436
2023-01-04					53.4053	-0.0361265	-0.0169247	-0.0264192	7.87884	-0.109731	-0.0456179	-0.0915929	7.79826	0.02799	0.0893175	0.0597539
2023-01-05					53.0078	-0.0436563	-0.0171396	-0.0299755	7.58443	-0.117121	-0.0451231	-0.0950467	8.39711	0.0278001	0.0806432	0.055679
2023-01-06					52.385	-0.0373243	-0.0146184	-0.0252987	7.43274	-0.111588	-0.0422441	-0.0909436	8.97536	0.0305356	0.0877878	0.0607398
2023-01-07					52.0507	-0.0297481	-0.0116853	-0.019765	7.81324	-0.10444	-0.0383693	-0.0851509	9.09325	0.0337259	0.0961073	0.0666311
2023-01-08					51.7426	-0.0346527	-0.0149709	-0.0238099	7.95024	-0.109734	-0.0407574	-0.0891883	9.13398	0.0306281	0.090605	0.0623113
2023-01-09					51.6729	-0.0333431	-0.0152512	-0.0235899	7.85742	-0.10796	-0.0399925	-0.0882179	9.07874	0.0306577	0.0922401	0.0627169
2023-01-10					51.2677	-0.0447111	-0.0200104	-0.0319092	7.07148	-0.11865	-0.0438452	-0.095786	8.99427	0.0259287	0.0797068	0.0538214
2023-01-11					50.8856	-0.039876	-0.0165548	-0.0280427	7.03032	-0.109163	-0.0378516	-0.0873845	9.45282	0.0296567	0.0852712	0.0580562
2023-01-12					50.5121	-0.0376857	-0.0151207	-0.0254315	7.07327	-0.103425	-0.0348543	-0.0817092	9.79328	0.0312302	0.0877431	0.0608494
2023-01-13					50.4701	-0.0474745	-0.0207972	-0.0336904	6.79313	-0.111747	-0.0389951	-0.0882964	9.91194	0.0255006	0.076423	0.0517267
2023-01-14					50.4486	-0.0488321	-0.0215996	-0.0348105	6.67476	-0.110866	-0.0380789	-0.0870602	9.89243	0.0246761	0.0745869	0.0502756
2023-01-15					50.0934	-0.0528871	-0.0236163	-0.0380073	6.43326	-0.11233	-0.0386116	-0.0877921	10.3037	0.0224856	0.0697633	0.046531
2023-01-16					50.6295	-0.03907	-0.0173892	-0.0279972	6.11928	-0.0956221	-0.0304716	-0.0747093	10.5321	0.0291248	0.0851625	0.0573367
2023-01-17					49.7884	-0.0361089	-0.0180905	-0.0264757	6.07914	-0.0921702	-0.030209	-0.0723291	10.5294	0.028584	0.0884542	0.0589983
2023-01-18					49.199	-0.0470569	-0.0223681	-0.0335795	6.17073	-0.102174	-0.0334296	-0.0784521	11.133	0.0241174	0.0755157	0.0508766
2023-01-19					49.0759	-0.0491888	-0.0231378	-0.0354305	5.8771	-0.107937	-0.0346176	-0.0829884	11.1128	0.0234146	0.0729227	0.0487356
2023-01-20					48.7971	-0.0519482	-0.024123	-0.0374194	5.78071	-0.111173	-0.0348977	-0.0848108	11.1282	0.0223417	0.0694668	0.046294
2023-01-21					48.1814	-0.0581283	-0.0263129	-0.0418882	5.65041	-0.116444	-0.0355056	-0.0876658	11.5735	0.0200677	0.0621911	0.0411934
2023-01-22					47.8363	-0.0549324	-0.0251495	-0.0397516	5.33264	-0.112429	-0.0329446	-0.0841683	11.7252	0.0212877	0.0654246	0.0432702
2023-01-23					47.7941	-0.0524967	-0.0241743	-0.0380787	5.03932	-0.106555	-0.0306994	-0.0793612	11.8542	0.0221687	0.0676789	0.0447146
2023-01-24					46.7346	-0.0518774	-0.0267345	-0.0383059	4.83694	-0.105744	-0.032444	-0.0790283	11.9376	0.0195302	0.0679026	0.0441944
2023-01-25					46.338	-0.0586861	-0.0254871	-0.0416565	4.85832	-0.10993	-0.0305738	-0.0802175	12.9871	0.0207636	0.0596801	0.040121
2023-01-26	3.36831	0.0396302	0.101418	0.0707539	46.108	-0.0442434	-0.0218169	-0.0321678	4.66708	-0.0997722	-0.0267761	-0.073428	12.9072	0.0248987	0.0757981	0.0504872
2023-01-27	3.81366	0.0346072	0.0872826	0.060875	45.774	-0.0566636	-0.0267201	-0.0411617	4.39243	-0.11192	-0.0306592	-0.0816885	13.0326	0.0197038	0.0614946	0.0404283
2023-01-28	4.29447	0.03053	0.076063	0.0529787	45.0971	-0.0662884	-0.0304078	-0.0480771	4.25531	-0.117442	-0.0337029	-0.0854538	13.61	0.0155479	0.0502912	0.032497
2023-01-29	4.81638	0.0333162	0.081979	0.0576465	44.7229	-0.0605976	-0.0275505	-0.0434156	4.12974	-0.111499	-0.0306203	-0.0803981	13.9001	0.0183293	0.0561213	0.0371228
2023-01-30	5.41232	0.0348376	0.0852425	0.0602154	44.7366	-0.0566132	-0.0257409	-0.0402733	4.05658	-0.109628	-0.028436	-0.0784151	13.788	0.0200611	0.0597413	0.0399846
2023-01-31	5.79403	0.0381373	0.090968	0.0642914	43.7931	-0.0514306	-0.0227903	-0.0365163	3.9986	-0.106203	-0.0247963	-0.0753737	14.0774	0.0231505	0.0650225	0.0437422
2023-02-01	6.38729	0.0351329	0.0923991	0.0642534	43.4816	-0.0497199	-0.0254579	-0.0362095	3.94106	-0.10795	-0.0274649	-0.0774412	14.5099	0.0201514	0.0663255	0.0436387
2023-02-02	6.80883	0.0331801	0.0812685	0.0571585	42.9321	-0.0590419	-0.0271462	-0.042301	3.66891	-0.116824	-0.0293891	-0.0832558	14.5452	0.018115	0.0554992	0.036637
2023-02-03	7.31164	0.0322464	0.0787913	0.0553974	42.2605	-0.0604766	-0.027803	-0.0433679	3.59169	-0.116948	-0.0294346	-0.0830375	15.2743	0.0172608	0.0532454	0.0350297
2023-02-04	8.06726	0.0307749	0.0749162	0.0526619	41.8653	-0.0623768	-0.0285451	-0.0447251	3.43177	-0.118467	-0.0301081	-0.0840796	15.722	0.0160549	0.0501146	0.0327998
2023-02-05	8.75325	0.0288543	0.0733855	0.0515815	41.4016	-0.0626955	-0.0297241	-0.0448455	3.35448	-0.122612	-0.0326268	-0.0877784	15.8283	0.0142531	0.0489069	0.0319288
2023-02-06	9.42262	0.0271101	0.072409	0.0508573	40.2495	-0.0631781	-0.0309981	-0.0451042	3.50001	-0.129056	-0.0347742	-0.0927017	16.3166	0.0124861	0.0478545	0.0311431
2023-02-07	10.2862	0.0282983	0.072319	0.0506245	39.1637	-0.0623167	-0.0294228	-0.0445825	3.58224	-0.132318	-0.0328813	-0.0945711	16.9438	0.0137467	0.0479675	0.0310631
2023-02-08	10.9547	0.0260142	0.0664629	0.0463856	38.5785	-0.0666938	-0.0310241	-0.0477425	3.63444	-0.136272	-0.033935	-0.0970706	17.8184	0.0116204	0.0425144	0.0271073
2023-02-09	11.4883	0.024269	0.0619734	0.0431367	37.5036	-0.0701126	-0.0321873	-0.0501728	3.45599	-0.143684	-0.0348849	-0.10206	17.9808	0.00988816	0.0381158	0.0239077
2023-02-10	11.7806	0.0236736	0.0577918	0.0407471	35.8709	-0.0726371	-0.0320893	-0.0514064	3.39581	-0.146557	-0.0348262	-0.103622	18.9575	0.00948144	0.0344373	0.0218667
2023-02-11	11.8619	0.0231076	0.0531079	0.0381314	34.5564	-0.0755779	-0.0321775	-0.0529339	3.38531	-0.15043	-0.0346998	-0.105642	20.0962	0.00918533	0.0304325	0.0197307
2023-02-12	11.9246	0.0242712	0.058887	0.0416676	33.606	-0.0695853	-0.0308542	-0.04913	3.40458	-0.149379	-0.0331313	-0.104851	20.8849	0.010494	0.0365144	0.0234973
2023-02-13	11.9878	0.025505	0.0649991	0.0453974	32.4876	-0.0636866	-0.0295226	-0.0453817	3.43923	-0.146843	-0.0313055	-0.102969	21.6761	0.0117406	0.0427292	0.0272822
2023-02-14	12.0388	0.0245654	0.0583186	0.041431	31.3641	-0.0693329	-0.0303007	-0.0487901	3.38225	-0.15096	-0.0312749	-0.104971	22.7991	0.0107574	0.0361683	0.0233417
2023-02-15	12.3545	0.0237905	0.0527264	0.0381119	30.3527	-0.0739374	-0.0309279	-0.0515747	3.24546	-0.155887	-0.0315112	-0.10787	24.0077	0.00993248	0.0305834	0.0199932
2023-02-16	12.5379	0.0247172	0.058467	0.0416317	29.3554	-0.0685817	-0.0300996	-0.0482346	3.12054	-0.149844	-0.0300569	-0.103647	24.8451	0.0108447	0.0361689	0.0234259
2023-02-17	12.8759	0.0254772	0.0636806	0.044775	28.6424	-0.0637595	-0.0295311	-0.0453201	3.23628	-0.142974	-0.0284832	-0.098712	24.9562	0.0116367	0.0413077	0.0265478
2023-02-18	13.3146	0.0223545	0.0541541	0.0383942	27.6895	-0.0721237	-0.0327322	-0.05122	3.34542	-0.149153	-0.0306528	-0.102689	25.1702	0.00858336	0.0319196	0.0202624
2023-02-19	13.8417	0.0187331	0.0431388	0.0310022	26.4253	-0.08211	-0.0365596	-0.0582853	3.45356	-0.157754	-0.0333589	-0.108356	25.5195	0.00501846	0.020952	0.0129144
[truncated: 222 more rows]

## Sheet: Data_4j
date	XBB.1.5.all_proportion	XBB.1.5.all_gamma_min	XBB.1.5.all_gamma_max	XBB.1.5.all_gamma_mean	BQ.1.all_proportion	BQ.1.all_gamma_min	BQ.1.all_gamma_max	BQ.1.all_gamma_mean	BA.5.all_proportion	BA.5.all_gamma_min	BA.5.all_gamma_max	BA.5.all_gamma_mean	CH.1.all_proportion	CH.1.all_gamma_min	CH.1.all_gamma_max	CH.1.all_gamma_mean	EG.5.1.all_proportion	EG.5.1.all_gamma_min	EG.5.1.all_gamma_max	EG.5.1.all_gamma_mean	XBB.1.16.all_proportion	XBB.1.16.all_gamma_min	XBB.1.16.all_gamma_max	XBB.1.16.all_gamma_mean
[truncated: 364 more rows]

[truncated: 1 more sheets: Data_4k]
