# Supplementary material for: SARS-CoV-2 evolution on a dynamic immune landscape
Source: Nature. 2025 Jan 29;639(8053):196–204. doi: 10.1038/s41586-024-08477-8 (PMC11882442; doi:10.1038/s41586-024-08477-8)
Supplement: Supplementary file 6 — Source Data Fig. 5 [file 41586_2024_8477_MOESM6_ESM.xlsx]

## Sheet: Data_5a
date	Germany_proportion	Germany_gamma_min	Germany_gamma_max	USA_proportion	USA_gamma_min	USA_gamma_max	Japan_proportion	Japan_gamma_min	Japan_gamma_max
2022-03-01	0	0.0124652	0.0145563	0.0829692	0.0192399	0.0210497	0	0.00640145	0.00743299
2022-03-02	0	0.0127676	0.0148958	0.103496	0.0187767	0.0202806	0	0.00665536	0.00768013
2022-03-03	0	0.0114224	0.0134096	0.129607	0.019296	0.0206218	0	0.00672165	0.00772529
2022-03-04	0	0.0111882	0.0130362	0.160831	0.0191386	0.0202893	0	0.00693205	0.00793558
2022-03-05	0	0.0100735	0.0117102	0.204363	0.0190728	0.0204002	0	0.00665558	0.00759828
2022-03-06	0	0.00990161	0.0115676	0.18913	0.0182799	0.0196925	0	0.00714935	0.00808254
2022-03-07	0	0.00961959	0.0112395	0.235053	0.0185178	0.0201577	0	0.00692895	0.00781007
2022-03-08	0	0.00968581	0.0112635	0.27784	0.0174768	0.0192539	0	0.0066209	0.00745271
2022-03-09	0	0.00931764	0.0107798	0.317513	0.0170557	0.0189777	0	0.00713431	0.00795342
2022-03-10	0	0.00892036	0.0102798	0.37036	0.0164955	0.0185521	0	0.0065	0.00722389
2022-03-11	0	0.0086046	0.00995893	0.499132	0.016313	0.0185906	0	0.00688587	0.00759232
2022-03-12	0	0.00781599	0.00904428	0.556266	0.0162001	0.0187368	0	0.0063558	0.00699192
2022-03-13	0	0.00738272	0.00862304	0.638362	0.0142452	0.0167116	0	0.00695319	0.00758896
2022-03-14	0	0.00693294	0.00822001	0.78119	0.014634	0.0173926	0	0.00697326	0.00756764
2022-03-15	0	0.00731036	0.00853481	0.903187	0.0142199	0.017075	0	0.00637575	0.00695375
2022-03-16	0	0.00735128	0.0085646	1.09509	0.0144102	0.0175649	0	0.00725257	0.00794086
2022-03-17	0	0.00680706	0.00806321	1.25081	0.0136225	0.0168488	0	0.00606317	0.00668538
2022-03-18	0	0.00694674	0.00818969	1.47595	0.0135195	0.0169595	0	0.00667738	0.00740229
2022-03-19	0	0.00591011	0.00729183	1.60078	0.0122586	0.0156405	0	0.00546362	0.00609041
2022-03-20	0	0.00559731	0.00710006	2.03064	0.0110106	0.0141525	0	0.00617951	0.00694968
2022-03-21	0	0.00590492	0.00736657	2.29253	0.0111953	0.0144914	0	0.00633947	0.00717152
2022-03-22	0	0.00591411	0.00735932	2.60659	0.0102642	0.0135062	0	0.00558886	0.00636602
2022-03-23	0	0.00559371	0.0072086	2.84462	0.00942214	0.0125782	0	0.00611927	0.0070434
2022-03-24	0	0.00596716	0.00743054	3.10313	0.0101626	0.0135602	0	0.00476844	0.00549992
2022-03-25	0	0.00548852	0.00732692	3.49683	0.00876073	0.0118194	0	0.0055811	0.00654146
2022-03-26	0	0.00555123	0.00732548	3.84654	0.00738566	0.010224	0	0.00459318	0.0053908
2022-03-27	0	0.00543759	0.00728559	4.35772	0.00790057	0.0108065	0	0.00496153	0.00589975
2022-03-28	0	0.00546776	0.00742367	4.69592	0.00720551	0.0100537	0	0.00452602	0.00541286
2022-03-29	0	0.00566747	0.00743509	5.36846	0.0068516	0.0096089	0	0.00407796	0.00489455
2022-03-30	0	0.00552293	0.00765018	5.85472	0.00645826	0.00895532	0	0.0046013	0.00562226
2022-03-31	0	0.00558905	0.00757146	6.48998	0.00656264	0.00929956	0	0.00358313	0.00435517
2022-04-01	0	0.00544039	0.00765515	7.09456	0.00619469	0.00878168	0	0.0034564	0.00422908
2022-04-02	0	0.00570411	0.00799816	7.83339	0.00564336	0.00800241	0.0203915	0.00362248	0.00448873
2022-04-03	0	0.00580348	0.00820985	8.65047	0.00479273	0.00699206	0.0203915	0.00338754	0.00421629
2022-04-04	0.00582751	0.00593548	0.00807463	9.29636	0.00515984	0.00744262	0.0203915	0.00296121	0.00370451
2022-04-05	0.00582751	0.00572778	0.007927	10.0495	0.00484435	0.00704444	0.0203915	0.00360943	0.00462808
2022-04-06	0.00582751	0.00589708	0.00832179	10.8574	0.0045885	0.00667834	0.0203915	0.00316856	0.00406117
2022-04-07	0.00582751	0.00591508	0.00841747	11.8292	0.00468726	0.00663831	0.0203915	0.00333635	0.00435832
2022-04-08	0.0175867	0.00606068	0.00881881	12.9014	0.0042509	0.00602965	0.0203915	0.00277654	0.00360779
2022-04-09	0.0175867	0.00669297	0.00980829	13.921	0.00424713	0.00601291	0.0595765	0.00281837	0.00368748
2022-04-10	0.0323971	0.00644437	0.00965624	14.9572	0.00455389	0.00611306	0.0709108	0.00278605	0.0036796
2022-04-11	0.0323971	0.00653026	0.00994215	15.9648	0.00354381	0.00515899	0.0709108	0.00239997	0.00318277
2022-04-12	0.0265696	0.00654293	0.0100694	17.1186	0.00304162	0.00472651	0.0709108	0.0027779	0.00375355
2022-04-13	0.0265696	0.00664437	0.0104591	18.1545	0.00328121	0.00493982	0.084439	0.0022964	0.00308296
2022-04-14	0.0265696	0.00709075	0.0112193	19.0169	0.00345351	0.00499908	0.084439	0.00275695	0.00378623
2022-04-15	0.0414064	0.00717146	0.0115287	19.8122	0.00310913	0.00450251	0.084439	0.00220312	0.00302513
2022-04-16	0.0296472	0.00740326	0.0120559	20.8467	0.00338916	0.00475172	0.084439	0.00230843	0.00322055
2022-04-17	0.0441148	0.00794371	0.0129397	21.8415	0.00301562	0.00433322	0.224465	0.00225847	0.00315591
2022-04-18	0.0293044	0.00777564	0.0128618	22.6535	0.00290328	0.00433956	0.21274	0.00200231	0.00280879
2022-04-19	0.0346508	0.00815916	0.013596	23.6856	0.00261775	0.00389395	0.25413	0.00220774	0.00316239
2022-04-20	0.0687852	0.00799092	0.0137429	24.4514	0.00260756	0.00395323	0.267673	0.00206284	0.00296244
2022-04-21	0.0845813	0.00839784	0.0144421	25.1505	0.00252691	0.00396375	0.275013	0.00226498	0.00331431
2022-04-22	0.0999565	0.00901768	0.0154936	25.9499	0.00223584	0.00352929	0.301164	0.00207577	0.00305997
2022-04-23	0.127378	0.00906677	0.0159672	27.0648	0.00220265	0.00347208	0.377694	0.00206964	0.00307602
2022-04-24	0.137726	0.00890684	0.0160307	28.0786	0.00198869	0.00306187	0.466347	0.00183924	0.00272182
2022-04-25	0.143026	0.0094617	0.0170619	29.037	0.00186213	0.00294163	0.316387	0.00201843	0.00305226
2022-04-26	0.156453	0.00950761	0.0173781	30.1936	0.00138359	0.00248793	0.333589	0.00196826	0.00300359
2022-04-27	0.174632	0.00982028	0.0181947	31.2105	0.0014448	0.00251364	0.401368	0.00196234	0.00302723
2022-04-28	0.156544	0.0097775	0.0184592	32.5021	0.0008659	0.00195022	0.429984	0.00198487	0.00309457
2022-04-29	0.157141	0.0102697	0.0195035	33.8684	0.000991249	0.00207295	0.610729	0.00175822	0.00283988
2022-04-30	0.167018	0.0105894	0.0202467	35.2481	0.000549474	0.0016712	0.773563	0.00188351	0.0029763
2022-05-01	0.228638	0.00902594	0.0188409	36.38	0.000340485	0.00143299	1.08496	0.00191588	0.00307056
2022-05-02	0.260265	0.0110546	0.0215267	37.6161	0.000464932	0.00152496	1.04626	0.00194154	0.00313042
2022-05-03	0.351418	0.0100184	0.020674	39.1534	0.000182806	0.00121076	1.0472	0.00193174	0.00324162
2022-05-04	0.453733	0.0106023	0.0219844	40.4987	-0.000238153	0.000880641	1.22347	0.00203417	0.00336941
2022-05-05	0.570749	0.0103239	0.0219847	41.6034	-0.00016749	0.00098049	1.41257	0.00186788	0.00317762
2022-05-06	0.685963	0.0106794	0.0228808	42.7908	-0.000357128	0.000783566	1.42965	0.00204887	0.00344886
2022-05-07	0.785192	0.0108231	0.0235345	44.094	-0.000575131	0.000572239	1.58164	0.0020147	0.00346155
2022-05-08	1.0143	0.0109301	0.0240355	45.45	-0.000590472	0.00047538	2.23654	0.00190494	0.00334179
2022-05-09	1.04243	0.0111209	0.024969	46.5601	-0.000774001	0.000341428	1.99709	0.00214502	0.00374446
2022-05-10	1.20554	0.0107985	0.0250731	47.6501	-0.0010734	3.93507e-05	2.12252	0.00204485	0.00371083
2022-05-11	1.19643	0.0108175	0.0257453	48.4855	-0.00141326	-0.000203335	2.20879	0.00218227	0.0039252
2022-05-12	1.22536	0.00828946	0.0232459	49.65	-0.00145605	-0.000288936	2.13438	0.00229048	0.00413241
2022-05-13	1.31005	0.0112433	0.0272868	51.1267	-0.00176395	-0.000562306	1.92861	0.00228543	0.00418652
2022-05-14	1.31615	0.0106634	0.0275951	52.3413	-0.00200172	-0.000793091	2.30392	0.00207846	0.0039966
2022-05-15	1.64963	0.00600963	0.0218874	53.5799	-0.00224481	-0.00100374	2.85514	0.00208322	0.00397575
2022-05-16	1.58847	0.00941966	0.0271423	54.3959	-0.00242915	-0.00113338	2.21287	0.00240795	0.00456827
2022-05-17	1.74032	0.00728662	0.0249418	55.7452	-0.00237647	-0.00117151	2.37389	0.00249036	0.004755
2022-05-18	1.84985	0.0063287	0.0243986	56.6041	-0.00278647	-0.00148798	2.40209	0.00255411	0.00490384
2022-05-19	2.13491	0.00789041	0.027126	57.4343	-0.00354536	-0.00200652	2.62217	0.00248015	0.00489186
2022-05-20	2.3382	0.00620255	0.0258839	58.1443	-0.00328692	-0.0018919	2.61318	0.00267371	0.00527511
2022-05-21	2.32942	0.0025325	0.0216724	58.929	-0.00347069	-0.00205319	3.21129	0.00256921	0.00513861
2022-05-22	2.89265	0.00340753	0.0228547	59.5919	-0.00406321	-0.00251428	3.39293	0.00215035	0.00475664
2022-05-23	2.98813	0.00273767	0.0231664	60.2962	-0.00394804	-0.00250342	2.78494	0.00258167	0.0054212
2022-05-24	3.16782	0.000343901	0.0211812	61.1244	-0.00448233	-0.00289384	2.89354	0.00263348	0.00558699
2022-05-25	3.28332	-0.000740364	0.020482	61.6262	-0.00460534	-0.00300723	2.92524	0.00272482	0.00584101
2022-05-26	3.40775	-0.00231034	0.0188169	62.0882	-0.00525786	-0.00345881	3.24855	0.00247363	0.00562458
2022-05-27	3.34038	-0.00531035	0.0158949	62.6973	-0.00543723	-0.00365637	3.35785	0.00252665	0.00579468
2022-05-28	3.53839	-0.00836919	0.0114811	63.0946	-0.00561028	-0.00382759	4.4506	0.00178578	0.00484705
2022-05-29	3.99883	-0.01523	0.00301298	63.1062	-0.00645586	-0.00442044	5.08812	0.000423393	0.00324827
2022-05-30	3.97029	-0.0145783	0.00411142	63.1574	-0.00657314	-0.00452036	4.9896	0.00254647	0.00623918
2022-05-31	4.20937	-0.018624	-0.00118563	63.0041	-0.00721886	-0.00499487	5.12593	0.00238419	0.00616332
2022-06-01	4.49852	-0.0216219	-0.0048814	62.938	-0.00758052	-0.00528552	5.03924	0.00273962	0.00685137
2022-06-02	4.66323	-0.0239977	-0.00739604	62.6553	-0.00807264	-0.005673	4.86129	0.00284136	0.00713134
2022-06-03	4.84198	-0.0277359	-0.012142	62.5095	-0.00827095	-0.00589486	4.45032	0.00293034	0.00746483
2022-06-04	5.09303	-0.0309641	-0.0160679	62.2755	-0.00911164	-0.00643105	4.10722	0.00311947	0.00783269
2022-06-05	5.25765	-0.0268951	-0.0106627	61.9555	-0.00945285	-0.0067773	3.26318	0.00279868	0.00755685
2022-06-06	5.52499	-0.0315099	-0.0167116	61.4239	-0.0102056	-0.00735819	2.25557	0.00249692	0.00725588
2022-06-07	5.56138	-0.0378893	-0.0235495	61.0839	-0.0104352	-0.00753996	2.02747	0.00310951	0.0083567
2022-06-08	5.38171	-0.041328	-0.0269632	60.3957	-0.0115149	-0.00833879	1.71113	0.00242424	0.00760746
2022-06-09	5.44822	-0.0426877	-0.028701	59.5507	-0.0117651	-0.00871472	1.64358	0.00302473	0.00859303
2022-06-10	5.55636	-0.0502243	-0.037764	58.7365	-0.012754	-0.0093951	1.80928	0.00209651	0.00739592
2022-06-11	5.58791	-0.0517957	-0.0389736	57.7982	-0.0130632	-0.00964708	1.98863	0.00240331	0.00802422
2022-06-12	5.74339	-0.0539537	-0.0414849	56.5813	-0.014104	-0.0104661	2.41781	0.00120197	0.00640254
2022-06-13	5.54566	-0.0540421	-0.0406275	55.2917	-0.0145227	-0.0108946	2.34746	0.00150401	0.00703945
2022-06-14	5.1995	-0.0604841	-0.0483332	53.9976	-0.0155012	-0.01161	2.39615	0.00181227	0.00773052
2022-06-15	4.95339	-0.0588417	-0.0456012	52.3927	-0.016248	-0.0122887	2.58222	0.00111856	0.0067983
2022-06-16	4.68438	-0.0580423	-0.0441081	50.998	-0.0166492	-0.012657	2.81142	0.00140889	0.00731988
2022-06-17	4.52061	-0.0634595	-0.050828	49.4391	-0.0177763	-0.0134834	3.00785	0.00010917	0.00571485
2022-06-18	4.31482	-0.0680862	-0.0550363	48.0018	-0.0176798	-0.0134985	3.05561	-0.000800984	0.00464846
2022-06-19	4.11335	-0.0671896	-0.0540745	46.3206	-0.0189183	-0.0144901	3.23204	-0.00181435	0.00328569
2022-06-20	3.80357	-0.0702022	-0.0571269	44.6284	-0.0194137	-0.0150451	3.30652	-0.00201219	0.00305374
2022-06-21	3.66582	-0.0715436	-0.0579296	42.9114	-0.0200455	-0.0155269	3.40717	-0.00107405	0.00460665
2022-06-22	3.4489	-0.0717999	-0.0575938	41.2583	-0.0207982	-0.0161355	3.53023	-0.00270056	0.00242658
2022-06-23	3.42171	-0.0715465	-0.0570151	39.6611	-0.0213148	-0.016619	3.51414	-0.00258155	0.00253772
2022-06-24	3.50785	-0.0729481	-0.0580881	37.958	-0.0217259	-0.0170189	3.5028	-0.00402128	0.000644525
2022-06-25	3.38023	-0.074003	-0.058782	36.3182	-0.0225229	-0.0175893	3.34776	-0.00341232	0.00177208
2022-06-26	3.23563	-0.0786958	-0.063292	34.3749	-0.0233854	-0.018317	3.31667	-0.00406682	0.000912897
2022-06-27	3.22672	-0.0761313	-0.0599922	32.7171	-0.0239076	-0.0186795	3.21374	-0.00595708	-0.00179813
2022-06-28	3.15007	-0.0804491	-0.0640278	31.1197	-0.0244497	-0.0189998	2.92841	-0.00503757	-0.000325629
2022-06-29	2.99604	-0.0798678	-0.0625079	29.3473	-0.025238	-0.0195515	3.02925	-0.00763689	-0.00385324
2022-06-30	2.92186	-0.0796719	-0.0617403	27.8115	-0.0252403	-0.0193906	2.79741	-0.0063012	-0.00172691
2022-07-01	2.65013	-0.0815761	-0.062807	26.3216	-0.0255958	-0.0197088	2.70466	-0.0100025	-0.00663837
2022-07-02	2.52131	-0.0826005	-0.0637135	24.6653	-0.0265298	-0.0203178	2.73863	-0.0111463	-0.0079173
2022-07-03	2.35866	-0.0811902	-0.0612528	23.0745	-0.0270399	-0.0205558	2.89503	-0.0106633	-0.00724681
2022-07-04	2.30127	-0.0824904	-0.0619816	21.8663	-0.0270661	-0.0206241	2.8796	-0.0137713	-0.0110078
2022-07-05	2.2202	-0.0822826	-0.0611633	20.5577	-0.0274891	-0.0208232	2.78808	-0.0137827	-0.0109424
2022-07-06	2.05553	-0.0849426	-0.0629856	19.3198	-0.0280078	-0.0209741	2.86125	-0.0145144	-0.0116902
2022-07-07	2.00952	-0.0843674	-0.0614439	18.2943	-0.0279449	-0.0208495	2.73652	-0.0149485	-0.0122062
2022-07-08	1.85259	-0.0841897	-0.0601515	17.1027	-0.0284391	-0.0211735	2.84892	-0.0156042	-0.0128387
2022-07-09	1.92855	-0.0847633	-0.0603717	15.9653	-0.0284504	-0.0209536	2.84338	-0.0164491	-0.0136953
2022-07-10	1.94756	-0.0855082	-0.0603863	15.1098	-0.0285564	-0.0209159	2.78855	-0.0147655	-0.0115445
2022-07-11	1.87728	-0.0854737	-0.0593332	14.2469	-0.0288546	-0.0210031	2.7673	-0.0175032	-0.0146759
2022-07-12	1.72968	-0.0847897	-0.0574946	13.1789	-0.0292518	-0.0211581	2.73139	-0.0180393	-0.0151546
2022-07-13	1.58795	-0.0856517	-0.057712	12.2496	-0.0293921	-0.0212294	2.66115	-0.0184902	-0.0154866
2022-07-14	1.60064	-0.084002	-0.0549946	11.401	-0.0295801	-0.0213585	2.59044	-0.018343	-0.015268
2022-07-15	1.56177	-0.0847128	-0.0549507	10.6122	-0.0295167	-0.0211801	2.40403	-0.0190756	-0.0158047
2022-07-16	1.58423	-0.0875585	-0.0568045	9.80222	-0.0297435	-0.0211024	2.28964	-0.0189454	-0.015588
2022-07-17	1.54194	-0.0876166	-0.0557302	9.06088	-0.0295933	-0.0209693	2.12406	-0.0167765	-0.0129589
2022-07-18	1.30611	-0.0867885	-0.0536442	8.35972	-0.0297225	-0.0209032	2.00446	-0.018152	-0.0143918
2022-07-19	1.26136	-0.0864107	-0.0524928	7.78156	-0.029833	-0.0210335	1.83505	-0.0200617	-0.0162911
2022-07-20	1.28144	-0.0869815	-0.0519682	7.30144	-0.0296618	-0.0207982	1.67524	-0.020025	-0.0161527
2022-07-21	1.22334	-0.0854804	-0.0493976	6.8368	-0.0296564	-0.0207258	1.6231	-0.019698	-0.0157479
2022-07-22	1.15133	-0.0866568	-0.0494658	6.48757	-0.029329	-0.020368	1.46088	-0.0194934	-0.0153718
2022-07-23	1.14671	-0.0871703	-0.0488605	6.03529	-0.0295691	-0.0205938	1.39826	-0.0198499	-0.0155081
2022-07-24	0.974187	-0.0873614	-0.0476494	5.64653	-0.0294952	-0.0204736	1.32367	-0.018994	-0.0144836
2022-07-25	0.888226	-0.0871683	-0.0465841	5.28439	-0.0294868	-0.0204682	1.23733	-0.0193704	-0.0146399
2022-07-26	0.924737	-0.0864302	-0.0448682	4.95044	-0.0293267	-0.020304	1.13912	-0.0202174	-0.0153842
2022-07-27	0.813919	-0.0878327	-0.0448393	4.62212	-0.0292393	-0.0201302	1.06163	-0.0200521	-0.0150671
2022-07-28	0.750119	-0.0876274	-0.0435662	4.30191	-0.0292828	-0.0202666	1.01127	-0.0202	-0.0150291
2022-07-29	0.609406	-0.0880032	-0.0425221	4.0144	-0.0291835	-0.0201843	0.90941	-0.0202932	-0.0148808
2022-07-30	0.529029	-0.0879862	-0.041448	3.67799	-0.029099	-0.02025	0.8478	-0.0199551	-0.0143107
2022-07-31	0.39745	-0.0884043	-0.0403868	3.3493	-0.0289451	-0.0201008	0.826281	-0.0189972	-0.0131278

## Sheet: Data_5b
date	Japan_proportion	Japan_gamma_min	Japan_gamma_max	Sweden_proportion	Sweden_gamma_min	Sweden_gamma_max
2023-03-01	0	0.0964508	0.198219	0.436091	0.0112428	0.0275607
2023-03-02	0	0.0955526	0.197992	0.631404	0.0114465	0.0298183
2023-03-03	0.0598086	0.0854222	0.16668	0.631404	0.0114859	0.0258501
2023-03-04	0.322046	0.0857661	0.174707	0.631404	0.0106765	0.0246112
2023-03-05	0.515097	0.0825654	0.167651	0.599187	0.0101511	0.0239052
2023-03-06	0.681763	0.0799956	0.161848	0.666089	0.0104737	0.024291
2023-03-07	0.740449	0.0741398	0.152619	0.834717	0.010608	0.024216
2023-03-08	0.740449	0.0822895	0.172143	1.09145	0.0105857	0.0237439
2023-03-09	0.860066	0.0698593	0.14352	1.17038	0.00807092	0.0185387
2023-03-10	0.924833	0.0737335	0.153529	1.06698	0.0054652	0.0130819
2023-03-11	0.981847	0.0654153	0.137719	1.29019	0.00506327	0.0114209
2023-03-12	0.832987	0.0624993	0.12967	1.63742	0.00469255	0.00985439
2023-03-13	0.752213	0.0617209	0.128397	1.96564	0.00365988	0.00745361
2023-03-14	0.656975	0.0688336	0.147371	2.15153	0.00249997	0.00532178
2023-03-15	0.658969	0.0627301	0.136402	2.19863	0.00143025	0.00341768
2023-03-16	0.941455	0.068141	0.147938	2.14981	0.00219289	0.00458725
2023-03-17	0.821837	0.0691865	0.154475	2.27129	0.00310135	0.00599352
2023-03-18	0.99218	0.0639539	0.142671	2.49898	0.00297747	0.00579638
2023-03-19	1.35004	0.0587604	0.130859	2.57339	0.0028947	0.00565053
2023-03-20	2.01791	0.0508872	0.114115	2.44498	0.00490256	0.00977672
2023-03-21	2.57074	0.0475269	0.106859	2.26858	0.00632998	0.0135035
2023-03-22	3.07833	0.0448947	0.101252	1.95738	-4.51156e-05	0.00187903
2023-03-23	3.59538	0.053046	0.123267	1.77726	0.00292468	0.00588726
2023-03-24	3.90557	0.0425345	0.0969723	1.82491	0.0028747	0.00593699
2023-03-25	4.69297	0.035739	0.0804019	2.0542	0.00296651	0.00621531
2023-03-26	5.2182	0.039432	0.0906637	2.11195	0.00323764	0.00622031
2023-03-27	5.49176	0.0408182	0.095194	1.99816	0.00323614	0.00607455
2023-03-28	5.20654	0.0322365	0.0770026	1.9816	0.0030676	0.00588388
2023-03-29	4.93206	0.0357661	0.0830122	2.04654	0.00282875	0.00542515
2023-03-30	5.21511	0.0391278	0.0948652	2.30091	0.00318977	0.00638873
2023-03-31	5.875	0.0304333	0.0739632	2.47756	0.00375857	0.00801533
2023-04-01	6.16943	0.0339822	0.0843038	2.4568	0.00273711	0.00587541
2023-04-02	6.2026	0.029119	0.0725547	2.30644	0.000430983	0.00161558
2023-04-03	6.22868	0.0265779	0.0668096	2.15896	0.00231392	0.00447329
2023-04-04	6.53086	0.0297023	0.0742038	2.13188	0.00283052	0.00558255
2023-04-05	7.34733	0.0239439	0.0614446	2.15134	0.00275554	0.00569838
2023-04-06	8.6713	0.0243568	0.0594532	2.31337	0.0025947	0.00597995
2023-04-07	8.9231	0.0270746	0.0685541	2.64777	0.00187927	0.00491741
2023-04-08	9.20986	0.0233678	0.0579962	3.13663	0.000684717	0.00317407
2023-04-09	10.0567	0.0209682	0.0539411	3.67906	0.00068573	0.00279742
2023-04-10	11.0778	0.0195799	0.0516187	4.24052	0.0011263	0.0032803
2023-04-11	12.2891	0.0228544	0.061714	5.09759	0.0014801	0.00376703
2023-04-12	13.2852	0.019102	0.0528547	5.7221	0.00159231	0.00302306
2023-04-13	14.4592	0.0128075	0.0365884	6.04385	0.00165239	0.00247226
2023-04-14	14.9354	0.0119232	0.0342197	5.87783	0.00252237	0.00460954
2023-04-15	16.1889	0.0102647	0.0304506	5.74862	0.00254059	0.00542055
2023-04-16	16.8651	0.0153536	0.0433722	5.76217	0.00265285	0.00678551
2023-04-17	17.2791	0.0167652	0.047371	5.5713	0.00247877	0.00583256
2023-04-18	17.6823	0.0111196	0.0312738	5.2115	0.00241403	0.00532369
2023-04-19	17.8747	0.0142166	0.0418931	4.70698	0.00243127	0.00513629
2023-04-20	18.0108	0.0106087	0.0313731	4.59989	0.00276224	0.00616223
2023-04-21	17.0868	0.0110917	0.0336853	4.88473	0.00317571	0.00735545
2023-04-22	17.0512	0.0111942	0.034755	5.32011	0.00274806	0.00638183
2023-04-23	17.302	0.01008	0.0311079	5.22113	0.0019816	0.00454071
2023-04-24	17.87	0.00960239	0.0298058	5.37871	0.00117999	0.00298318
2023-04-25	17.2431	0.00904704	0.0297821	5.40864	0.00169204	0.00625929
2023-04-26	17.0467	0.0079167	0.0251744	5.36766	0.00201995	0.00842793
2023-04-27	17.2728	0.00841882	0.0295676	5.65405	0.00175716	0.00475164
2023-04-28	17.6027	0.00885336	0.0296917	6.0178	0.00132651	0.00201066
2023-04-29	19.3659	0.00663823	0.0234993	6.23887	0.00107696	0.00155147
2023-04-30	19.7665	0.00719452	0.0241916	6.66494	0.00135664	0.00226087
2023-05-01	19.5083	0.007263	0.0244614	7.32477	0.00113315	0.00192932
2023-05-02	19.8168	0.00526205	0.018887	7.34114	0.000803693	0.00139179
2023-05-03	21.3749	0.00480862	0.0175638	7.53033	0.000219781	0.000892793
2023-05-04	22.4078	0.00444757	0.0166678	7.98028	0.000612629	0.00118693
2023-05-05	22.9629	0.00678402	0.025747	8.28333	0.00131677	0.00228101
2023-05-06	24.1172	0.00273184	0.0120231	8.18804	0.00168721	0.00349912
2023-05-07	24.1434	0.0041874	0.0187763	7.9155	0.00183609	0.00418928
2023-05-08	24.5412	0.00594241	0.0270845	7.87246	0.00166403	0.00393559
2023-05-09	25.0958	0.00470453	0.0212214	8.17495	0.00148553	0.00377255
2023-05-10	24.882	0.00323384	0.0139185	8.86704	0.00126056	0.00368773
2023-05-11	24.278	0.0042432	0.0183464	8.88756	0.00205126	0.00458459
2023-05-12	24.7845	0.00293275	0.011428	8.43711	0.00239666	0.00483792
2023-05-13	25.5341	0.00257524	0.0113915	8.17583	0.00218475	0.00430375
2023-05-14	25.7226	0.00217759	0.0110892	8.74594	0.00200302	0.00400502
2023-05-15	24.9513	0.0021727	0.0107571	9.38471	0.00181761	0.00381596
2023-05-16	25.1708	0.000711619	0.00419028	9.67072	0.0016365	0.00365301
2023-05-17	24.9872	0.000900281	0.00621256	9.56536	0.00147571	0.00356472
2023-05-18	24.8241	0.00123497	0.00733668	9.159	0.00209028	0.00406627
2023-05-19	25.2424	0.00264646	0.012024	9.51937	0.00313171	0.00494153
2023-05-20	24.6361	0.00191705	0.011073	10.2821	0.00372565	0.00744865
2023-05-21	23.9833	0.00126668	0.0104823	10.7736	0.00397873	0.00931686
2023-05-22	23.1111	0.00114216	0.0094506	10.7064	0.00402051	0.010741
2023-05-23	23.0895	-0.000482006	0.00308425	10.5919	0.00405205	0.00980795
2023-05-24	23.3496	0.000409947	0.00664635	10.4574	0.00407513	0.00903745
2023-05-25	23.6647	0.000120085	0.00501423	10.3241	0.00408692	0.00836245
2023-05-26	23.9227	2.24565e-05	0.00437832	10.2289	0.0041002	0.00825436
2023-05-27	24.1896	-0.000383103	0.00220016	10.1974	0.00377449	0.00768404
2023-05-28	24.5661	-0.000753382	0.000224063	10.2858	0.00403652	0.00787992
2023-05-29	24.6074	-0.000303735	0.0050355	10.1022	0.00325474	0.00860964
2023-05-30	24.425	-0.000397195	0.00619451	9.65974	0.00273704	0.00964536
2023-05-31	24.6631	-9.55081e-05	0.00673761	9.15417	0.00214177	0.0105254
2023-06-01	24.3059	-0.00137558	0.00159738	9.06659	0.00182157	0.00762839
2023-06-02	25.0268	-0.00100601	0.0019692	9.37548	0.00141876	0.00473235
2023-06-03	24.899	-0.00156072	0.000680563	9.90539	0.000955529	0.00195063
2023-06-04	24.6761	-0.00167172	0.00062182	10.6412	0.000203706	0.00143678
2023-06-05	24.2941	-0.00175217	0.000650153	11.5006	-0.000560188	0.000806999
2023-06-06	25.3301	-0.00122942	0.00202627	12.8647	-0.00133459	0.000101096
2023-06-07	24.947	-0.00427443	-0.00266601	14.1229	-0.00065927	0.000348736
2023-06-08	25.077	-0.00231391	-0.00166094	15.3194	-3.93536e-05	0.00115471
2023-06-09	25.6363	-0.00220537	0.00104893	15.987	0.000432679	0.00187865
2023-06-10	25.4794	-0.00236561	-0.000840857	16.3113	-0.000638318	0.00118825
2023-06-11	26.2206	-0.00445749	-0.00258217	16.2888	-0.00196596	0.000404916
2023-06-12	26.325	-0.00207644	0.0021085	15.8942	-0.0033743	-0.000440901
2023-06-13	26.5598	-0.00261193	0.000890527	15.3639	-0.00364731	-0.000507982
2023-06-14	25.9858	-0.00275909	-0.00194597	14.7344	-0.00382507	-0.000543557
2023-06-15	26.4724	-0.0063214	-0.00385982	14.6322	-0.00408598	-0.000607193
2023-06-16	26.9605	-0.00261409	-0.000370034	14.5961	-0.003885	-0.000217857
2023-06-17	26.3865	-0.00379908	-0.00300759	14.5866	-0.00374112	0.000147806
2023-06-18	25.4325	-0.00754533	-0.00447136	14.4212	-0.00361966	0.000502802
2023-06-19	25.2997	-0.00735384	-0.00480573	14.1059	-0.0035248	0.000844391
2023-06-20	24.7693	-0.00689254	-0.00436824	13.8312	-0.00295128	0.00111187
2023-06-21	24.6566	-0.00343282	0.00608567	13.3781	-0.00237257	0.00138557
2023-06-22	24.1554	-0.00632423	-0.00405012	12.7256	-0.00179519	0.00166343
2023-06-23	24.3619	-0.00786025	-0.00502363	11.8485	-0.00123192	0.00194083
2023-06-24	23.6928	-0.00475646	-0.00404398	11.1554	-0.000631515	0.00224794
2023-06-25	23.4581	-0.00479662	-0.00426875	10.7178	-0.0014566	0.00162457
2023-06-26	23.6562	-0.00470661	-0.00428808	10.534	-0.00205564	0.00112465
2023-06-27	23.1358	-0.0043464	-0.00294345	10.6024	-0.00243341	0.000744973
2023-06-28	25.0163	-0.00577732	-0.00415094	10.7378	-0.00264337	0.000451534
2023-06-29	25.4808	-0.00749038	-0.00495787	10.851	-0.00245084	0.000699856
2023-06-30	25.5217	-0.0100432	-0.00608394	10.9437	-0.00228117	0.00092562
2023-07-01	26.0402	-0.00685417	-0.00498967	11.0178	-0.00213202	0.00113022
2023-07-02	26.7563	-0.00968047	-0.00588667	11.0751	-0.00199927	0.00131474
2023-07-03	27.3358	-0.0108317	-0.00630292	11.0438	-0.00202197	0.00140655
2023-07-04	27.4862	-0.0115828	-0.00665271	10.9256	-0.0022003	0.00140827
2023-07-05	27.269	-0.00879407	-0.00634692	10.9222	-0.0021866	0.0012292
2023-07-06	25.8474	-0.0141118	-0.00870066	11.0392	-0.00229967	0.000962174
2023-07-07	25.3752	-0.013924	-0.00780107	11.3716	-0.00236766	0.00070874
2023-07-08	25.6071	-0.00761914	-0.0058665	11.9239	-0.00238884	0.000471179
2023-07-09	24.8148	-0.0107012	-0.00733857	12.7007	-0.00236683	0.000248416
2023-07-10	23.9539	-0.012188	-0.00805549	13.7068	-0.00231127	3.67806e-05
2023-07-11	23.4496	-0.0143804	-0.00816289	14.9475	-0.00224171	-0.000168881
2023-07-12	24.0549	-0.0116952	-0.00824566	16.1377	-0.00271761	-0.000277358
2023-07-13	23.7578	-0.0115039	-0.00843877	17.0769	-0.00323034	-0.000388498
2023-07-14	24.1115	-0.0176573	-0.00975238	17.7606	-0.0037576	-0.000500527
2023-07-15	24.5625	-0.0152278	-0.00964683	18.1842	-0.00429683	-0.000612251
2023-07-16	24.3328	-0.0148171	-0.0102246	18.3427	-0.0048475	-0.000722824
2023-07-17	24.2646	-0.0142473	-0.0105659	18.231	-0.0054108	-0.000831628
2023-07-18	23.7217	-0.0144122	-0.0100018	17.8436	-0.0059899	-0.000938198
2023-07-19	23.2912	-0.0179181	-0.0113308	17.1748	-0.00659051	-0.00104218
2023-07-20	22.3849	-0.015649	-0.0100598	16.5531	-0.00694777	-0.00110206
2023-07-21	22.0781	-0.0137079	-0.00878682	15.9789	-0.00724185	-0.00114004
2023-07-22	21.6611	-0.0145654	-0.00972672	15.4529	-0.0074683	-0.00115514
2023-07-23	20.4869	-0.0171642	-0.011117	14.9753	-0.00762319	-0.00114674
2023-07-24	19.5507	-0.0185244	-0.0119109	14.5466	-0.00770336	-0.00111468
2023-07-25	19.1759	-0.0148892	-0.0115546	14.1671	-0.00770663	-0.00105925
2023-07-26	19.0863	-0.0195523	-0.0123536	13.8373	-0.00763204	-0.000981254
2023-07-27	18.8079	-0.0210815	-0.0133077	13.5575	-0.00748007	-0.000882045
2023-07-28	17.9864	-0.0202375	-0.0125252	13.2412	-0.00718074	-0.0011409
2023-07-29	18.5167	-0.0165567	-0.0107026	12.8894	-0.00694576	-0.00140502
2023-07-30	17.7754	-0.0203546	-0.012789	12.5029	-0.00677374	-0.00167253
2023-07-31	17.429	-0.021576	-0.013531	12.0824	-0.00666456	-0.00194204
2023-08-01	17.5594	-0.0216949	-0.0134977	11.6287	-0.00661955	-0.00221246
2023-08-02	17.3935	-0.0201482	-0.0133635	11.1424	-0.00664169	-0.00248295
2023-08-03	17.9334	-0.0198842	-0.0135742	10.8048	-0.00807307	-0.00312725
2023-08-04	18.3007	-0.0206378	-0.0139132	10.6171	-0.00943768	-0.00370444
2023-08-05	18.5681	-0.0218867	-0.0140363	10.6235	-0.0106647	-0.0042046
2023-08-06	18.2563	-0.0218049	-0.0150162	10.8244	-0.0117708	-0.0046429
2023-08-07	18.4604	-0.0217877	-0.0153927	11.22	-0.0127862	-0.00504011
2023-08-08	18.7832	-0.0232037	-0.0149981	11.6824	-0.0119241	-0.00436681
2023-08-09	18.4886	-0.0231382	-0.0152957	12.2099	-0.0111302	-0.00377511
2023-08-10	18.2322	-0.0284362	-0.0176773	12.801	-0.0104039	-0.00325821
2023-08-11	17.7624	-0.0255513	-0.0172174	13.274	-0.00981289	-0.00283888
2023-08-12	17.3075	-0.0227361	-0.0166369	13.6269	-0.00933883	-0.00250436
2023-08-13	17.0117	-0.0256177	-0.0170749	13.8396	-0.00947363	-0.0025164
2023-08-14	16.3691	-0.0276688	-0.0174138	13.91	-0.00968206	-0.00257405
2023-08-15	15.6768	-0.0283126	-0.0196572	13.836	-0.00996566	-0.00267916
2023-08-16	15.0075	-0.0264423	-0.0169928	13.7441	-0.0102248	-0.00276201
2023-08-17	14.7481	-0.0276552	-0.0187433	13.6343	-0.0104591	-0.00282319
2023-08-18	14.2431	-0.0289835	-0.0193705	13.5357	-0.0112646	-0.00361664
2023-08-19	13.5595	-0.0299133	-0.0209396	13.4481	-0.0120184	-0.00434937
2023-08-20	12.7554	-0.0290322	-0.0197814	13.3713	-0.0127178	-0.00502101
2023-08-21	12.1813	-0.0286709	-0.0193928	13.3233	-0.01339	-0.00565402
2023-08-22	12.1521	-0.0313486	-0.0196344	13.4586	-0.0125304	-0.00506619
2023-08-23	12.171	-0.0303357	-0.0188401	13.8043	-0.0115806	-0.00444845
2023-08-24	11.9671	-0.0331652	-0.0207757	14.3944	-0.0105092	-0.00378092
2023-08-25	11.6525	-0.0284264	-0.0197162	14.7998	-0.0107604	-0.00400683
2023-08-26	11.5196	-0.0301985	-0.0193289	15.0196	-0.0108716	-0.00416978
2023-08-27	11.665	-0.0308207	-0.0205852	15.0767	-0.0108639	-0.00428479
2023-08-28	11.9195	-0.0313862	-0.0213103	15.253	-0.0112296	-0.00443026
2023-08-29	12.1584	-0.0349061	-0.0236645	15.5633	-0.011664	-0.00457019
2023-08-30	11.9853	-0.0323297	-0.0216987	15.87	-0.0121242	-0.00466747
2023-08-31	12.2625	-0.0332237	-0.0224289	15.5348	-0.0130591	-0.00507714
2023-09-01	11.5619	-0.0365956	-0.0250337	14.5103	-0.0140477	-0.0054926
2023-09-02	11.4287	-0.03489	-0.0240629	13.6124	-0.0134095	-0.00493719
2023-09-03	11.1832	-0.0346187	-0.0236135	12.8221	-0.0130558	-0.0044843
2023-09-04	10.7115	-0.0339215	-0.0230089	12.2488	-0.012413	-0.00381929
2023-09-05	10.3103	-0.0326772	-0.0233303	11.5909	-0.0118173	-0.00327288
2023-09-06	9.69736	-0.0329151	-0.0249437	11.024	-0.0120757	-0.00355949
2023-09-07	9.2982	-0.03365	-0.0230554	10.5987	-0.0127154	-0.0040747
2023-09-08	8.6403	-0.0345193	-0.0242893	10.3785	-0.0138503	-0.00433959
2023-09-09	9.01948	-0.0370945	-0.026333	10.374	-0.0146485	-0.0044924
2023-09-10	8.56755	-0.040745	-0.0294775	10.1963	-0.0151858	-0.00458671
2023-09-11	8.33499	-0.0362056	-0.0274199	10.1433	-0.0151873	-0.00464148
2023-09-12	8.24338	-0.0403772	-0.0293996	10.0899	-0.0155355	-0.00484157
2023-09-13	7.95297	-0.0408957	-0.0297778	10.0638	-0.016156	-0.00516278
2023-09-14	7.69576	-0.0373066	-0.0249737	9.51926	-0.0158494	-0.00494671
2023-09-15	7.41262	-0.0398815	-0.0266043	8.38582	-0.0155875	-0.00476598
2023-09-16	6.75473	-0.0391106	-0.0262988	7.74462	-0.0145072	-0.00403636
2023-09-17	6.50988	-0.0402669	-0.0266248	7.50346	-0.0137957	-0.00346752
2023-09-18	6.79221	-0.0422118	-0.0275014	7.6162	-0.0133531	-0.00298281
2023-09-19	6.56543	-0.0372228	-0.0242343	7.7152	-0.013912	-0.00308365
2023-09-20	6.31153	-0.0408588	-0.0260991	7.81068	-0.0148561	-0.00338504
2023-09-21	6.05054	-0.0429239	-0.0270982	7.92446	-0.0164117	-0.00401512
2023-09-22	6.01307	-0.0423237	-0.0267942	8.44721	-0.0146977	-0.00308255
2023-09-23	5.77016	-0.044723	-0.0297814	9.38484	-0.0121174	-0.00193998
2023-09-24	5.61513	-0.0456696	-0.0314545	9.91719	-0.0126895	-0.00247141
2023-09-25	5.20817	-0.0456886	-0.0306266	10.1502	-0.0137204	-0.00312832
2023-09-26	4.55961	-0.0453674	-0.0289778	10.1427	-0.0151094	-0.0038752
2023-09-27	4.22523	-0.0466877	-0.0308369	10.3584	-0.0138884	-0.00359764
2023-09-28	4.17114	-0.0428309	-0.0284133	10.7889	-0.0119419	-0.00308724
2023-09-29	4.11154	-0.0410162	-0.0262633	10.9066	-0.0111886	-0.00285044
2023-09-30	4.21882	-0.0423219	-0.0284141	10.7103	-0.0110817	-0.00275538

## Sheet: Data_5c
date	Germany_proportion	Germany_gamma_min	Germany_gamma_max	Denmark_proportion	Denmark_gamma_min	Denmark_gamma_max	USA_proportion	USA_gamma_min	USA_gamma_max
2022-09-01	4.23909	0.0278879	0.0345851	3.92618	0.0254819	0.0316382	0.734918	-0.00561979	-0.00297834
2022-09-02	4.39859	0.0281447	0.0347962	4.1022	0.0250042	0.0312657	0.745864	-0.00515249	-0.00269849
2022-09-03	4.64909	0.0287722	0.0355815	4.00499	0.0266062	0.033306	0.766583	-0.00464988	-0.00216332
2022-09-04	4.82995	0.0303328	0.0375083	3.95202	0.0277133	0.0348682	0.781485	-0.00478219	-0.00214501
2022-09-05	5.19513	0.028059	0.034642	4.13189	0.0272221	0.0343077	0.810257	-0.00597455	-0.00322718
2022-09-06	5.48544	0.0278551	0.0345137	4.33243	0.0274922	0.0348585	0.844783	-0.00469618	-0.0020633
2022-09-07	6.10658	0.0280357	0.0344462	4.68316	0.0276611	0.0351689	0.86599	-0.00518749	-0.00263575
2022-09-08	6.08136	0.0288151	0.0354404	4.43662	0.0277498	0.0355635	0.889588	-0.00426554	-0.00167262
2022-09-09	6.1821	0.0288911	0.035479	4.49889	0.0286968	0.0371181	0.94742	-0.00514477	-0.00280652
2022-09-10	6.27775	0.0291575	0.0356147	5.32238	0.0260373	0.0339589	1.0286	-0.00504044	-0.0020949
2022-09-11	6.39349	0.0289413	0.0353859	5.76933	0.028816	0.0376214	1.09537	-0.00407044	-0.00168729
2022-09-12	6.63606	0.0292902	0.0357919	6.64451	0.0283446	0.037136	1.16954	-0.00475656	-0.00233257
2022-09-13	6.75019	0.0292115	0.0357413	7.2587	0.0279266	0.0368733	1.25247	-0.00489631	-0.00226
2022-09-14	6.72204	0.0302627	0.0369494	7.98769	0.0278138	0.0369339	1.31838	-0.00443945	-0.00213206
2022-09-15	6.6802	0.0310185	0.0378825	9.08935	0.027318	0.0365907	1.4095	-0.00426779	-0.00215592
2022-09-16	6.98372	0.0297237	0.0364193	10.6127	0.0253255	0.034094	1.50322	-0.00400133	-0.00157963
2022-09-17	7.03164	0.0304967	0.037444	11.4837	0.0283552	0.0388058	1.61602	-0.00285793	-0.000680454
2022-09-18	7.2925	0.0307043	0.0375941	11.5286	0.027967	0.0381006	1.6379	-0.0026959	-0.000704992
2022-09-19	7.42336	0.0297861	0.0365682	12.2155	0.0295103	0.0404196	1.72056	-0.00449956	-0.00235303
2022-09-20	7.67172	0.0320113	0.0392005	12.2513	0.0315272	0.0432525	1.78242	-0.00434494	-0.00215112
2022-09-21	7.79915	0.031993	0.0387747	12.6109	0.0287384	0.0398081	1.90622	-0.00583613	-0.00349853
2022-09-22	7.95998	0.0308696	0.0378658	13.2926	0.0288782	0.0395726	1.98421	-0.00529091	-0.00299945
2022-09-23	7.94809	0.0321087	0.0392074	13.266	0.029587	0.0408588	2.03036	-0.00481598	-0.00231056
2022-09-24	8.16748	0.0306694	0.0376124	13.78	0.0272102	0.0379274	2.11892	-0.00513479	-0.00289675
2022-09-25	8.8493	0.0315826	0.0388057	14.0563	0.0307245	0.0422288	2.24732	-0.00325276	-0.00164609
2022-09-26	9.10255	0.0333088	0.0404111	14.8609	0.0295141	0.0405167	2.4176	-0.00519003	-0.00301975
2022-09-27	9.40304	0.0321748	0.0388598	15.3856	0.0287144	0.0402939	2.53026	-0.00540036	-0.00327475
2022-09-28	9.75263	0.031584	0.0381824	16.0018	0.0302318	0.0414253	2.61893	-0.00511281	-0.00284616
2022-09-29	9.9498	0.0327511	0.0395548	16.1315	0.0297861	0.0418255	2.78227	-0.00498906	-0.00307675
2022-09-30	10.4073	0.0322459	0.0390185	15.9472	0.0290892	0.0413498	2.93884	-0.00470361	-0.00269628
2022-10-01	10.9559	0.0327763	0.0394712	16.1422	0.0315048	0.0437191	3.19111	-0.00584641	-0.0033819
2022-10-02	11.2866	0.0302701	0.0364417	15.4042	0.0324457	0.0448576	3.32287	-0.0068659	-0.0042817
2022-10-03	11.6239	0.0308864	0.0369227	15.9643	0.0274361	0.0394617	3.52277	-0.00777648	-0.004917
2022-10-04	12.1014	0.0305775	0.0364394	15.9235	0.0298748	0.0422999	3.7395	-0.00906779	-0.00578876
2022-10-05	12.364	0.0321034	0.0383229	16.1764	0.029405	0.0417793	3.92508	-0.00758502	-0.00498342
2022-10-06	12.5017	0.0329086	0.0391696	16.8739	0.0305159	0.0419095	4.09503	-0.0096764	-0.00647812
2022-10-07	12.9792	0.0308921	0.0368471	17.2621	0.0320927	0.0442083	4.21165	-0.00843334	-0.00548188
2022-10-08	13.5377	0.0292708	0.0346957	17.7126	0.0298712	0.041489	4.33967	-0.00843422	-0.00581986
2022-10-09	14.1334	0.0302183	0.0357628	18.0688	0.0259908	0.0377465	4.38742	-0.00810471	-0.00588707
2022-10-10	14.5022	0.0308403	0.036425	18.5434	0.0291625	0.0401117	4.57097	-0.00852649	-0.00603889
2022-10-11	14.4946	0.0324274	0.0379804	18.4611	0.0310096	0.0424171	4.63784	-0.00965224	-0.00690701
2022-10-12	14.8685	0.0320024	0.0375296	18.9317	0.0258231	0.0362707	4.67147	-0.0102025	-0.00720539
2022-10-13	15.5076	0.0311893	0.0363291	19.1603	0.0304987	0.04223	4.7468	-0.0107862	-0.00782859
2022-10-14	16.0032	0.0322858	0.0375833	18.9591	0.0327609	0.0447732	4.88383	-0.0126232	-0.0094743
2022-10-15	15.8333	0.0330583	0.0384289	19.7491	0.0261773	0.0375295	5.01152	-0.0108707	-0.00866652
2022-10-16	15.8079	0.0312287	0.0360551	19.8661	0.0303326	0.0424229	5.06951	-0.0106925	-0.00792217
2022-10-17	15.9635	0.0325473	0.0374089	20.4039	0.0280055	0.0386216	5.08832	-0.0111898	-0.00871032
2022-10-18	16.3987	0.0304235	0.0349594	20.7935	0.024158	0.0354626	5.2068	-0.011634	-0.00920138
2022-10-19	17.2038	0.0303148	0.0348252	20.7493	0.023224	0.0363517	5.21695	-0.0124488	-0.0101787
2022-10-20	17.2421	0.0333316	0.0381963	20.9981	0.0158862	0.0288015	5.34154	-0.0127666	-0.0104608
2022-10-21	17.2262	0.033294	0.0381115	21.346	0.0216071	0.0334001	5.49776	-0.015891	-0.0130647
2022-10-22	17.4187	0.0339168	0.0390251	20.93	0.0146751	0.0291817	5.63447	-0.016887	-0.0136354
2022-10-23	18.5014	0.0329237	0.0373824	20.4324	0.0150821	0.0274748	5.71798	-0.0193795	-0.0157263
2022-10-24	18.8673	0.0305487	0.0352691	20.801	0.0155512	0.0286599	5.9087	-0.0179372	-0.0146051
2022-10-25	19.4427	0.0272791	0.0317731	20.4614	0.0167004	0.028188	6.12212	-0.0192539	-0.0156187
2022-10-26	19.7531	0.026373	0.0310854	20.0188	0.0138536	0.0265497	6.21337	-0.0228741	-0.0185177
2022-10-27	19.857	0.0261645	0.03103	20.2321	0.0145856	0.0270531	6.37012	-0.0241664	-0.0191346
2022-10-28	20.7662	0.0226534	0.0281445	19.4713	0.0142672	0.0264835	6.47636	-0.0212092	-0.0172098
2022-10-29	21.5891	0.0167602	0.0223845	19.4978	0.00151873	0.0153582	6.53531	-0.024223	-0.0195143
2022-10-30	22.2557	0.02423	0.0288364	20.0135	0.00493564	0.0201675	6.44444	-0.0240785	-0.0195815
2022-10-31	22.7721	0.0265492	0.0311818	19.788	0.00521243	0.0195253	6.49011	-0.0260246	-0.0210371
2022-11-01	23.0717	0.0250993	0.029474	19.3586	0.00628375	0.0212329	6.49303	-0.0282201	-0.0228684
2022-11-02	22.8879	0.0226639	0.0273073	19.2354	-0.00467399	0.0116257	6.52333	-0.027972	-0.0228382
2022-11-03	23.4995	0.0217242	0.026518	19.0274	-0.00770119	0.00835366	6.58868	-0.0288616	-0.0239698
2022-11-04	23.8176	0.0234618	0.0279499	18.6479	-0.00597881	0.00977468	6.64345	-0.0306727	-0.0252438
2022-11-05	24.1431	0.0184735	0.0234104	18.0956	-0.00248527	0.0124923	6.63781	-0.0333899	-0.0276055
2022-11-06	25.293	0.0163923	0.0204799	16.7001	-0.0131316	0.00758429	6.57731	-0.0360607	-0.0301038
2022-11-07	25.404	0.020286	0.025248	16.1065	-0.0114997	0.00564767	6.78955	-0.0330775	-0.0274581
2022-11-08	25.3664	0.0161298	0.0211423	15.3608	-0.0139875	0.00466222	6.81916	-0.0352363	-0.0297919
2022-11-09	25.4956	0.0175086	0.0232491	14.4627	-0.0144721	0.00240699	6.8073	-0.03711	-0.0313981
2022-11-10	25.7166	0.0180421	0.0233074	13.789	-0.0211768	-0.00298224	6.84186	-0.0374805	-0.0316859
2022-11-11	25.3875	0.0142953	0.0195014	13.3152	-0.015245	0.00229557	6.89118	-0.0404293	-0.0347587
2022-11-12	25.2989	0.0137694	0.0195144	12.643	-0.0218361	-0.00140088	6.6943	-0.0439808	-0.0376188
2022-11-13	25.6959	0.0109717	0.0159265	12.2454	-0.0195126	-0.00249655	6.56627	-0.0449989	-0.0388008
2022-11-14	24.5661	0.0127176	0.0169286	12.261	-0.0221265	-0.00329221	6.59368	-0.0455163	-0.0389495
2022-11-15	24.273	0.0150313	0.0201868	11.7609	-0.0227929	-0.00550481	6.62456	-0.0460919	-0.0397429
2022-11-16	23.7828	0.0117299	0.0169867	11.4548	-0.0269905	-0.00597304	6.57322	-0.0453022	-0.0388222
2022-11-17	24.0521	0.0115047	0.0165817	11.6094	-0.017355	-0.00328048	6.50383	-0.0443027	-0.0377649
2022-11-18	24.186	0.00771887	0.0135346	11.1992	-0.0269611	-0.00728295	6.45522	-0.0477075	-0.0403039
2022-11-19	24.1848	0.00923935	0.0140473	10.6146	-0.0264353	-0.0080591	6.26765	-0.0489197	-0.0408067
2022-11-20	24.5591	0.00478775	0.0102638	10.668	-0.0200068	-0.00594012	6.38451	-0.0499479	-0.0418484
2022-11-21	23.6982	0.0069941	0.013038	10.5783	-0.0275715	-0.00885544	6.41829	-0.0495327	-0.0410422
2022-11-22	23.7696	0.00532174	0.0106715	10.3444	-0.0268411	-0.0094031	6.39145	-0.050553	-0.0415142
2022-11-23	24.0756	0.00556914	0.010713	9.88632	-0.0278131	-0.0110976	6.17777	-0.0530509	-0.0431558
2022-11-24	24.7381	0.00266304	0.00820445	9.5741	-0.0295551	-0.0118071	5.89683	-0.0553931	-0.0445845
2022-11-25	24.8787	0.00698864	0.0121711	8.85781	-0.0363882	-0.0152127	5.97196	-0.0533249	-0.0429101
2022-11-26	25.1421	0.00207025	0.00787757	8.36515	-0.0224266	-0.00628591	5.71842	-0.0597506	-0.0481002
2022-11-27	25.4646	0.000830082	0.00639674	8.28624	-0.0471239	-0.0211117	5.69111	-0.0609871	-0.0484264
2022-11-28	25.3061	-0.00233728	0.00418391	7.70684	-0.038703	-0.0174383	5.54825	-0.0609399	-0.0479251
2022-11-29	25.9197	-0.00280523	0.00234533	7.08536	-0.041613	-0.0188096	5.44221	-0.0603491	-0.0469965
2022-11-30	26.1024	-0.00539069	0.00187422	6.76788	-0.0398435	-0.0174268	5.33617	-0.0614527	-0.0475542
2022-12-01	26.2836	-0.00410226	0.00267001	6.45195	-0.0426469	-0.0180619	5.41431	-0.0620628	-0.0477071
2022-12-02	26.4803	-0.0066118	5.00072e-05	6.31044	-0.0343126	-0.0156158	5.4739	-0.0658013	-0.0498063
2022-12-03	26.212	-0.0109676	-0.00185328	6.10254	-0.0371091	-0.0168007	5.33679	-0.0647605	-0.0484814
2022-12-04	25.5672	-0.00911195	-0.00116273	6.21678	-0.0469259	-0.0217894	5.28062	-0.0673126	-0.0497621
2022-12-05	25.241	-0.00632331	0.000215816	5.79392	-0.0451473	-0.021108	5.17389	-0.0686677	-0.0502757
2022-12-06	24.7037	-0.00893664	-0.00190193	5.52386	-0.0467649	-0.0213404	5.07179	-0.0678467	-0.0494062
2022-12-07	24.4108	-0.0112425	-0.00353933	5.55621	-0.0469311	-0.0231761	5.03422	-0.0697906	-0.0504309
2022-12-08	24.1381	-0.00779593	-0.00059927	5.1627	-0.0440029	-0.0209874	4.94908	-0.070812	-0.0506328
2022-12-09	23.8042	-0.00644688	-0.000257994	4.85745	-0.0453384	-0.0221632	4.67695	-0.072673	-0.051102
2022-12-10	22.7129	-0.0138864	-0.00604618	4.66861	-0.0437015	-0.0213872	4.58278	-0.0724501	-0.0505827
2022-12-11	22.848	-0.0178927	-0.00782515	4.53119	-0.0481487	-0.0237645	4.38052	-0.0757523	-0.0517783
2022-12-12	23.1942	-0.00933679	-0.00269605	3.95363	-0.0480336	-0.0239875	4.38716	-0.0747028	-0.0507334
2022-12-13	23.3668	-0.0123222	-0.00513673	3.97623	-0.0500851	-0.025971	4.22633	-0.0749766	-0.0503029
2022-12-14	23.9299	-0.0137534	-0.00587692	3.89444	-0.0427487	-0.021153	4.18772	-0.0761617	-0.0505389
2022-12-15	23.7078	-0.014172	-0.00676471	3.51058	-0.0454718	-0.0223334	4.06561	-0.0755212	-0.0492781
2022-12-16	23.5921	-0.0184973	-0.00949432	3.39684	-0.0490877	-0.023629	3.93513	-0.0805302	-0.0512445
2022-12-17	23.2147	-0.0176088	-0.00845922	3.26784	-0.0395809	-0.0211547	3.91577	-0.0818946	-0.0515643
2022-12-18	23.5962	-0.0150171	-0.00746051	3.13413	-0.0458425	-0.0225917	3.80024	-0.0836404	-0.0525473
2022-12-19	23.3087	-0.0182374	-0.00938065	2.91803	-0.0428921	-0.0215447	3.72521	-0.0859821	-0.0533866
2022-12-20	23.1076	-0.0194871	-0.00997603	2.84087	-0.0508049	-0.0251398	3.66063	-0.0845094	-0.0523102
2022-12-21	23.1036	-0.0151058	-0.00747865	2.65344	-0.0472256	-0.0223778	3.52896	-0.0863796	-0.0527052
2022-12-22	22.9712	-0.0155975	-0.00856898	2.35446	-0.0464346	-0.0228272	3.43022	-0.0851227	-0.0512684
2022-12-23	23.0838	-0.0150868	-0.00828345	2.40894	-0.0474184	-0.0241811	3.36576	-0.0874142	-0.0517516
2022-12-24	22.6012	-0.0253321	-0.013574	2.34355	-0.0452428	-0.0217615	3.19413	-0.085955	-0.0495899
2022-12-25	22.0469	-0.0313522	-0.0166566	2.59176	-0.0429428	-0.022688	3.17202	-0.091183	-0.0510809
2022-12-26	21.5173	-0.0305942	-0.0166642	2.33093	-0.0576791	-0.0287269	3.12927	-0.0863096	-0.0482812
2022-12-27	21.2608	-0.023504	-0.012683	2.13575	-0.0554224	-0.027545	3.11244	-0.0861672	-0.0474945
2022-12-28	21.3838	-0.022205	-0.0120541	2.09055	-0.058866	-0.0293063	3.06338	-0.0864642	-0.0469058
2022-12-29	21.4093	-0.0234128	-0.0130539	2.00622	-0.0512722	-0.0254518	3.10572	-0.0849729	-0.0452413
2022-12-30	20.8683	-0.0227814	-0.0127221	2.05917	-0.05791	-0.0272976	3.10553	-0.0877508	-0.0463827
2022-12-31	20.1007	-0.0313058	-0.0169599	1.96005	-0.0664605	-0.0321118	2.9672	-0.0951089	-0.0494595

## Sheet: Data_5d
date	Australia_proportion	Australia_gamma_min	Australia_gamma_max	UK_proportion	UK_gamma_min	UK_gamma_max
2022-11-01	2.91646	0.0592153	0.087708	0	0.0519738	0.106521
2022-11-02	3.33191	0.0535704	0.0854239	0	0.0520945	0.106093
2022-11-03	3.51138	0.0577878	0.090289	0	0.0438796	0.0975129
2022-11-04	3.9473	0.0538581	0.0883301	0	0.044521	0.0970858
2022-11-05	4.3428	0.057871	0.0931712	0	0.0471077	0.100274
2022-11-06	4.70493	0.0568256	0.0926027	0	0.0431578	0.0964546
2022-11-07	5.59246	0.0482602	0.0797367	0	0.039066	0.0920532
2022-11-08	5.94407	0.0469471	0.0818569	0	0.0420717	0.0958429
2022-11-09	6.423	0.0481297	0.0794126	0	0.0402574	0.0914864
2022-11-10	5.9335	0.0440918	0.0762858	0	0.0353605	0.0860162
2022-11-11	6.7885	0.0465345	0.0790044	0	0.0392763	0.0890197
2022-11-12	7.13908	0.0527679	0.0887633	0	0.0423004	0.0960558
2022-11-13	7.4221	0.042584	0.0761508	0	0.0393686	0.0909597
2022-11-14	7.88785	0.0373466	0.068505	0.0237643	0.0376344	0.0898948
2022-11-15	7.82597	0.0396201	0.0715576	0.0237643	0.0332529	0.0825837
2022-11-16	9.76717	0.0271801	0.0525479	0.0237643	0.0323836	0.0814216
2022-11-17	9.66348	0.0358194	0.0694632	0.0237643	0.0401399	0.0930616
2022-11-18	10.0353	0.0312903	0.0600712	0.0237643	0.0362912	0.0877948
2022-11-19	9.69431	0.0319797	0.0617557	0.0237643	0.036523	0.0896295
2022-11-20	9.99397	0.0289312	0.056153	0.0237643	0.030157	0.0768597
2022-11-21	10.485	0.0292623	0.055543	0.0237643	0.0286687	0.0756976
2022-11-22	10.8652	0.0308776	0.0601733	0	0.0294996	0.0775914
2022-11-23	12.3344	0.0244483	0.0496673	0	0.0299862	0.0782386
2022-11-24	10.6323	0.0277395	0.0560465	0	0.0303396	0.0770966
2022-11-25	11.2876	0.0262721	0.0540729	0.0252016	0.0273339	0.0733976
2022-11-26	11.4924	0.0258425	0.0565946	0.0252016	0.0248286	0.0671464
2022-11-27	12.806	0.0218796	0.0461126	0.395267	0.0285993	0.0751161
2022-11-28	12.8196	0.0270298	0.058901	0.428601	0.0267236	0.0715755
2022-11-29	12.5788	0.01898	0.0470317	0.428601	0.0236313	0.0651633
2022-11-30	14.6033	0.0145768	0.0363386	0.448601	0.0255071	0.0711986
2022-12-01	13.8956	0.0136308	0.03661	0.473904	0.0284741	0.0784669
2022-12-02	14.3702	0.0137045	0.0338847	0.49066	0.0261279	0.0731428
2022-12-03	15.0172	0.0189325	0.0494453	0.465459	0.0227775	0.064401
2022-12-04	15.9261	0.0148855	0.039132	0.593336	0.0260661	0.0721085
2022-12-05	15.5784	0.0128504	0.0375757	0.251266	0.0224263	0.0627483
2022-12-06	16.2066	0.0147798	0.0406231	0.273181	0.0244883	0.0680321
2022-12-07	18.1997	0.0136972	0.0362154	0.359987	0.0202774	0.0573329
2022-12-08	17.5012	0.0156279	0.0409627	0.35585	0.0233417	0.0650382
2022-12-09	17.8151	0.0133188	0.037232	0.381359	0.0233924	0.0663015
2022-12-10	18.8462	0.00912999	0.026844	0.364603	0.0218846	0.0618982
2022-12-11	18.7926	0.0105443	0.032166	0.364603	0.0237354	0.066666
2022-12-12	18.6203	0.00940197	0.0293262	0.265286	0.0216685	0.0607176
2022-12-13	18.7386	0.0104058	0.033668	0.237291	0.0204418	0.0581205
2022-12-14	19.9769	0.00895039	0.0292577	0.247078	0.0202064	0.0580612
2022-12-15	19.5542	0.00985998	0.0309647	0.173949	0.0192082	0.0544607
2022-12-16	19.446	0.00285244	0.0168634	0.178544	0.0208152	0.0594315
2022-12-17	19.8154	0.0123877	0.0377392	0.162405	0.0186294	0.0527765
2022-12-18	20.8111	0.0067501	0.0255389	0.203389	0.020528	0.0584565
2022-12-19	21.4197	0.00759093	0.0284849	0.238073	0.0194187	0.0551431
2022-12-20	22.3827	0.0102668	0.0317893	0.246083	0.0193939	0.0549808
2022-12-21	21.8296	0.00782447	0.0292066	0.283369	0.0190324	0.0540553
2022-12-22	20.7811	0.00634482	0.025621	0.242394	0.0202635	0.0577544
2022-12-23	19.927	0.00452601	0.0229416	0.244501	0.0194804	0.0550076
2022-12-24	19.9334	0.00520619	0.0217857	0.224042	0.0180193	0.0512191
2022-12-25	19.7859	0.00561347	0.0243163	0.189368	0.0171828	0.0488189
2022-12-26	19.6417	0.00446709	0.0178422	0.171112	0.0166649	0.0482882
2022-12-27	19.5597	0.00413726	0.0222207	0.136428	0.0157983	0.0442812
2022-12-28	18.5947	0.00520616	0.0219707	0.114563	0.0173892	0.0492651
2022-12-29	19.8439	0.00334554	0.0210645	0.131592	0.0176504	0.0499778
2022-12-30	19.7274	0.00178286	0.0161481	0.128843	0.0158105	0.0449414
2022-12-31	20.1359	0.00412088	0.0228665	0.157863	0.0153795	0.0438878
2023-01-01	19.2621	0.00285881	0.0191309	0.192016	0.0153528	0.0432695
2023-01-02	19.181	0.0029822	0.0190429	0.31192	0.0151838	0.0426961
2023-01-03	18.2159	0.00407744	0.0217352	0.363542	0.0145357	0.0409894
2023-01-04	18.6382	0.00267397	0.0183991	0.383526	0.0148126	0.0410838
2023-01-05	19.3563	0.00238368	0.0161341	0.679023	0.0149642	0.04136
2023-01-06	19.1403	0.00069989	0.0145394	0.666938	0.0158383	0.0445555
2023-01-07	19.2368	0.0006775	0.0138333	0.669572	0.0156853	0.0429742
2023-01-08	19.5161	0.000552078	0.0155995	0.624769	0.0156946	0.0439811
2023-01-09	20.554	-0.00017811	0.0113361	0.656319	0.0142097	0.038971
2023-01-10	19.8566	0.00138438	0.0167321	0.554906	0.0149992	0.0408895
2023-01-11	19.822	-0.000133923	0.0130702	0.529964	0.0144816	0.0394578
2023-01-12	18.8139	-0.000310808	0.01903	0.571254	0.0152513	0.0409091
2023-01-13	17.6434	-0.000463668	0.0135009	0.261052	0.0132921	0.0365487
2023-01-14	17.6329	-0.000296303	0.00998597	0.218822	0.012557	0.0329535
2023-01-15	17.6649	2.11273e-05	0.0123353	0.194876	0.0130527	0.035336
2023-01-16	16.4142	-0.000316383	0.0146113	0.219531	0.0134381	0.0355713
2023-01-17	15.7637	-0.00141738	0.0102828	0.302284	0.012812	0.0340203
2023-01-18	16.2227	-0.00196939	0.0105281	0.347731	0.012069	0.0305476
2023-01-19	15.8516	-0.00178577	0.00883906	0.298324	0.0122772	0.0316941
2023-01-20	16.5812	-0.00221528	0.00900846	0.23705	0.0137979	0.0355262
2023-01-21	17.3178	-0.00274257	0.00714799	0.291397	0.00993023	0.0255762
2023-01-22	16.6122	-0.00313979	0.00569585	0.400093	0.0103229	0.0270053
2023-01-23	16.4365	-0.00250432	0.00910285	0.624308	0.0107947	0.0266697
2023-01-24	16.7663	-0.0045715	0.00259303	0.668209	0.0116315	0.0296544
2023-01-25	16.6548	-0.0037455	0.00543986	0.519753	0.00916925	0.0225161
2023-01-26	16.7624	-0.00317437	0.00756355	0.484095	0.0102475	0.0256202
2023-01-27	16.2133	-0.00218261	0.00972739	0.536287	0.00921819	0.0208513
2023-01-28	15.3086	-0.00293714	0.00708768	0.576872	0.00827605	0.0190391
2023-01-29	15.2696	-0.00339506	0.00562187	0.522524	0.0100675	0.0248769
2023-01-30	15.967	-0.00612997	-0.000229887	0.413828	0.0104467	0.0261453
2023-01-31	15.5814	-0.00561604	0.00348541	0.189613	0.00920717	0.0222186
2023-02-01	15.2986	-0.00392978	0.00909225	0.138762	0.00802795	0.0188059
2023-02-02	14.4228	-0.00473456	0.00664215	0.179746	0.00899246	0.0212207
2023-02-03	13.1187	-0.00528189	0.00503066	0.17328	0.00724823	0.0154667
2023-02-04	12.8378	-0.0056897	0.00300596	0.121088	0.00762796	0.0169606
2023-02-05	12.1762	-0.00613802	0.000655164	0.114379	0.00690399	0.0151791
2023-02-06	11.6918	-0.00683088	0.00288146	0.147361	0.00640758	0.0133805
2023-02-07	10.6065	-0.00844636	-0.00585246	0.183075	0.00671547	0.0144147
2023-02-08	10.2765	-0.00963944	-0.00347284	0.239466	0.00595487	0.0121617
2023-02-09	10.1616	-0.00844631	-0.00331189	0.241384	0.0068268	0.0141454
2023-02-10	10.2505	-0.00695696	-0.00303911	0.218258	0.00593571	0.0109568
2023-02-11	10.4253	-0.00869858	-0.00541172	0.196443	0.00595974	0.0106835
2023-02-12	10.3518	-0.0111446	-0.00877131	0.228088	0.0074967	0.0153054
2023-02-13	10.4515	-0.00802194	-0.00249532	0.207371	0.00652733	0.0119
2023-02-14	9.71615	-0.0104628	-0.00261158	0.189413	0.00649505	0.011887
2023-02-15	9.37255	-0.0109493	-0.00823989	0.153699	0.00591001	0.0103884
2023-02-16	9.31009	-0.0119713	-0.00927976	0.113272	0.0064589	0.0113978
2023-02-17	9.48206	-0.0136711	-0.0109967	0.110316	0.00670851	0.0117677
2023-02-18	9.4648	-0.0115601	-0.00856437	0.0924584	0.00647028	0.0104314
2023-02-19	9.3205	-0.00965017	-0.00635077	0.0924584	0.00591841	0.00933445
2023-02-20	9.43467	-0.0104588	-0.00677581	0.0608128	0.00562134	0.0085636
2023-02-21	8.98455	-0.0103238	-0.00873404	0.0731912	0.00593842	0.00827126
2023-02-22	9.23585	-0.0127312	-0.00871259	0.0581672	0.00639905	0.00912174
2023-02-23	9.43959	-0.0114796	-0.0101751	0.0753611	0.00521094	0.00653583
2023-02-24	9.50365	-0.0114296	-0.0101291	0.0593969	0.00568112	0.00778605
2023-02-25	9.34835	-0.0113731	-0.0100632	0.0427302	0.00604791	0.00762395
2023-02-26	9.21086	-0.0123774	-0.00938325	0.0427302	0.00559612	0.00648278
2023-02-27	9.13204	-0.0131373	-0.00891418	0.0427302	0.00558355	0.00617116
2023-02-28	8.78281	-0.0165282	-0.0140345	0.0566811	0.00655806	0.00785177
2023-03-01	8.29632	-0.0210951	-0.0180429	0.0456966	0.00516791	0.00635696
2023-03-02	7.63511	-0.0194942	-0.016915	0.0628906	0.00546552	0.00633336
2023-03-03	7.2036	-0.0171235	-0.0150758	0.0652279	0.00510737	0.00655168
2023-03-04	6.73029	-0.0170163	-0.0148494	0.0937667	0.00559567	0.00636928
2023-03-05	6.20719	-0.0169059	-0.0146009	0.123109	0.00746255	0.00890924
2023-03-06	5.72238	-0.0211398	-0.0184216	0.13756	0.00620046	0.00754014
2023-03-07	5.19082	-0.0163071	-0.0145486	0.13756	0.00716097	0.00792881
2023-03-08	4.81228	-0.0239496	-0.0185965	0.157257	0.00538658	0.00755379
2023-03-09	4.96902	-0.0202827	-0.0164177	0.142705	0.00413334	0.00743437
2023-03-10	4.8841	-0.0193227	-0.0160612	0.125511	0.00655127	0.00861859
2023-03-11	4.50181	-0.018648	-0.0157626	0.10598	0.0083113	0.00913527
2023-03-12	4.32048	-0.0202769	-0.0164	0.077441	0.00624178	0.0089351
2023-03-13	4.32382	-0.0215696	-0.0168468	0.0480982	0.00677701	0.0093857
2023-03-14	4.2528	-0.0174392	-0.0158566	0.0336474	0.00800384	0.00999724
2023-03-15	4.48387	-0.0227196	-0.0171953	0.0336474	0.00713464	0.0100228
2023-03-16	4.2583	-0.0260627	-0.0200613	0.0187126	0.00727649	0.0103376
2023-03-17	4.21386	-0.0185221	-0.0153608	0.0383358	0.00728584	0.0105921
2023-03-18	4.25984	-0.0200824	-0.0166618	0.0383358	0.00730944	0.0109823
2023-03-19	4.3702	-0.0214948	-0.0178136	0.0383358	0.00782626	0.0115477
2023-03-20	4.04634	-0.0230422	-0.0169594	0.0915273	0.00812751	0.0118887
2023-03-21	3.52416	-0.0244061	-0.0174144	0.139914	0.00824116	0.0124697
2023-03-22	3.18037	-0.0243142	-0.0173317	0.139914	0.00875225	0.012949
2023-03-23	3.22552	-0.0210811	-0.0169931	0.139914	0.0100953	0.0138312
2023-03-24	3.26169	-0.0188974	-0.0143992	0.140642	0.00964688	0.0139811
2023-03-25	3.0486	-0.0210468	-0.0151706	0.156835	0.0101114	0.0142477
2023-03-26	2.88604	-0.0222427	-0.0154853	0.156835	0.00988822	0.014862
2023-03-27	2.43224	-0.0221402	-0.0159439	0.156835	0.0105036	0.0153141
2023-03-28	2.51194	-0.0241431	-0.016518	0.152188	0.0108061	0.0159838
2023-03-29	2.40356	-0.0273391	-0.0170156	0.158625	0.0117306	0.0162846
2023-03-30	2.63778	-0.0196849	-0.0141382	0.184885	0.0114774	0.0170556
2023-03-31	2.17989	-0.0244858	-0.0154467	0.219608	0.012159	0.0174518
2023-04-01	2.12826	-0.0249186	-0.015919	0.200168	0.0117608	0.0181068
2023-04-02	2.1923	-0.0223026	-0.0143054	0.217999	0.0133795	0.0188008
2023-04-03	1.99537	-0.0251729	-0.014551	0.217999	0.0121182	0.0190269
2023-04-04	2.07681	-0.025335	-0.0149258	0.259945	0.0142112	0.0201472
2023-04-05	1.70367	-0.0271182	-0.0148486	0.211402	0.0143037	0.0201938
2023-04-06	1.64453	-0.0260431	-0.0138323	0.244296	0.0143812	0.02092
2023-04-07	1.41516	-0.0238234	-0.0120241	0.218036	0.0144854	0.0214378
2023-04-08	1.35177	-0.0227927	-0.0117315	0.183314	0.015997	0.0226614
2023-04-09	1.2921	-0.0219796	-0.0114128	0.183314	0.0152172	0.0230438
2023-04-10	0.8856	-0.0200962	-0.0108539	0.129666	0.015223	0.0233223
2023-04-11	0.945684	-0.022521	-0.0104462	0.129666	0.0155171	0.0238701
2023-04-12	0.830622	-0.0282667	-0.0129117	0.124484	0.0161089	0.024759
2023-04-13	0.894397	-0.0213414	-0.00969626	0.172934	0.015306	0.0242479
2023-04-14	0.971736	-0.0209794	-0.00884967	0.0852143	0.0159004	0.0252781
2023-04-15	0.968788	-0.022174	-0.00930575	0.0852143	0.0174314	0.0266915
2023-04-16	0.832176	-0.0202265	-0.00818383	0.0852143	0.0159785	0.0260765
2023-04-17	0.798789	-0.0192535	-0.00606774	0.169389	0.0166641	0.026978
2023-04-18	0.865634	-0.0230135	-0.00738957	0.290162	0.0163798	0.0270138
2023-04-19	0.68816	-0.0229303	-0.00690745	0.349404	0.016029	0.0271177
2023-04-20	0.638377	-0.0240436	-0.00688906	0.426276	0.0177524	0.0286644
2023-04-21	0.72166	-0.019297	-0.00548537	0.377826	0.0183598	0.0289289
2023-04-22	0.595398	-0.0209791	-0.00562933	0.377826	0.0189255	0.0300763
2023-04-23	0.650202	-0.0193423	-0.00436409	0.377826	0.0173506	0.0293388
2023-04-24	0.650202	-0.0165036	-0.00208754	0.431474	0.0180622	0.0308001
2023-04-25	0.622921	-0.0179225	-0.00181467	0.401884	0.0200332	0.032688
2023-04-26	0.640535	-0.0231734	-0.0031366	0.336667	0.0195402	0.0320743
2023-04-27	0.623939	-0.0202143	-0.00211563	0.277425	0.0186732	0.0316465
2023-04-28	0.650068	-0.018377	-0.00091823	0.163789	0.0196922	0.0318971
2023-04-29	0.503009	-0.01546	0.00144768	0.163789	0.0190943	0.0321108
2023-04-30	0.503009	-0.0182953	-0.000514359	0.163789	0.0207419	0.0342788

## Sheet: Data_5e_left
date	USA_gamma_min	USA_gamma_max	Denmark_gamma_min	Denmark_gamma_max	UK_gamma_min	UK_gamma_max
2023-05-01	-0.00137315	0.029268	0.0188425	0.0306135	0.0309861	0.0365054
2023-05-02	-1.42036e-05	0.0291316	0.0190191	0.0306038	0.0303931	0.0356067
2023-05-03	-0.00116094	0.0298383	0.018913	0.0299635	0.0310652	0.0363804
2023-05-04	0.000855884	0.0297618	0.0190085	0.0299911	0.0309424	0.0361573
2023-05-05	-0.000342368	0.0291575	0.0190583	0.0300486	0.0306117	0.035738
2023-05-06	0.00127161	0.0287725	0.0191704	0.0296812	0.032073	0.0377215
2023-05-07	0.0030458	0.0294826	0.0191412	0.029141	0.0321435	0.0374433
2023-05-08	0.00107797	0.0279421	0.0190481	0.0284906	0.0328694	0.038542
2023-05-09	0.00281741	0.0299518	0.0191069	0.028058	0.0314859	0.0365587
2023-05-10	0.00352844	0.029353	0.0195359	0.0289135	0.0335454	0.0391629
2023-05-11	0.00425627	0.0294516	0.0196881	0.0291848	0.0335802	0.0391237
2023-05-12	0.00466698	0.0292777	0.0201551	0.0301817	0.0337073	0.0392466
2023-05-13	0.00410706	0.0293933	0.0202507	0.0301509	0.0351481	0.0410559
2023-05-14	0.00585673	0.0271589	0.0203827	0.0302104	0.0348455	0.0406801
2023-05-15	0.0061437	0.0293627	0.0204358	0.0302952	0.034885	0.0407038
2023-05-16	0.00610975	0.0301887	0.0205459	0.0303414	0.0356803	0.0413493
2023-05-17	0.00411025	0.0267428	0.0204937	0.0302198	0.0350345	0.0404892
2023-05-18	0.0078795	0.0293802	0.0204642	0.0311554	0.0335093	0.0377811
2023-05-19	0.00636341	0.0276459	0.0204327	0.0313958	0.0347808	0.0393581
2023-05-20	0.00930246	0.0282564	0.0203799	0.0316868	0.035516	0.0405276
2023-05-21	0.00554322	0.0261356	0.0204496	0.031449	0.0360022	0.0409337
2023-05-22	0.00814485	0.0281135	0.0205145	0.0311944	0.0364408	0.0413159
2023-05-23	0.00842621	0.0302568	0.0205752	0.0309223	0.0359608	0.0411042
2023-05-24	0.00966054	0.0292216	0.0205026	0.0296237	0.0351808	0.040764
2023-05-25	0.00679195	0.0278351	0.020398	0.0289341	0.0359035	0.0416639
2023-05-26	0.00829656	0.0282829	0.0204303	0.0287334	0.0366084	0.0425354
2023-05-27	0.00869026	0.0278508	0.0197828	0.0300782	0.0359242	0.0415318
2023-05-28	0.0111275	0.0279044	0.0202372	0.0287918	0.0347799	0.0399235
2023-05-29	0.00999766	0.0276691	0.0202512	0.0287334	0.0362632	0.0416152
2023-05-30	0.00977214	0.0274151	0.0202637	0.0286799	0.0374934	0.0430356
2023-05-31	0.00982266	0.026874	0.0202747	0.0286313	0.0407649	0.0467389
2023-06-01	0.0111807	0.0277204	0.0200686	0.0281227	0.0387283	0.0443147
2023-06-02	0.00903112	0.0271876	0.0200397	0.0280086	0.0371853	0.0425236
2023-06-03	0.0116206	0.0276213	0.0200107	0.0279034	0.0380992	0.043022
2023-06-04	0.00857907	0.0247039	0.0200798	0.0279923	0.0390464	0.0436018
2023-06-05	0.0109554	0.0266846	0.0200594	0.0278943	0.0370309	0.0419677
2023-06-06	0.0096824	0.0256278	0.019898	0.0276228	0.0372799	0.0429351
2023-06-07	0.0121423	0.0274367	0.0197508	0.0273616	0.0378064	0.0435257
2023-06-08	0.0124383	0.0274942	0.0194132	0.0266641	0.0382466	0.0440131
2023-06-09	0.0116608	0.0267555	0.0192366	0.0263886	0.0381933	0.0437713
2023-06-10	0.0133707	0.0273319	0.0190523	0.026117	0.0381384	0.0435313
2023-06-11	0.0103395	0.0262686	0.0188603	0.0258383	0.0374281	0.0430405
2023-06-12	0.0121859	0.026848	0.0186605	0.0255522	0.0366825	0.0425119
2023-06-13	0.0119651	0.0261491	0.0183633	0.0251311	0.0359	0.0419435
2023-06-14	0.0126104	0.0260404	0.0181376	0.0248161	0.0371869	0.0425958
2023-06-15	0.0125668	0.0261693	0.01792	0.0244421	0.038504	0.0433044
2023-06-16	0.0118966	0.0270422	0.0176771	0.024114	0.0372054	0.0422406
2023-06-17	0.0117423	0.0247251	0.0172605	0.0233905	0.0359849	0.0412316
2023-06-18	0.0137895	0.0263093	0.0169912	0.0230181	0.034837	0.0402739
2023-06-19	0.0109941	0.0247186	0.0167952	0.0225574	0.0337568	0.0393641
2023-06-20	0.0134387	0.0260391	0.0164991	0.0221783	0.0336814	0.0389651
2023-06-21	0.0146473	0.0262328	0.0161195	0.0216908	0.0335471	0.0384547
2023-06-22	0.0135151	0.0257205	0.0158196	0.0213103	0.0331982	0.0378097
2023-06-23	0.0149751	0.0263641	0.0155123	0.0209222	0.0331528	0.0378691
2023-06-24	0.0147393	0.0270805	0.0151974	0.0205261	0.0331102	0.0379294
2023-06-25	0.0142136	0.0244509	0.0148749	0.0201217	0.0330714	0.0379914
2023-06-26	0.0154887	0.0257111	0.0143127	0.0202193	0.0334808	0.0387274
2023-06-27	0.0158205	0.0263737	0.0143575	0.0195685	0.0338136	0.0393823
2023-06-28	0.0170828	0.0282358	0.0140742	0.0191085	0.0340832	0.0399893
2023-06-29	0.0171902	0.0273618	0.0137946	0.0186589	0.0343	0.0405405
2023-06-30	0.0143627	0.0251252	0.0134587	0.0182486	0.0336371	0.0400238
2023-07-01	0.0177904	0.0269944	0.013177	0.0178339	0.0329317	0.0394524
2023-07-02	0.015899	0.0254806	0.0129018	0.0174447	0.0321797	0.0388203
2023-07-03	0.015804	0.025458	0.0126333	0.0170806	0.0313766	0.0381206
2023-07-04	0.0168591	0.0256574	0.0123719	0.0167348	0.031635	0.038933
2023-07-05	0.0183787	0.0277656	0.0121176	0.0164113	0.0319244	0.0398551
2023-07-06	0.0160206	0.0260643	0.0118709	0.0161005	0.0322513	0.0408751
2023-07-07	0.0153048	0.0249309	0.0116321	0.0158029	0.0307344	0.0392545
2023-07-08	0.0173257	0.0261707	0.0113288	0.0155616	0.0292503	0.0376608
2023-07-09	0.0175623	0.0263222	0.0110488	0.0151832	0.0254321	0.0332408
2023-07-10	0.0150509	0.0242463	0.0108483	0.0149577	0.0228492	0.0302978
2023-07-11	0.0158584	0.024282	0.0106994	0.0146796	0.0240307	0.0320037
2023-07-12	0.0183193	0.026914	0.0105262	0.0145054	0.0255216	0.0341251
2023-07-13	0.0163886	0.0246078	0.0102588	0.0142025	0.0274539	0.0368397
2023-07-14	0.0176489	0.0262283	0.0101358	0.0140808	0.0270605	0.0371169
2023-07-15	0.0170976	0.0255911	0.0100365	0.0139854	0.0266935	0.0374095
2023-07-16	0.0175136	0.0268016	0.00995773	0.0139116	0.0251005	0.0354943
2023-07-17	0.0173582	0.0260103	0.00989511	0.0138608	0.0236928	0.0338103
2023-07-18	0.0173074	0.0264897	0.00990823	0.0139312	0.0224395	0.0323186
2023-07-19	0.0162839	0.0249631	0.00992755	0.0140109	0.0212227	0.030877
2023-07-20	0.0163307	0.024835	0.00987452	0.0140633	0.0200529	0.0294743
2023-07-21	0.017353	0.0267987	0.00989447	0.0141618	0.0193142	0.0289752
2023-07-22	0.0151132	0.0235605	0.00991662	0.0142628	0.0184468	0.028347
2023-07-23	0.0160162	0.0248902	0.0100606	0.0142713	0.017496	0.0268356
2023-07-24	0.0153193	0.0240008	0.0100763	0.0143891	0.0167482	0.025713
2023-07-25	0.0161149	0.0255245	0.0100942	0.0145106	0.0185042	0.0276666
2023-07-26	0.0158235	0.0251578	0.00998156	0.0143474	0.0200564	0.0295098
2023-07-27	0.0162398	0.0258059	0.00998932	0.0144413	0.0186331	0.0283941
2023-07-28	0.0148563	0.0239632	0.00999982	0.0145346	0.0172647	0.0273478
2023-07-29	0.0149404	0.0240746	0.0100128	0.0146269	0.0172351	0.0271815
2023-07-30	0.0152363	0.0249628	0.0100282	0.014718	0.0172148	0.0270294
2023-07-31	0.0153549	0.0251	0.0100134	0.0146975	0.0162323	0.024629
2023-08-01	0.0155206	0.0260252	0.0100361	0.0147948	0.0187903	0.0304994
2023-08-02	0.0160043	0.0270852	0.0100611	0.0148905	0.0138685	0.0224633
2023-08-03	0.0144784	0.0244082	0.0100886	0.0149866	0.0138952	0.0223722
2023-08-04	0.015444	0.0262481	0.0101185	0.0150877	0.016588	0.0283023
2023-08-05	0.0153293	0.0260823	0.0101505	0.0151873	0.0152458	0.0265572
2023-08-06	0.0152419	0.0260037	0.0101839	0.0152849	0.015177	0.0256309
2023-08-07	0.0153566	0.0264006	0.0102178	0.0153796	0.016224	0.0293497
2023-08-08	0.0151234	0.026574	0.0100119	0.0148184	0.0139086	0.0244909
2023-08-09	0.0157105	0.0275421	0.00985819	0.0144053	0.013479	0.0230503
2023-08-10	0.0147703	0.025955	0.00970102	0.0139762	0.0149131	0.0271852
2023-08-11	0.0139401	0.02453	0.00953324	0.0137481	0.0136904	0.0241328
2023-08-12	0.0142215	0.0254886	0.00937087	0.0133234	0.0128167	0.0239072
2023-08-13	0.0153599	0.0275571	0.00920729	0.0129003	0.012258	0.0219399
2023-08-14	0.0148141	0.0266238	0.009123	0.0126055	0.0126501	0.0220195
2023-08-15	0.0147507	0.0264257	0.00934609	0.0129776	0.0111723	0.0201829
2023-08-16	0.0151724	0.0276493	0.00941907	0.0129979	0.0110145	0.0187051
2023-08-17	0.0148625	0.0271211	0.00959926	0.0130475	0.011573	0.0206546
2023-08-18	0.0153737	0.0283859	0.0098564	0.0134203	0.0122475	0.0222749
2023-08-19	0.0144942	0.0265055	0.00999737	0.0136249	0.0108789	0.0191259
2023-08-20	0.0148858	0.027375	0.0101369	0.0138262	0.0104367	0.0184909
2023-08-21	0.0147104	0.02692	0.0103273	0.0142918	0.00988614	0.0173901
2023-08-22	0.0143358	0.026757	0.0103775	0.0140137	0.0109733	0.0197329
2023-08-23	0.0142805	0.0261612	0.0100192	0.013421	0.0106327	0.0192454
2023-08-24	0.0143193	0.0265879	0.00990072	0.0131744	0.0100366	0.0179895
2023-08-25	0.0147029	0.02759	0.0097479	0.0128178	0.0101954	0.0187244
2023-08-26	0.0152972	0.0289926	0.00954612	0.0123367	0.00858845	0.0162792
2023-08-27	0.0145894	0.0270818	0.00935415	0.0118595	0.00898603	0.015575
2023-08-28	0.0148588	0.0280881	0.00926998	0.0117282	0.0107992	0.0212373
2023-08-29	0.0149126	0.0283219	0.0093303	0.0117398	0.00942203	0.0168753
2023-08-30	0.0152821	0.0294014	0.0094926	0.0119928	0.0110655	0.0209152
2023-08-31	0.0147109	0.0278408	0.0096525	0.0122473	0.0111723	0.0218912
2023-09-01	0.014804	0.0283844	0.00979284	0.0124513	0.0106816	0.0209594
2023-09-02	0.0162043	0.0307804	0.00998623	0.0128148	0.0103259	0.0187795
2023-09-03	0.0153407	0.0299665	0.0101491	0.0130822	0.00994195	0.0186635
2023-09-04	0.0158017	0.0297357	0.0103707	0.0134135	0.0100459	0.0184114
2023-09-05	0.0160047	0.0306501	0.0104715	0.0137182	0.00989316	0.0180318
2023-09-06	0.0163683	0.0315436	0.01052	0.0138468	0.010448	0.02054
2023-09-07	0.0153067	0.0292523	0.0105039	0.0140419	0.0108297	0.0211513
2023-09-08	0.0161951	0.0311581	0.0105586	0.0142183	0.0099325	0.0178551
2023-09-09	0.0151425	0.0297468	0.0106124	0.0143919	0.0100572	0.0188171
2023-09-10	0.0160071	0.0313412	0.0106647	0.0145821	0.0101964	0.0190007
2023-09-11	0.0164919	0.0323098	0.010715	0.0147682	0.0115726	0.0229064
2023-09-12	0.0159681	0.0308533	0.0107715	0.0146634	0.0108917	0.020764
2023-09-13	0.016047	0.0312851	0.0108264	0.0145439	0.010987	0.020489
2023-09-14	0.0167916	0.0323998	0.0108794	0.0144078	0.0107407	0.0195335
2023-09-15	0.016325	0.0319006	0.0110197	0.0145482	0.0113199	0.0209602
2023-09-16	0.0159102	0.0311433	0.011155	0.0142687	0.0109569	0.0193871
2023-09-17	0.0163144	0.0323194	0.0111806	0.0140466	0.0112275	0.019716
2023-09-18	0.0162974	0.0316826	0.0110881	0.0137697	0.0110991	0.0197589
2023-09-19	0.0164475	0.0321227	0.0114844	0.014121	0.0109282	0.018905
2023-09-20	0.0157833	0.0307073	0.0117487	0.0142538	0.0115839	0.0211235
2023-09-21	0.0165281	0.0323906	0.0120309	0.0144187	0.0113125	0.019556
2023-09-22	0.0172776	0.0342921	0.012269	0.0143792	0.0123451	0.0233084
2023-09-23	0.0174037	0.0341502	0.012604	0.0146544	0.011814	0.0215086
2023-09-24	0.016412	0.0319973	0.0129542	0.0149584	0.0125208	0.0235766
2023-09-25	0.0177288	0.0343522	0.0134502	0.0153883	0.011877	0.0215835
2023-09-26	0.0173162	0.0337179	0.013553	0.0154505	0.0122804	0.0217364
2023-09-27	0.0174846	0.0343926	0.0136193	0.0155184	0.0124765	0.0221216
2023-09-28	0.0168991	0.033364	0.0136402	0.0155708	0.0115572	0.0181153
2023-09-29	0.0177483	0.0350873	0.0137152	0.0156514	0.0117149	0.0192984
2023-09-30	0.0185656	0.0367044	0.0137482	0.0155933	0.0125863	0.0228748
2023-10-01	0.0174145	0.0343243	0.0138886	0.0157154	0.0115378	0.0173501
2023-10-02	0.018478	0.0363244	0.01403	0.0158382	0.0122935	0.0202723
2023-10-03	0.0186293	0.0362657	0.014384	0.0161297	0.0122465	0.0195516
2023-10-04	0.0189123	0.0368968	0.0148045	0.0168329	0.0118678	0.0189985
2023-10-05	0.0186206	0.0364498	0.015021	0.0171698	0.011971	0.0179873
2023-10-06	0.0186956	0.0372622	0.0148949	0.017115	0.0127182	0.0211418
2023-10-07	0.0191109	0.0376079	0.0150541	0.0175194	0.012919	0.0202677
2023-10-08	0.0180251	0.035429	0.0151592	0.0178214	0.0132751	0.0212263
2023-10-09	0.0190132	0.037343	0.0152021	0.0179623	0.0129465	0.0209413
2023-10-10	0.0185154	0.0363783	0.0154439	0.0181807	0.0130495	0.0212983
2023-10-11	0.0190716	0.0378385	0.0156717	0.0182298	0.0124674	0.0204311
2023-10-12	0.0179133	0.0352792	0.0155505	0.0179828	0.0136569	0.0230416
2023-10-13	0.0194711	0.0386239	0.015357	0.017734	0.0134117	0.0213101
2023-10-14	0.0175397	0.0343242	0.0153737	0.0176018	0.0132542	0.0218274
2023-10-15	0.0181237	0.0354294	0.0154009	0.0176296	0.0143185	0.0255699
2023-10-16	0.0199523	0.039077	0.0154404	0.0176744	0.0136147	0.0226115
2023-10-17	0.0189928	0.0374148	0.0153451	0.0175067	0.0138489	0.0230742
2023-10-18	0.0193057	0.0387861	0.0152691	0.0173685	0.0127984	0.0181236
2023-10-19	0.0195756	0.038987	0.015147	0.0171384	0.0137946	0.0198574
2023-10-20	0.0212119	0.0424145	0.0152636	0.0173301	0.0137376	0.0181519
2023-10-21	0.0203613	0.0409465	0.0152328	0.0172111	0.0131911	0.0186868
2023-10-22	0.0207077	0.0420431	0.0153714	0.0173637	0.0133678	0.0201889
2023-10-23	0.0196673	0.0395874	0.0154204	0.0174289	0.0148122	0.0223699
2023-10-24	0.0206506	0.0414219	0.0154538	0.0174739	0.0137221	0.0205483
2023-10-25	0.0212882	0.0431708	0.0152387	0.0173272	0.0139629	0.0204455
2023-10-26	0.0206973	0.0415252	0.015103	0.0171882	0.0141392	0.0222824
2023-10-27	0.0206887	0.0422883	0.015102	0.0172016	0.0136286	0.0209368
2023-10-28	0.0208514	0.0424735	0.0151026	0.0170903	0.0136353	0.0192545
2023-10-29	0.0199347	0.0401535	0.0150961	0.0171221	0.0133653	0.0163567
2023-10-30	0.0208525	0.0424804	0.0150868	0.0171518	0.0144644	0.0213886
2023-10-31	0.0211344	0.0430025	0.0147606	0.0168019	0.0135982	0.0220905
2023-11-01	0.0214413	0.0436287	0.01441	0.016425	0.0137499	0.0188194
2023-11-02	0.0201731	0.0410687	0.0140358	0.0160221	0.0135494	0.0192448
2023-11-03	0.0197587	0.0413013	0.0136392	0.0155944	0.0144222	0.0198319
2023-11-04	0.0202084	0.041986	0.0134744	0.0153546	0.0126758	0.0163055
2023-11-05	0.0192872	0.0395474	0.0130305	0.0148773	0.0145032	0.020042
2023-11-06	0.0212891	0.0442441	0.0126965	0.0144908	0.0140392	0.0210241
2023-11-07	0.0206267	0.0425817	0.0120781	0.0138703	0.0136016	0.0187873
2023-11-08	0.0215742	0.0458277	0.0114273	0.0132102	0.01358	0.0180876
2023-11-09	0.0203001	0.0425045	0.0108976	0.0126492	0.0134948	0.0185999

## Sheet: Data_5e_right
date	USAproportion	USA proportion 95%CI (upper)	USA proportion 95%CI (lower)	Denmark proportion	Denmark proportion 95%CI (upper)	Denmark proportion 95%CI (lower)	UK proportion	UK proportion 95%CI (upper)	UK proportion 95%CI (lower)
2023-11-17	0.0854493	0.089161	0.0818783	0.503078	0.521185	0.484963	0.188544	0.200494	0.177148
2023-12-17	0.373231	0.382159	0.364389	0.803332	0.816421	0.789551	0.562029	0.575002	0.548971
2024-01-17	0.75	0.880006	0.551006	0.952381	0.991544	0.773306	0.761905	0.89372	0.549088

## Sheet: Data_5f
date	Brazil: FE.1.X_proportion	Brazil: FE.1.X_gamma_min	Brazil: FE.1.X_gamma_max	France: FE.1.X_gamma_min	France: FE.1.X_gamma_max	France: EG.5.1.X_proportion	France: EG.5.1.X_gamma_min	France: EG.5.1.X_gamma_max
2023-01-31
2023-02-01
2023-02-02	1.25475	0.0455031	0.0952333
2023-02-03	1.45443	0.0475534	0.099162
2023-02-04	1.56926	0.0497309	0.103237
2023-02-05	1.83723	0.0444161	0.0931959
2023-02-06	2.21174	0.0408351	0.086613
2023-02-07	2.6421	0.0314836	0.069911
2023-02-08	2.6177	0.0304321	0.0708447
2023-02-09	2.45104	0.0286613	0.0679408
2023-02-10	2.32157	0.0229297	0.0580737
2023-02-11	2.17675	0.0237682	0.0600752
2023-02-12	2.03742	0.0247179	0.0624304
2023-02-13	2.09992	0.0221543	0.056808
2023-02-14	1.78266	0.0240958	0.0589738
2023-02-15	1.55564	0.0235019	0.0589936
2023-02-16	1.62787	0.0225947	0.0589429
2023-02-17	1.62787	0.0202659	0.0569725
2023-02-18	1.57942	0.0210823	0.0567176
2023-02-19	1.81623	0.0219834	0.0574189
2023-02-20	2.19631	0.0231919	0.0596229
2023-02-21	2.27983	0.024174	0.0613401
2023-02-22	2.69077	0.0253207	0.0636008
2023-02-23	2.7531	0.0238955	0.0638211
2023-02-24	2.97665	0.022151	0.0602694
2023-02-25	3.4271	0.0200942	0.0559354
2023-02-26	3.70032	0.0184663	0.0514545
2023-02-27	3.83921	0.0172433	0.0481552
2023-02-28	4.36533	0.016465	0.0468479
2023-03-01	4.73016	0.0176822	0.0471965
2023-03-02	4.96862	0.0182576	0.0465947
2023-03-03	5.81432	0.0161916	0.0431607
2023-03-04	7.22319	0.0134935	0.0387542
2023-03-05	8.38564	0.0132494	0.0387138
2023-03-06	9.29561	0.0129093	0.0382706
2023-03-07	10.3347	0.0141378	0.0388227
2023-03-08	11.0888	0.0153384	0.039732
2023-03-09	11.9771	0.0159033	0.0412818
2023-03-10	12.9706	0.016504	0.042831
2023-03-11	13.7716	0.014944	0.0400069
2023-03-12	14.2034	0.0134475	0.0371437
2023-03-13	14.5792	0.0141591	0.0386598
2023-03-14	14.9057	0.0148176	0.0401737
2023-03-15	14.8496	0.0151798	0.0408248
2023-03-16	15.1266	0.0131649	0.0367131
2023-03-17	15.9829	0.0109087	0.032277
2023-03-18	16.6411	0.0107949	0.0318962
2023-03-19	16.881	0.0107129	0.03163
2023-03-20	16.7121	0.0106653	0.0314851
2023-03-21	16.2921	0.0129778	0.0373636
2023-03-22	15.7655	0.0145009	0.0412474
2023-03-23	15.8369	0.0134902	0.0391931
2023-03-24	15.9553	0.0120427	0.0362028
2023-03-25	15.6089	0.011364	0.0349695
2023-03-26	15.5648	0.0106553	0.033535
2023-03-27	15.8204	0.00992012	0.0319247
2023-03-28	16.153	0.00987448	0.0309223
2023-03-29	16.8953	0.00998505	0.0304706
2023-03-30	17.8757	0.0101997	0.0303825
2023-03-31	18.5449	0.00998133	0.0310251
2023-04-01	18.7554	0.00976798	0.0316572
2023-04-02	18.902	0.00958296	0.0323775
2023-04-03	19.0023	0.0095656	0.0312752
2023-04-04	19.0628	0.00964136	0.0303959
2023-04-05	19.3108	0.00977094	0.029622
2023-04-06	19.5996	0.0095364	0.0294938
2023-04-07	19.9234	0.00925115	0.0292632
2023-04-08	20.0977	0.00891616	0.0289423
2023-04-09	20.7431	0.00915417	0.0294903
2023-04-10	21.8097	0.00924822	0.0295567
2023-04-11	23.2411	0.00920939	0.0291844
2023-04-12	24.2613	0.00921797	0.0287667
2023-04-13	24.834	0.0093528	0.0285783
2023-04-14	25.3504	0.00961288	0.0284702
2023-04-15	25.8274	0.00979666	0.028258
2023-04-16	26.2811	0.00991167	0.0279465
2023-04-17	26.223	0.00870564	0.0250042
2023-04-18	25.7032	0.00769474	0.0226998
2023-04-19	24.7647	0.00687945	0.0210256
2023-04-20	24.3168	0.00673293	0.0212139
2023-04-21	24.4103	0.00641018	0.0209271
2023-04-22	24.8185	0.00604334	0.0204634
2023-04-23	25.5511	0.00562532	0.0198083
2023-04-24	26.6633	0.00557526	0.019223
2023-04-25	28.0454	0.00550995	0.0185227
2023-04-26	29.7221	0.0054436	0.0177465
2023-04-27	31.707	0.00430517	0.0151431
2023-04-28	33.8218	0.00349749	0.0134506
2023-04-29	35.8437	0.00421963	0.0145647
2023-04-30	37.7623	0.00501326	0.0157385
2023-05-01	39.5655	0.0058914	0.0169937
2023-05-02	40.7814	0.00634409	0.0186316
2023-05-03	41.4422	0.00669878	0.0198983
2023-05-04	41.5656	0.00697898	0.0208811	0.018114	0.0499879
2023-05-05	41.63	0.00704863	0.0205861	0.017947	0.0487275
2023-05-06	41.6838	0.00701384	0.0199464	0.0177624	0.0473273
2023-05-07	41.9384	0.00698621	0.0193175	0.0175512	0.0457525
2023-05-08	41.9341	0.00665546	0.0184886	0.0175944	0.0464625
2023-05-09	41.6688	0.00632596	0.0177401	0.017685	0.0464519
2023-05-10	41.5553	0.00601919	0.0171375	0.017618	0.0460642
2023-05-11	41.7737	0.00574694	0.0168372	0.0173342	0.0454129
2023-05-12	42.2906	0.00545042	0.0165493	0.0159023	0.0433892
2023-05-13	42.623	0.00509765	0.0162126	0.0173398	0.0442012
2023-05-14	42.7759	0.00467923	0.0158158	0.0178009	0.0443121
2023-05-15	42.5316	0.00414065	0.0152099	0.0180854	0.0442972
2023-05-16	42.3299	0.00355427	0.0145002	0.0179999	0.0439289
2023-05-17	42.1498	0.00291388	0.0136796	0.0176451	0.0432586
2023-05-18	42.449	0.00305333	0.0138215	0.0157025	0.0408153
2023-05-19	42.9944	0.00321342	0.0140207	0.0177154	0.0422048
2023-05-20	43.7794	0.00340702	0.0142942	0.0182003	0.0424152
2023-05-21	43.9092	0.00403557	0.0149643	0.0184822	0.0424516
2023-05-22	43.434	0.00470718	0.0156738	0.0185789	0.0423505
2023-05-23	42.6171	0.00543337	0.0164336	0.0186657	0.0422511
2023-05-24	42.002	0.0040392	0.0149492	0.0187291	0.0421532
2023-05-25	41.6058	0.0025363	0.0134835	0.0187275	0.042056
2023-05-26	40.9745	0.00198369	0.0122353	0.0184414	0.0419556
2023-05-27	40.1057	0.00148549	0.0111097	0.0188134	0.0417212
2023-05-28	38.9968	0.00105092	0.0101222	0.0190301	0.0415812
2023-05-29	38.5326	0.000651881	0.00923214	0.0192075	0.0414682
2023-05-30	38.6085	0.00127672	0.00983005	0.0193699	0.0413672
2023-05-31	39.1767	0.0018734	0.0103284	0.0193476	0.0410683
2023-06-01	39.7084	0.00249506	0.0106983	0.0191518	0.0405378
2023-06-02	39.9329	0.00173469	0.0109542	0.0181598	0.0389463
2023-06-03	39.8309	0.000903737	0.0111387	0.0185279	0.0394149
2023-06-04	39.3947	2.31889e-05	0.0112783	0.0187454	0.0395529
2023-06-05	39.3269	0.00157043	0.0115644	0.0189144	0.0395877
2023-06-06	39.6271	0.00298462	0.0116432	0.0188568	0.0393511
2023-06-07	40.3382	0.004397	0.0117295	0.0187196	0.0390338
2023-06-08	40.8413	0.00289866	0.00984366	0.0184094	0.038541
2023-06-09	41.1499	0.00151779	0.00812696	0.017606	0.037549
2023-06-10	41.5459	0.000153099	0.00644882	0.0181611	0.0377931
2023-06-11	42.0507	-0.00119828	0.0048115	0.0184845	0.0378742
2023-06-12	43.4276	-0.00115218	0.00409678	0.0187184	0.037893
2023-06-13	44.9465	-0.000997137	0.00356532	0.0187821	0.0383947
2023-06-14	46.5827	-0.000729631	0.00321527	0.0188191	0.0391252
2023-06-15	48.3131	-0.000352796	0.00303849	0.0187897	0.0402601
2023-06-16	49.3671	-0.00253002	0.000979135	0.0185156	0.0422202
2023-06-17	49.6741	-0.00466681	-0.000967793	0.0184796	0.0390451
2023-06-18	49.1605	-0.00675637	-0.00278211	0.0183849	0.0369301
2023-06-19	48.6919	-0.0063942	-0.00204694	0.0183622	0.0354192	1.26659	0.0227114	0.0377382
2023-06-20	47.5149	-0.00603309	-0.00131508	0.0181418	0.0352401	1.7881	0.0224833	0.03756
2023-06-21	45.6589	-0.00564791	-0.000557918	0.0179507	0.0350695	2.38744	0.0222728	0.0373554
2023-06-22	43.1511	-0.00521096	0.000259433	0.0177849	0.0349068	3.04838	0.0220858	0.0371559
2023-06-23	40.0167	-0.00468563	0.00118407	0.017641	0.0347517	3.75162	0.0219221	0.0369704
2023-06-24	37.6429	-0.00436176	0.00185725	0.0176877	0.0344746	4.44195	0.0219569	0.0366865
2023-06-25	36.135	-0.00431419	0.00175252	0.0177318	0.0341895	5.03801	0.0219846	0.0363825
2023-06-26	35.5503	-0.00460263	0.00122143	0.0177728	0.0338951	5.58856	0.0219968	0.0360658
2023-06-27	35.008	-0.00487421	0.000694283	0.0178096	0.0335897	6.12308	0.0219098	0.0357388
2023-06-28	34.5049	-0.00512357	0.000174142	0.0178411	0.0332713	6.60603	0.0218166	0.0354239
2023-06-29	34.0371	-0.00534542	-0.000336267	0.0178662	0.0329376	7.05356	0.0217142	0.035111
2023-06-30	33.9857	-0.00597495	-0.000823869	0.0178833	0.0325861	7.48029	0.0216	0.0347927
2023-07-01	34.3575	-0.00653808	-0.00125509	0.0171557	0.0314706	7.96031	0.0207385	0.0337172
2023-07-02	35.1596	-0.00702555	-0.00162239	0.0165111	0.0304763	8.51193	0.0199677	0.032762
2023-07-03	36.3483	-0.00746462	-0.00195168	0.0159359	0.0295834	9.12001	0.0192728	0.0319071
2023-07-04	37.9334	-0.0078578	-0.00224495	0.0154131	0.0287764	9.77108	0.018642	0.0311368
2023-07-05	39.2667	-0.00792719	-0.00209959	0.0148678	0.0280428	10.453	0.018066	0.0304389
2023-07-06	40.3688	-0.00805367	-0.00203883	0.0143703	0.0273727	11.1543	0.017537	0.0298034
2023-07-07	41.2591	-0.00822686	-0.00204639	0.0139142	0.0267579	11.8646	0.0170489	0.0292223
2023-07-08	41.5714	-0.00850097	-0.00216835	0.0135354	0.0261931	12.5708	0.016638	0.0286904
2023-07-09	41.3121	-0.0088833	-0.00240873	0.0131372	0.0256043	13.2103	0.0162073	0.0281337
2023-07-10	40.5282	-0.00964624	-0.00345237	0.0127184	0.0249895	13.8013	0.0157557	0.0275503
2023-07-11	39.2072	-0.0104483	-0.00452117	0.0122777	0.0243466	14.3595	0.0152822	0.0269381
2023-07-12	37.3359	-0.0113072	-0.00562981	0.0118138	0.0236729	14.8994	0.0147852	0.0262946
2023-07-13	35.5595	-0.0120442	-0.00659406	0.0113249	0.0229656	15.4336	0.0142632	0.0256168
2023-07-14	33.8547	-0.0126475	-0.00738976	0.0108095	0.0222214	15.9743	0.0137144	0.0249016
2023-07-15	32.1991	-0.0130703	-0.00798946	0.0103482	0.021651	16.6417	0.0132196	0.0243599
2023-07-16	30.5713	-0.0132804	-0.00836051	0.00991281	0.0211115	17.4325	0.0127503	0.0238483
2023-07-17	28.9507	-0.0132385	-0.00846249	0.00950137	0.0206006	18.3332	0.0123045	0.0233644
2023-07-18	27.5125	-0.0128385	-0.00775132	0.00911212	0.0201161	19.3308	0.0118805	0.022906
2023-07-19	26.2625	-0.0124843	-0.00714383	0.00874344	0.019656	20.413	0.0114765	0.0224711
2023-07-20	25.2066	-0.0121991	-0.00667081	0.00839386	0.0192186	21.568	0.0110912	0.0220579
2023-07-21	24.351	-0.0120145	-0.00636456	0.008062	0.0188023	22.7841	0.0107232	0.0216648
2023-07-22	23.7024	-0.011959	-0.00625583	0.00799978	0.0185389	23.894	0.010626	0.0214265
2023-07-23	23.2676	-0.0120526	-0.00636996	0.00793857	0.0182824	24.7844	0.0105302	0.0211963
2023-07-24	23.0539	-0.0123131	-0.00672308	0.00787804	0.0180324	25.4674	0.0104354	0.0209738
2023-07-25	23.0689	-0.0127495	-0.00731885	0.00781795	0.0177886	25.9542	0.0103414	0.0207585
2023-07-26	23.0837	-0.0131989	-0.00791041	0.00775813	0.0175505	26.2547	0.0102481	0.0205501
2023-07-27	23.0983	-0.0136448	-0.00849779	0.00769842	0.0173179	26.3784	0.0101554	0.0203484
2023-07-28	23.2236	-0.0140537	-0.00904069	0.0076387	0.0170905	26.3339	0.0100631	0.0201533
2023-07-29	23.4594	-0.0142787	-0.00936124	0.00711158	0.0162511	26.3447	0.00950201	0.0193419
2023-07-30	23.8056	-0.0143221	-0.00946047	0.00663195	0.0154857	26.5564	0.00898776	0.0186003
2023-07-31	24.2618	-0.0141923	-0.00934641	0.00619374	0.0147848	26.9534	0.00851433	0.017919
2023-08-01	24.828	-0.0139026	-0.00903313	0.00579184	0.0141401	27.522	0.00807667	0.0172902
2023-08-02	25.504	-0.0134704	-0.00853948	0.00542189	0.0135448	28.25	0.00767053	0.0167073
2023-08-03	26.2894	-0.0129155	-0.00788771	0.00508022	0.0129931	29.1268	0.00729231	0.0161651
2023-08-04	27.1841	-0.0122595	-0.00710213	0.00476366	0.0124802	30.1428	0.00693897	0.0156591
2023-08-05	28.0771	-0.0116853	-0.00637845	0.00481427	0.0125984	31.1811	0.00695354	0.0157846
2023-08-06	28.4968	-0.010855	-0.00581256	0.00489074	0.0127658	32.0251	0.00699463	0.0159608
2023-08-07	28.437	-0.0102027	-0.00543508	0.00500745	0.013009	32.6913	0.00707652	0.0162139
2023-08-08	27.8907	-0.009698	-0.00522038	0.00519151	0.0133777	33.193	0.00722626	0.0165933
2023-08-09	26.8512	-0.00932748	-0.0051596	0.00550087	0.0139784	33.5404	0.00750181	0.0172054
2023-08-10	25.3114	-0.0091102	-0.00526194	0.00608512	0.0150861	33.7381	0.00805281	0.0183251
2023-08-11	23.2638	-0.0090907	-0.00556304	0.00487004	0.0128498	34.0402	0.00680246	0.0161004
2023-08-12	20.7011	-0.00933533	-0.00614786	0.00443283	0.0120727	34.305	0.00633208	0.0153425
2023-08-13	18.1379	-0.0102741	-0.00723113	0.00419123	0.0116631	34.6106	0.00605801	0.0149541
2023-08-14	16.04	-0.01127	-0.00835613	0.00402761	0.0114009	34.9422	0.00586238	0.0147138
2023-08-15	14.409	-0.0122678	-0.00945074	0.00389483	0.0112944	35.2599	0.00569788	0.0146287
2023-08-16	13.2468	-0.0131651	-0.0104049	0.00366522	0.0111069	35.5443	0.00543668	0.0144612
2023-08-17	12.5559	-0.0138241	-0.011088	0.0029309	0.0104943	35.688	0.00467017	0.0138647
2023-08-18	12.0288	-0.0148906	-0.0122724	0.00272315	0.00945446	35.9136	0.00443162	0.0128385
2023-08-19	11.6757	-0.0157497	-0.0129025	0.00265352	0.00924401	35.9226	0.00433012	0.0126345
2023-08-20	11.5073	-0.0163407	-0.0131184	0.00259943	0.0091327	35.8595	0.00424403	0.0125265
2023-08-21	11.0117	-0.0171739	-0.0135193	0.00256191	0.00915993	35.7312	0.00417487	0.012557
2023-08-22	10.4158	-0.01767	-0.0138662	0.00253213	0.00928039	35.5168	0.00411413	0.012683
2023-08-23	9.72485	-0.0182676	-0.0142613	0.00256593	0.0100851	34.9938	0.00412015	0.0135122
2023-08-24	8.94381	-0.0189841	-0.0147107	0.00223703	0.0100129	34.3748	0.00375884	0.0134505
2023-08-25	8.07731	-0.0198839	-0.0152288	0.00193766	0.00993377	33.7834	0.00342353	0.0133729
2023-08-26	7.44045	-0.0205537	-0.0154498	0.00166386	0.00984891	33.0149	0.00310944	0.0132793
2023-08-27	7.01789	-0.0210301	-0.0154817	0.0018113	0.00806206	33.1178	0.00322347	0.0114791
2023-08-28	6.80742	-0.0208048	-0.0149685	0.00179094	0.00775686	33.347	0.00317129	0.0111664
2023-08-29	6.80682	-0.0199009	-0.013963	0.00174634	0.00783669	33.5394	0.00309574	0.0112431
2023-08-30	6.79556	-0.0187531	-0.0128744	0.00172892	0.00869599	33.3505	0.00305127	0.0121281
2023-08-31	6.75949	-0.0167603	-0.0111779	0.00188092	0.00902695	33.389	0.00316926	0.0124517
2023-09-01	6.70056	-0.0148798	-0.00964833	0.00206401	0.00942323	33.448	0.00331583	0.0128344
2023-09-02	6.62044	-0.0131012	-0.00827623	0.00228716	0.00990221	33.4956	0.00349855	0.0132895
2023-09-03	6.52057	-0.0114445	-0.00705631	0.00162739	0.0081067	34.1737	0.00281088	0.011481
2023-09-04	6.49605	-0.0103299	-0.00656119	0.00152176	0.00791906	34.0094	0.00267619	0.0112845
2023-09-05	6.56567	-0.0100642	-0.00677365	0.000709473	0.00822585	32.9535	0.00183497	0.0115995
2023-09-06	6.75804	-0.01069	-0.00688351	0.000829206	0.00852292	31.9718	0.00192422	0.0118949
2023-09-07	6.92471	-0.013048	-0.0092335	0.000967325	0.00885701	31.4459	0.0020242	0.0121898
2023-09-08	7.08464	-0.014833	-0.0101773	0.00140798	0.00999222	31.6238	0.00243443	0.0133147
2023-09-09	7.2397	-0.0161631	-0.0107042	0.00182499	0.0110789	32.4873	0.00282945	0.0144198
2023-09-10	7.39124	-0.0171078	-0.0108878	0.00106299	0.0075098	32.8122	0.00204312	0.0108582
2023-09-11	7.5297	-0.0162986	-0.00992789	0.000948388	0.00717992	32.5648	0.00189549	0.0105339
2023-09-12	7.57412	-0.0150026	-0.00863846	0.000935042	0.00735784	32.1798	0.00184835	0.0107165
2023-09-13	7.50666	-0.0130951	-0.00692513	0.00143537	0.0101828	31.3515	0.00231656	0.0135343
2023-09-14	7.17679	-0.0117788	-0.00573682	0.000872788	0.00847783	31.3184	0.00172516	0.0118267
2023-09-15	6.65298	-0.0113394	-0.00517521	0.000302866	0.00669511	32.1168	0.0011308	0.0100607
2023-09-16	6.19644	-0.0109807	-0.00458886	0.000495446	0.00689542	32.1193	0.00129732	0.0102576
2023-09-17	5.79804	-0.010689	-0.00414322	0.000452862	0.00685896	31.5362	0.00122662	0.0102068
2023-09-18	5.45038	-0.010482	-0.00385449	0.000399566	0.00679383	31.6257	0.00114625	0.0101354
2023-09-19	5.12096	-0.0108537	-0.00407115	0.000356235	0.00671218	31.769	0.00107586	0.0100474
2023-09-20	4.80725	-0.0121506	-0.00491283	0.000444376	0.00640021	32.0181	0.00113463	0.00972418
2023-09-21	4.50673	-0.0146034	-0.00652912	-0.000150247	0.00496696	33.1145	0.000510718	0.00828011
2023-09-22	4.2979	-0.0167114	-0.00766065	-0.000655539	0.00375226	33.1039	-2.98419e-05	0.00703884
2023-09-23	4.26031	-0.0179835	-0.0082953	-0.000158484	0.00553597	32.3662	0.000433809	0.00878993
2023-09-24	4.12786	-0.0196424	-0.00907088	-0.000135802	0.0057601	31.8373	0.000425956	0.00899246
2023-09-25	3.90584	-0.0218162	-0.010061	-0.000163236	0.00582144	31.3296	0.00036847	0.00903237
2023-09-26	3.64314	-0.0277268	-0.0131996	-0.000318735	0.00542458	30.8568	0.000182659	0.0086122
2023-09-27	3.38097	-0.0325908	-0.0154996	-0.00133817	0.00175334	30.7535	-0.000871585	0.00490736
2023-09-28	3.12075	-0.0360133	-0.0167691	-0.00120894	0.00277507	30.5517	-0.000767386	0.00590989
2023-09-29	2.93395	-0.0321452	-0.0137478	-0.00112014	0.00357531	30.6348	-0.00070021	0.00668629
2023-09-30	2.85261	-0.0283438	-0.0106458	-0.00105765	0.00421981	30.9605	-0.000656991	0.00730366

## Sheet: Data_5g
date	Brazil: GK.1.X_proportion	Brazil: GK.1.X_gamma_min	Brazil: GK.1.X_gamma_max	Japan: GK.1.X_proportion	Japan: GK.1.X_gamma_min	Japan: GK.1.X_gamma_max	Japan: HK.3.X_gamma_min	Japan: HK.3.X_gamma_max
2023-03-28	1.1049	0.0129615	0.0311907
2023-03-29	1.17493	0.0133729	0.0312595
2023-03-30	1.17493	0.0137666	0.0313095
2023-03-31	1.1493	0.0136757	0.0320192
2023-04-01	1.06031	0.0135408	0.0326547
2023-04-02	1.04198	0.0133777	0.0332374
2023-04-03	1.09735	0.0133057	0.0317697
2023-04-04	1.22694	0.0132555	0.0303079
2023-04-05	1.49672	0.0132324	0.028861
2023-04-06	1.74721	0.0128732	0.0281049
2023-04-07	1.97042	0.0124886	0.0272899
2023-04-08	2.01818	0.0120764	0.0264118
2023-04-09	2.02987	0.0123829	0.0269238
2023-04-10	2.00432	0.0126702	0.0273993
2023-04-11	1.93566	0.012946	0.02785
2023-04-12	1.75488	0.0132094	0.0280608
2023-04-13	1.45665	0.0135437	0.0283258
2023-04-14	1.27778	0.01406	0.0287614
2023-04-15	1.22349	0.0145518	0.0291831
2023-04-16	1.30046	0.0150241	0.0295951
2023-04-17	1.55879	0.0140113	0.0268549
2023-04-18	1.98806	0.013054	0.0242808
2023-04-19	2.5787	0.0121535	0.0218614
2023-04-20	3.17947	0.0120587	0.0216638
2023-04-21	3.7918	0.0119418	0.0214367
2023-04-22	4.33474	0.0117982	0.0211776
2023-04-23	4.80685	0.0116232	0.0208827
2023-04-24	5.27676	0.0117137	0.0204771
2023-04-25	5.55859	0.0118062	0.0200372
2023-04-26	5.66755	0.0118765	0.0195647
2023-04-27	5.26246	0.0107344	0.0168574
2023-04-28	4.6061	0.00975806	0.0145416
2023-04-29	4.06176	0.0102814	0.0150288
2023-04-30	3.63994	0.0108431	0.0155562
2023-05-01	3.35268	0.0114644	0.0161363
2023-05-02	3.0807	0.011823	0.0173125
2023-05-03	2.81581	0.012123	0.0182743
2023-05-04	2.55116	0.0123826	0.0190767
2023-05-05	2.52631	0.0125428	0.0190182
2023-05-06	2.69673	0.0127182	0.0189801
2023-05-07	2.70096	0.0129128	0.0189672
2023-05-08	2.58843	0.0127922	0.0186953
2023-05-09	2.35259	0.0126958	0.0184537
2023-05-10	2.04765	0.012625	0.0182438
2023-05-11	1.7601	0.0126336	0.0183124
2023-05-12	1.49914	0.0126357	0.0183872
2023-05-13	1.38337	0.0126278	0.0184661
2023-05-14	1.41956	0.0126057	0.0185465
2023-05-15	1.59806	0.0124444	0.0184509
2023-05-16	1.86831	0.0122485	0.0183251
2023-05-17	2.23582	0.011991	0.0181614
2023-05-18	2.55354	0.0126771	0.0190271
2023-05-19	2.74155	0.0133803	0.0199496
2023-05-20	2.79558	0.014108	0.0209311
2023-05-21	2.81662	0.0150401	0.0221632
2023-05-22	2.79656	0.0158991	0.0232827
2023-05-23	2.74416	0.0167299	0.0243314
2023-05-24	2.9014	0.0155389	0.0229709
2023-05-25	3.27066	0.0141017	0.0214772
2023-05-26	3.70824	0.0136025	0.0201338
2023-05-27	4.21449	0.0131284	0.0188378
2023-05-28	4.78977	0.0126818	0.0175937
2023-05-29	5.32863	0.0122648	0.016405
2023-05-30	5.86751	0.0129744	0.0168587
2023-05-31	6.40986	0.0137555	0.017375
2023-06-01	6.70932	0.0145965	0.0179665
2023-06-02	6.67552	0.0140193	0.0184805
2023-06-03	6.59561	0.0133278	0.0189453
2023-06-04	6.46667	0.0125568	0.019376
2023-06-05	6.34743	0.0144921	0.0202852
2023-06-06	6.23757	0.0165435	0.0213255
2023-06-07	6.10329	0.0187251	0.0225184
2023-06-08	5.99441	0.0178553	0.0215835
2023-06-09	5.90503	0.0170096	0.0206712
2023-06-10	5.91245	0.0161987	0.0197881
2023-06-11	6.01564	0.0154278	0.0189396
2023-06-12	6.04172	0.0161931	0.0191091
2023-06-13	5.9382	0.0169768	0.0193311
2023-06-14	5.71119	0.0177692	0.0195949
2023-06-15	5.3664	0.0185644	0.019891
2023-06-16	5.25402	0.016453	0.0179036
2023-06-17	5.39672	0.0141223	0.0157127
2023-06-18	5.81841	0.0115951	0.0133251
2023-06-19	6.27051	0.0116192	0.0135369
2023-06-20	6.9288	0.0116654	0.0137688
2023-06-21	7.78705	0.0117285	0.0140148
2023-06-22	8.83948	0.0118039	0.0142716
2023-06-23	10.0807	0.0118823	0.0145371
2023-06-24	11.1099	0.011973	0.0148103
2023-06-25	11.9854	0.0120504	0.0146957
2023-06-26	12.6991	0.0121253	0.0145654
2023-06-27	13.5163	0.0122003	0.0144213
2023-06-28	14.4517	0.012279	0.014265
2023-06-29	15.5223	0.0123654	0.0140983
2023-06-30	16.3061	0.0119822	0.0138419
2023-07-01	16.7985	0.011589	0.0135843
2023-07-02	16.9948	0.0111933	0.0133227
2023-07-03	16.8138	0.0108026	0.0130557
2023-07-04	16.239	0.0104166	0.0127824
2023-07-05	15.9425	0.0104042	0.0129905
2023-07-06	15.8837	0.010371	0.0131694
2023-07-07	16.0217	0.0103264	0.0133309
2023-07-08	16.7564	0.0102776	0.0134818
2023-07-09	18.0722	0.0102296	0.0136258
2023-07-10	19.5565	0.00981014	0.0129984
2023-07-11	21.212	0.00937771	0.0123519
2023-07-12	23.0415	0.0089318	0.011684
2023-07-13	24.3575	0.00847129	0.0109929
2023-07-14	25.1835	0.00799534	0.0102773
2023-07-15	25.5408	0.007503	0.00953563	1.03601	0.0170275	0.0395217
2023-07-16	25.4486	0.00699334	0.00876675	1.31482	0.0164613	0.0397214
2023-07-17	24.9245	0.00646549	0.00796947	1.41342	0.0160237	0.0398558
2023-07-18	24.5351	0.00634628	0.00800714	1.46123	0.0169186	0.0397231
2023-07-19	24.2812	0.00622768	0.0080416	1.59567	0.0157076	0.0359146
2023-07-20	24.1634	0.00611133	0.00807391	1.97564	0.0173897	0.0384098
2023-07-21	24.1826	0.00599842	0.00810463	2.11973	0.0190436	0.0406656
2023-07-22	24.3399	0.00588969	0.00813402	2.79966	0.0183693	0.0399101
2023-07-23	24.6364	0.00578555	0.00816218	2.83754	0.017303	0.0372671
2023-07-24	25.0734	0.00568619	0.00818917	2.91733	0.0170384	0.0363755
2023-07-25	25.6524	0.00559169	0.00821506	2.92685	0.0179183	0.0409678
2023-07-26	26.2225	0.00550093	0.00823929	3.05241	0.0176246	0.0363732
2023-07-27	26.7838	0.00541403	0.00826208	3.09263	0.0171853	0.0352942
2023-07-28	27.1776	0.00519241	0.00812614	2.86372	0.0183349	0.0364128
2023-07-29	27.4051	0.0049689	0.00798689	2.53216	0.0204091	0.0401458
2023-07-30	27.4676	0.00470777	0.0078448	2.16635	0.0187073	0.0363656
2023-07-31	27.3664	0.00436959	0.00770033	2.16091	0.0182921	0.0352471
2023-08-01	27.1028	0.00402702	0.00755378	2.3023	0.0184784	0.0351635
2023-08-02	26.678	0.00368008	0.00740504	2.45503	0.0191097	0.037113
2023-08-03	26.0932	0.00332835	0.0072536	2.31235	0.0193948	0.0376906
2023-08-04	25.3496	0.00297107	0.0070986	2.43191	0.0196634	0.0371622
2023-08-05	24.6076	0.00260735	0.00693907	2.34983	0.019881	0.0360593
2023-08-06	24.3151	0.00278119	0.00689064	2.87853	0.0194527	0.0366628
2023-08-07	24.4787	0.0029543	0.00683778	3.2728	0.0194114	0.0368906
2023-08-08	25.105	0.00313012	0.00678395	3.276	0.0203434	0.0357888
2023-08-09	26.2009	0.00331118	0.00673158	3.15053	0.0206986	0.0363364
2023-08-10	27.7734	0.00349989	0.00668306	3.13412	0.0186618	0.0310033
2023-08-11	29.8298	0.00369937	0.00664155	3.35668	0.0194434	0.0343536
2023-08-12	32.3776	0.00391423	0.00661177	3.41257	0.0202302	0.0376214
2023-08-13	34.5633	0.00365985	0.00637299	3.73057	0.0203398	0.034961
2023-08-14	35.9622	0.00340572	0.00614097	3.65887	0.0204897	0.0331223
2023-08-15	36.5897	0.00315309	0.00591629	3.55301	0.018308	0.0326029
2023-08-16	36.4589	0.0029034	0.00570008	3.60694	0.0214	0.0347258
2023-08-17	35.5818	0.00265769	0.00549329	3.82942	0.0201027	0.033845
2023-08-18	34.7275	0.002142	0.00458306	4.21228	0.019805	0.0326868
2023-08-19	33.8833	0.0016459	0.00368882	4.15887	0.0180778	0.0314089
2023-08-20	33.0366	0.0011734	0.00281486	4.38274	0.0192785	0.0320732
2023-08-21	33.0356	0.000730522	0.00196451	4.64955	0.0198262	0.0323963
2023-08-22	33.5113	0.000399095	0.00163658	4.57165	0.0199335	0.029702
2023-08-23	34.4423	7.65473e-05	0.00130928	4.63658	0.0215358	0.0312769
2023-08-24	35.8088	-0.000238654	0.000981225	4.72778	0.0196416	0.0284335	0.0223817	0.0294913
2023-08-25	37.5927	-0.000548649	0.000650906	4.54195	0.0206835	0.0333293	0.0234803	0.0344683
2023-08-26	39.0177	-0.000855284	0.000317117	4.1788	0.0215611	0.0320391	0.0244158	0.0332484
2023-08-27	39.9154	-0.00145561	-0.000368512	4.49437	0.0213796	0.0325726	0.0243133	0.0338827
2023-08-28	40.3002	-0.00202092	-0.00101454	4.58538	0.0213941	0.0328024	0.0244039	0.0342175
2023-08-29	40.1857	-0.00255287	-0.00162352	4.54226	0.0191342	0.0292307	0.0222107	0.0307455
2023-08-30	39.9248	-0.00306359	-0.00220173	4.77289	0.0215881	0.0324273	0.0247399	0.0340446
2023-08-31	39.5744	-0.0028232	-0.00187719	4.55202	0.0207357	0.0313881	0.023969	0.0330943
2023-09-01	39.138	-0.0026249	-0.00158674	4.67923	0.0181916	0.0277821	0.0214931	0.0295799
2023-09-02	38.6189	-0.00246517	-0.00132646	5.29417	0.0191259	0.0294698	0.0225092	0.0313827
2023-09-03	38.0197	-0.0023416	-0.00109341	5.77175	0.0192001	0.0291145	0.0228514	0.0313976
2023-09-04	37.3496	-0.00230992	-0.000311313	5.90799	0.0192982	0.0290917	0.0232775	0.031823
2023-09-05	36.5423	-0.00224193	0.000722702	6.39265	0.0189745	0.0302913	0.0232841	0.0335198
2023-09-06	35.5043	-0.00212068	0.0021725	6.46164	0.0177227	0.030397	0.0219504	0.0335201
2023-09-07	34.9399	-0.00277166	0.000581938	6.7098	0.0198458	0.0297993	0.0239871	0.0328015
2023-09-08	34.7354	-0.00333112	-0.000781206	6.962	0.0196018	0.0301265	0.0240755	0.0335894
2023-09-09	34.8417	-0.00381296	-0.00196194	6.96606	0.0180957	0.0282144	0.0228086	0.0320171
2023-09-10	35.2196	-0.00422952	-0.00298543	6.6387	0.0153415	0.0247367	0.0201099	0.028629
2023-09-11	35.8593	-0.00358365	-0.00228717	6.68304	0.0181624	0.0305549	0.0229281	0.0344426
2023-09-12	36.9119	-0.00297186	-0.00161435	6.74253	0.016185	0.0262967	0.0207463	0.0299011
2023-09-13	38.4216	-0.00238906	-0.000964163	6.75794	0.0148064	0.0247495	0.0192575	0.0281676
2023-09-14	40.4424	-0.0027898	-0.00132568	6.57763	0.0191869	0.0280722	0.0236926	0.0315836
2023-09-15	42.3559	-0.00335404	-0.00185287	6.70995	0.0169724	0.0246199	0.0220084	0.0289775
2023-09-16	43.7441	-0.00371661	-0.00245656	7.06083	0.0165192	0.0248566	0.0212714	0.028718
2023-09-17	44.6791	-0.00403494	-0.00298492	7.1832	0.0156305	0.0235286	0.0201923	0.0272053
2023-09-18	45.2192	-0.00431571	-0.00345078	7.10427	0.0147992	0.0222853	0.0193425	0.0260146
2023-09-19	45.5507	-0.00462472	-0.00371769	7.36633	0.0184859	0.0278098	0.0232115	0.0317556
2023-09-20	45.6889	-0.00496105	-0.00400756	8.0675	0.0169028	0.0248111	0.0215822	0.0288525
2023-09-21	45.6483	-0.00532543	-0.00432086	8.17361	0.0165832	0.0237587	0.0212347	0.027826
2023-09-22	45.5722	-0.00538018	-0.00462923	8.97288	0.0170961	0.0246767	0.0218263	0.0288514
2023-09-23	45.367	-0.00542347	-0.00493491	9.10288	0.0142625	0.0226232	0.0188534	0.0264934
2023-09-24	45.5074	-0.00545839	-0.00517997	9.08398	0.0124511	0.0213374	0.017147	0.0252744
2023-09-25	45.966	-0.00570227	-0.00530797	9.45353	0.0131241	0.0207159	0.0179202	0.0250418
2023-09-26	46.1084	-0.0097686	-0.00760156	10.2971	0.0142921	0.0200701	0.0191648	0.024508
2023-09-27	45.7839	-0.0135716	-0.00957404	10.7239	0.0115739	0.0180968	0.0163471	0.0223881
2023-09-28	45.0166	-0.017129	-0.0114084	9.92966	0.0137318	0.0216371	0.0188804	0.0264858
2023-09-29	44.3944	-0.0143524	-0.0100856	9.39027	0.0158765	0.0236556	0.021307	0.0289367
2023-09-30	43.7751	-0.0120562	-0.00902029	9.43816	0.0135641	0.0217916	0.0191995	0.0273866
